# Supplementary material for: Focused multidimensional scaling: interactive visualization for exploration of high-dimensional data
Source: BMC Bioinformatics. 2019 May 2;20:221. doi: 10.1186/s12859-019-2780-y (PMC6498510; doi:10.1186/s12859-019-2780-y)
Supplement: Supplementary file 1 — HTML file corresponding to https://lea-urpa.github.io/PaperSupplement.html. To view the file, download the zip file, unzip, and double click the HTML file to open in any browser with Javascript enabled. (ZIP 2891 kb) [file 12859_2019_2780_MOESM1_ESM.zip]

Archive with 64 entries (51 files):
- urpa_focusedMDS_supplement/
- urpa_focusedMDS_supplement/distnetR_showcase.js
- __MACOSX/
- __MACOSX/urpa_focusedMDS_supplement/
- __MACOSX/urpa_focusedMDS_supplement/._distnetR_showcase.js
- urpa_focusedMDS_supplement/default.css
- __MACOSX/urpa_focusedMDS_supplement/._default.css
- urpa_focusedMDS_supplement/focusedMDS_showcase.js
- __MACOSX/urpa_focusedMDS_supplement/._focusedMDS_showcase.js
- urpa_focusedMDS_supplement/PaperSupplement.html
- __MACOSX/urpa_focusedMDS_supplement/._PaperSupplement.html
- urpa_focusedMDS_supplement/lib/
- urpa_focusedMDS_supplement/lib/zeiseldata.js
- __MACOSX/urpa_focusedMDS_supplement/lib/
- __MACOSX/urpa_focusedMDS_supplement/lib/._zeiseldata.js
- urpa_focusedMDS_supplement/lib/majumderDistnetData.js
- __MACOSX/urpa_focusedMDS_supplement/lib/._majumderDistnetData.js
- urpa_focusedMDS_supplement/lib/irisdata.js
- __MACOSX/urpa_focusedMDS_supplement/lib/._irisdata.js
- urpa_focusedMDS_supplement/lib/linked-charts/
- urpa_focusedMDS_supplement/lib/linked-charts/Version
- urpa_focusedMDS_supplement/lib/linked-charts/style.css
- urpa_focusedMDS_supplement/lib/linked-charts/linked-charts.js
- __MACOSX/urpa_focusedMDS_supplement/lib/linked-charts/
- __MACOSX/urpa_focusedMDS_supplement/lib/linked-charts/._linked-charts.js
- urpa_focusedMDS_supplement/lib/distnet/
- urpa_focusedMDS_supplement/lib/distnet/simpleGraph.js
- urpa_focusedMDS_supplement/lib/distnet/distnet.js
- __MACOSX/urpa_focusedMDS_supplement/lib/distnet/
- __MACOSX/urpa_focusedMDS_supplement/lib/distnet/._distnet.js
- urpa_focusedMDS_supplement/lib/distnet/distnet.css
- urpa_focusedMDS_supplement/lib/distnet/call_pacer.js
- urpa_focusedMDS_supplement/lib/majumderdata.js
- __MACOSX/urpa_focusedMDS_supplement/lib/._majumderdata.js
- urpa_focusedMDS_supplement/lib/optimize_js/
- urpa_focusedMDS_supplement/lib/optimize_js/optimize_LICENSE
- __MACOSX/urpa_focusedMDS_supplement/lib/optimize_js/
- __MACOSX/urpa_focusedMDS_supplement/lib/optimize_js/._optimize_LICENSE
- urpa_focusedMDS_supplement/lib/optimize_js/optimize_README.txt
- urpa_focusedMDS_supplement/lib/optimize_js/optimize_for_javascript.js
- __MACOSX/urpa_focusedMDS_supplement/lib/optimize_js/._optimize_for_javascript.js
- urpa_focusedMDS_supplement/fonts.css
- __MACOSX/urpa_focusedMDS_supplement/._fonts.css
- urpa_focusedMDS_supplement/fonts/
- urpa_focusedMDS_supplement/fonts/fontawesome-webfont.svg
- __MACOSX/urpa_focusedMDS_supplement/fonts/
- __MACOSX/urpa_focusedMDS_supplement/fonts/._fontawesome-webfont.svg
- urpa_focusedMDS_supplement/fonts/FontAwesome.otf
- __MACOSX/urpa_focusedMDS_supplement/fonts/._FontAwesome.otf
- urpa_focusedMDS_supplement/fonts/fontawesome-social-webfont.woff
- __MACOSX/urpa_focusedMDS_supplement/fonts/._fontawesome-social-webfont.woff
- urpa_focusedMDS_supplement/fonts/fontawesome-social-webfont.eot
- __MACOSX/urpa_focusedMDS_supplement/fonts/._fontawesome-social-webfont.eot
- urpa_focusedMDS_supplement/fonts/fontawesome-social-webfont.ttf
- __MACOSX/urpa_focusedMDS_supplement/fonts/._fontawesome-social-webfont.ttf
- urpa_focusedMDS_supplement/fonts/fontawesome-webfont.ttf
- __MACOSX/urpa_focusedMDS_supplement/fonts/._fontawesome-webfont.ttf
- urpa_focusedMDS_supplement/fonts/fontawesome-webfont.woff
- __MACOSX/urpa_focusedMDS_supplement/fonts/._fontawesome-webfont.woff
- urpa_focusedMDS_supplement/fonts/fontawesome-social-webfont.svg
- __MACOSX/urpa_focusedMDS_supplement/fonts/._fontawesome-social-webfont.svg
- urpa_focusedMDS_supplement/fonts/fontawesome-webfont.eot
- __MACOSX/urpa_focusedMDS_supplement/fonts/._fontawesome-webfont.eot
- __MACOSX/urpa_focusedMDS_supplement/._fonts
