# Supplementary material for: Focused multidimensional scaling: interactive visualization for exploration of high-dimensional data
Source: BMC Bioinformatics. 2019 May 2;20:221. doi: 10.1186/s12859-019-2780-y (PMC6498510; doi:10.1186/s12859-019-2780-y)
Supplement: Supplementary file 1 — HTML file corresponding to https://lea-urpa.github.io/PaperSupplement.html. To view the file, download the zip file, unzip, and double click the HTML file to open in any browser with Javascript enabled. (ZIP 2891 kb) [file 12859_2019_2780_MOESM1_ESM.zip › urpa_focusedMDS_supplement/default.css]

	html, body
	{
		height: 100%;
	}
	
	body
	{
		margin: 0px;
		padding: 0px;
		background: #16A085;
		font-family: 'Questrial', sans-serif;
		font-size: 12pt;
		color: rgba(0,0,0,.6);
	}
	
	
	h1, h2, h3
	{
		margin: 0 0 10 0;
		padding: 0;
		color: #404040;
	}
	
	p, ol, ul
	{
		margin-top: 0;
	}
	
	ol, ul
	{
		padding: 0;
		list-style: none;
	}
	
	p
	{
		line-height: 160%;
	}
	
	strong
	{
	}
	
	a
	{
		color: inherit;
	}
	
	a:hover
	{
		text-decoration: none;
	}
	

	.container
	{
		margin: 0px auto;
		width: 1200px;
	}

/*********************************************************************************/
/* Tutorial content style                                                        */
/*********************************************************************************/	
	.tutorial 
	{
		width:800px;
		margin: 25px 200px 25px;

	}

	.codechunk
	{
		background-color:#EFF0F1;
		padding:10px;
		margin: 10px 0px 10px;
	}
	.figure 
	{
		margin: 25px 0px 25px;
		border: 1px solid rgba(0,0,0,.1);
		padding: 5px;
	}

/*********************************************************************************/
/* CV content style                                                              */
/*********************************************************************************/	
#maintext {
	padding:20px 0px 0px 0px;
}

/*********************************************************************************/
/* Form Style                                                                    */
/*********************************************************************************/

		form
		{
		}
		
			form label
			{
				display: block;
				text-align: left;
				margin-bottom: 0.5em;
			}
			
			form .submit
			{
				margin-top: 2em;
				line-height: 1.5em;
				font-size: 1.3em;
			}
		
			form input.text,
			form select,
			form textarea
			{
				position: relative;
				-webkit-appearance: none;
				display: block;
				border: 0;
				background: #fff;
				background: rgba(255,255,255,0.75);
				width: 100%;
				border-radius: 0.50em;
				margin: 1em 0em;
				padding: 1.50em 1em;
				box-shadow: inset 0 0.1em 0.1em 0 rgba(0,0,0,0.05);
				border: solid 1px rgba(0,0,0,0.15);
				-moz-transition: all 0.35s ease-in-out;
				-webkit-transition: all 0.35s ease-in-out;
				-o-transition: all 0.35s ease-in-out;
				-ms-transition: all 0.35s ease-in-out;
				transition: all 0.35s ease-in-out;
				font-size: 1em;
				outline: none;
			}

				form input.text:hover,
				form select:hover,
				form textarea:hover
				{
				}

				form input.text:focus,
				form select:focus,
				form textarea:focus
				{
					box-shadow: 0 0 2px 1px #E0E0E0;
					background: #fff;
				}
				
				form textarea
				{
					min-height: 12em;
				}

				form .formerize-placeholder
				{
					color: #555 !important;
				}

				form ::-webkit-input-placeholder
				{
					color: #555 !important;
				}

				form :-moz-placeholder
				{
					color: #555 !important;
				}

				form ::-moz-placeholder
				{
					color: #555 !important;
				}

				form :-ms-input-placeholder
				{
					color: #555 !important;
				}

				form ::-moz-focus-inner
				{
					border: 0;
				}


/*********************************************************************************/
/* Image Style                                                                   */
/*********************************************************************************/

	.image
	{
		display: inline-block;
		float:center;
	}
	
	.image img
	{
		display: block;
		width: 100%;
	}
	
	.image-full
	{
		display: block;
		width: 100%;
		margin: 0 0 3em 0;
	}
	
	.image-left
	{
		float: left;
		margin: 0 2em 2em 0;
	}
	
	.image-centered
	{
		display: block;
		margin: 0 0 2em 0;
	}
	
	.image-centered img
	{
		margin: 0 auto;
		width: auto;
	}

	#profile_image 
	{
		width:200px;
	}

	#math_fig
	{
		width:500px;
		border: 1px solid rgba(0,0,0,.1);
	}

/*********************************************************************************/
/* List Styles                                                                   */
/*********************************************************************************/

	ul.style1
	{
	}


/*********************************************************************************/
/* Social Icon Styles                                                            */
/*********************************************************************************/

	ul.contact
	{
		margin: 0;
		padding: 2em 0em 2em 0em;
		list-style: none;
	}
	
	ul.contact li
	{
		display: inline-block;
		padding: 0em 0.10em;
		font-size: 1em;
	}
	
	ul.contact li span
	{
		display: none;
		margin: 0;
		padding: 0;
	}
	
	ul.contact li a
	{
		color: #FFF;
	}
	
	ul.contact li a:before
	{
		display: inline-block;
		background: #1ABC9C;
		width: 40px;
		height: 40px;
		line-height: 40px;
		text-align: center;
		color: #FFFFFF;
	}
	

/*********************************************************************************/
/* Button Style                                                                  */
/*********************************************************************************/

	.button
	{
		display: inline-block;
		margin-top: 2em;
		padding: 0.8em 2em;
		background: #16A085;
		line-height: 1.8em;
		letter-spacing: 1px;
		text-decoration: none;
		font-size: 1em;
		color: #FFF;
	}
	
	.button:before
	{
		display: inline-block;
		background: #8DCB89;
		margin-right: 1em;
		width: 40px;
		height: 40px;
		line-height: 40px;
		border-radius: 20px;
		text-align: center;
		color: #272925;
	}
	
	.button-small
	{
	}
		
/*********************************************************************************/
/* Heading Titles                                                                */
/*********************************************************************************/

	.title
	{
		margin-bottom: 3em;
	}
	
	.title h2
	{
		font-size: 2.8em;
	}
	
	.title .byline
	{
		font-size: 1.1em;
		color: #6F6F6F;
	}

/*********************************************************************************/
/* Header                                                                        */
/*********************************************************************************/

	#header-wrapper
	{
		overflow: hidden;
		padding: 2em 0em;
		background: url(images/bg01.jpg) repeat-x center top;
	}

	#header
	{
	}

/*********************************************************************************/
/* Logo                                                                          */
/*********************************************************************************/

	#logo
	{
	}
	
	#logo h1
	{
		display: inline-block;
		margin-bottom: 0.20em;
		padding: 0.20em 0.9em;
		font-size: 3.5em;
	}
	
	#logo a
	{
		text-decoration: none;
		color: #FFF;
	}
	
	#logo span
	{
		padding-right: 0.5em;
		text-transform: uppercase;
		font-size: 0.90em;
		color: rgba(255,255,255,1);
	}

	#logo span a
	{
		color: rgba(255,255,255,0.8);
	}
	
	

/*********************************************************************************/
/* Menu                                                                          */
/*********************************************************************************/

	#menu
	{
	}
	
	#menu ul
	{
		display: inline-block;
		padding: 0em 2em;
		background: #1ABC9C;
		text-align: center;
	}
	
	#menu li
	{
		display: inline-block;
	}
	
	#menu li a, #menu li span
	{
		display: inline-block;
		padding: 1.3em 1.5em;
		text-decoration: none;
		font-size: 0.90em;
		font-weight: 600;
		text-transform: uppercase;
		outline: 0;
		color: #FFF;
	}
	
	#menu li:hover a, #menu li.active a, #menu li.active span
	{
	}
	
	#menu .current_page_item a
	{
		color: #FFF;
	}
	

/*********************************************************************************/
/* Banner                                                                        */
/*********************************************************************************/

	#banner
	{
	}

/*********************************************************************************/
/* Wrapper                                                                       */
/*********************************************************************************/


	.wrapper
	{
		overflow: hidden;
		padding: 0em 0em 5em 0em;
		background: #FFF;
	}

	#wrapper1
	{
		background: #FFF;
	}

	#wrapper2
	{
		overflow: hidden;
		background: #F3F3F3;
		padding: 5em 0em;
		text-align: center;
	}

	#wrapper3
	{
	}
	
	#wrapper4
	{
	}

/*********************************************************************************/
/* Welcome                                                                       */
/*********************************************************************************/

	#welcome
	{
		overflow: hidden;
		width: 1000px;
		padding: 8em 100px 0em 100px;
		text-align: center;
		color: rgba(0,0,0,0.6);
	}
	
	#welcome .content
	{
		padding: 0em 8em;
	}
	
	#welcome .title h2
	{
		color: rgba(0,0,0,0.8);
	}
	
	#welcome a,
	#welcome strong
	{
		color: rgba(0,0,0,0.8);
	}

/*********************************************************************************/
/* Page                                                                          */
/*********************************************************************************/

	#page-wrapper
	{
		overflow: hidden;
		background: #F3F3F3;
		padding: 3em 0em;
		text-align: center;
	}

	#page
	{
	}

/*********************************************************************************/
/* Content                                                                       */
/*********************************************************************************/

	#content
	{
		float: left;
		width: 700px;
		padding-right: 100px;
		border-right: 1px solid rgba(0,0,0,.1);
	}

/*********************************************************************************/
/* Sidebar                                                                       */
/*********************************************************************************/

	#sidebar
	{
		/*display:inline-block;*/
		float: left;
		width: 225px;
		padding: 15px;

	}


/*********************************************************************************/
/* Footer                                                                        */
/*********************************************************************************/

	#footer
	{
		text-align: center;
	}

	
	#footer .title span
	{
		color: rgba(255,255,255,0.4);
	}

/*********************************************************************************/
/* Copyright                                                                     */
/*********************************************************************************/

	#copyright
	{
		overflow: hidden;
		padding: 3em 0em;
		border-top: 1px solid rgba(255,255,255,0.08);
		text-align: center;
	}
	
	#copyright p
	{
		letter-spacing: 1px;
		font-size: 0.90em;
		color: rgba(255,255,255,0.6);
	}
	
	#copyright a
	{
		text-decoration: none;
		color: rgba(255,255,255,0.8);
	}

/*********************************************************************************/
/* Newsletter                                                                    */
/*********************************************************************************/

	#newsletter
	{
		overflow: hidden;
		padding: 8em 0em;
		background: #EDEDED;
		text-align: center;
	}
	
	#newsletter .title h2
	{
		color: rgba(0,0,0,0.8);
	}
	
	#newsletter .content
	{
		width: 600px;
		margin: 0px auto;
	}
	
/*********************************************************************************/
/* Portfolio                                                                     */
/*********************************************************************************/

	#portfolio
	{
	}
	
	#portfolio .box
	{
		text-align: center;
		color: rgba(0,0,0,0.5);
	}
	
	#portfolio h3
	{
		display: block;
		padding-bottom: 1em;
		font-size: 1em;
		color: rgba(0,0,0,0.6);
	}

	#portfolio .title
	{
		text-align: center;
	}

	#portfolio .title h2
	{
		color: rgba(0,0,0,0.8);
	}

	.column1,
	.column2,
	.column3,
	.column4
	{
		width: 282px;
	}
	
	.column1,
	.column2,
	.column3
	{
		float: left;
		margin-right: 24px;
	}
	
	.column4
	{
		float: right;
	}

/*********************************************************************************/
/* Three Columns                                                                 */
/*********************************************************************************/

	#three-column
	{
		overflow: hidden;
		text-align: center;
	}
	
	#three-column h2
	{
		margin: 1em 0em;
		font-size: 1.5em;
		font-weight: 700;
	}
	
	#three-column .icon
	{
		position: relative;
		display: block;
		margin: 0px auto 0.80em auto;
		background: none;
		line-height: 150px;
		font-size: 4em;
		width: 150px;
		height: 150px;
		border-radius: 100px;
		border: 6px solid #67128F;
		text-align: center;
		color: #FFF;
		
	}
		
	#three-column #tbox1,
	#three-column #tbox2,
	#three-column #tbox3
	{
		float: left;
		width: 320px;
		padding: 80px 40px 80px 40px;
	}
	
	#three-column .title
	{
		text-align: center;
	}
	
	#three-column .title h2
	{
		font-size: 1.60em;
	}
	
	#three-column .title .byline
	{
		padding-top: 0.50em;
		font-size: 0.90em;
		color: #858585;
	}

	#three-column .arrow-down
	{
		border-top-color: #292929;
	}
	
	
	ul.tools
	{
		margin: 0;
		padding: 0em 0em 0em 0em;
		list-style: none;
	}
	
	ul.tools li
	{
		display: inline-block;
		padding: 0em .2em;
		font-size: 4em;
	}
	
	ul.tools li span
	{
		display: none;
		margin: 0;
		padding: 0;
	}
	
	ul.tools li a
	{
		color: #FFF;
	}
	
	ul.tools li a:before
	{
		display: inline-block;
		background: #1ABC9C;
		width: 120px;
		height: 120px;
		border-radius: 50%;
		line-height: 120px;
		text-align: center;
		color: #FFFFFF;
	}
	
	
