# Supplementary material for: Focused multidimensional scaling: interactive visualization for exploration of high-dimensional data
Source: BMC Bioinformatics. 2019 May 2;20:221. doi: 10.1186/s12859-019-2780-y (PMC6498510; doi:10.1186/s12859-019-2780-y)
Supplement: Supplementary file 1 — HTML file corresponding to https://lea-urpa.github.io/PaperSupplement.html. To view the file, download the zip file, unzip, and double click the HTML file to open in any browser with Javascript enabled. (ZIP 2891 kb) [file 12859_2019_2780_MOESM1_ESM.zip › urpa_focusedMDS_supplement/lib/zeiseldata.js]

var zeiseldata = {"distances":[[0,9.1317,11.8335,9.3426,10.7763,8.3831,12.6197,14.9233,11.8879,18.1084,14.9182,17.3353,13.0146,10.2058,8.1766,11.0337,14.1658,20.6805,14.7217,15.4081,15.1692,10.7905,25.1937,7.9276,8.4405,16.474,9.6624,19.7792,14.6346,15.5527,20.5767,14.2349,10.32,8.5497,15.9172,7.2736,17.4104,12.6288,13.101,10.5856,13.4516,7.2605,11.6406,8.5188,10.8554,17.2381,8.6963,9.1421,12.4007,11.4021,10.1976,7.6441,9.2445,8.7531,9.4463,14.283,22.2758,20.8843,10.789,10.0891,16.5853,10.4245,14.2915,10.9444,9.4884,15.6643,15.4808,10.8981,16.4045,12.5746,14.2499,8.7441,17.0947,10.8917,13.6087,10.2629,8.0323,12.3918,9.4557,7.8282,12.4549,7.0066,8.5101,11.0732,8.6808,7.1045,12.9981,10.2444,17.0332,9.0949,9.591,14.2485,15.8154,9.6354,15.3395,14.2494,21.9568,12.6988,14.2452,13.0921,8.699,10.7575,11.5009,13.8468,9.7719,8.0141,9.4977,10.1469,13.7728,11.265,12.1858,11.1835,8.8727,14.4598,9.5149,9.5295,14.106,11.8958,16.9037,10.4044,8.9728,9.9953,17.503,12.781,12.5144,11.8428,12.3113,9.8566,9.5875,9.6373,15.8601,9.1881,13.2374,14.0194,16.1745,17.2745,15.8315,15.8412,10.6643,13.0017,13.6055,14.42,10.5048,16.9918,14.2134,13.0496,8.9935,9.8352,10.6399,11.5442,11.1157,12.0101,12.6973,10.3278,13.4069,8.8176,12.9438,14.4165,9.9895,11.7917,17.8733,8.9272,11.7302,9.0052,9.7707,16.7502,10.475,16.7088,10.076,11.8177,7.9282,9.9704,8.8846,10.7359,9.1586,16.502,14.1877,9.1691,9.7179,9.2838,7.8106,10.2944,12.5317,15.7769,8.7018,12.2598,19.8595,9.886,9.8388,9.5622,13.8276,9.2688,9.6769,9.0494,13.8587,13.1931,14.994,9.7506,9.1966,11.3487,11.7338,10.9834,12.2478,14.5014,8.6096,8.5847,8.0787,13.8134,13.8702,10.7559,9.1231,8.8643,9.6379,8.9435,9.5253,12.04,9.5338,8.522,9.9232,9.8726,10.11,8.7583,8.8959,10.0702,10.8859,9.5975,10.6551,15.2723,10.9718,11.843,8.7389,8.9569,11.2456,9.7995,8.6659,8.5831,9.3138,8.3335,9.0178,9.9369,13.8527,8.6799,15.5303,9.2456,9.4239,21.4126,9.5671,9.6106,10.1533,8.6518,10.7378,8.7077,10.0227,10.8268,10.8461,10.7042,16.7733,13.4843,9.3628,8.7728,15.2359,8.589,8.6204,16.1277,9.5152,9.7315,14.8203,14.4031,8.833,15.1993,13.1226,15.8623,11.0523,13.7711,11.0595,8.4955,12.3179,17.4889,11.4929,16.1815,10.976,11.6904,10.2514,15.4094,12.3777,10.3586,14.0615,9.635,13.1614,10.449,9.8801,11.497,13.3247,9.9855,15.0546,9.4003,11.9334,18.0932,12.387,13.6567,10.5546,13.8029,12.5567,13.6102,10.45,10.7157,10.58,11.7978,9.0945,10.5354,9.5939,11.2023,9.4947,9.7719,9.8499,14.6077,11.0746,16.9415,16.3337,15.0712,15.0575,10.0337,11.8665,11.0221,14.3627,9.4953,9.4776,22.7781,14.2893,10.0638,9.3609,15.0583,15.4933,10.7803,9.6767,11.1195,13.1432,12.8084,10.1254,10.5356,13.8047,10.2061,17.0634,11.4093,13.5704,11.637,15.4081,9.6456,14.201,11.2599,18.497,10.9074,13.2893,12.9504,16.4069,9.8828,11.2915,14.9028,13.7624,14.1128,11.0926,10.0829,11.2301,9.9476,13.8752,19.1726,9.7705,11.0758,10.6747,10.6346,9.7245,8.8399,14.7691,11.3218,11.9038,9.8506,13.142,12.6877,14.4149,11.5836,10.6718,10.1736,12.5093,9.8341,13.3537,14.8649,14.0204,13.3913,12.0814,9.8792,13.8079,19.208,14.266,12.4218,10.8607,14.2494,14.4821,12.3846,12.6387,10.2388,11.83,16.8344,10.0978,14.0892,13.8629,8.1344,9.7575,9.3557,11.1492,8.2248,10.1976,14.6834,16.2958,10.3636,15.0152,11.4372,11.4405,11.8827,13.9637,13.1987,9.6452,9.6703,12.8787,9.5538,11.2431,12.6226,18.4102,10.8863,9.0462,8.5078,9.0086,10.4806,10.0561,9.6724,9.7511,11.0203,8.8227,9.5863,8.431,9.3149,9.403,8.8299,9.6308,14.2929,15.8303,15.9031,19.2193,17.8619,17.3496,12.7525,20.753,16.7849,17.2039,15.3516,18.5149,16.0949,15.8739,16.1026,16.8781,15.0247,16.0467,17.4755,16.9127,16.0994,12.0569,15.6118,18.6268,18.2213,15.6433,19.4318,17.6705,18.6429,16.5383,16.2912,17.8606,18.9574,20.3643,18.4024,19.3493,22.6977,20.1069,16.5011,17.4114,21.2149,17.9013,19.8423,18.5681,23.6219,17.6666,16.7973,15.4783,19.5083,16.9999,19.0664,19.4102,16.0139,16.4523,18.3167,19.9609,18.4657,16.386,16.874,20.0288,17.2181,20.0625,17.3011,17.2589,16.9648,15.217,17.0034,17.1509,16.2572,16.3619,19.059,15.2508,20.0327,14.2198,15.9451,17.0936,13.6863,16.5804,16.7144,15.8877,18.2058,14.9021,19.2305,15.5438,16.9143,17.8409,17.1763,15.8874,16.8119,16.7791,15.775,17.4205,15.6782,15.7923,17.7833,15.996,14.2176,16.1059,16.4331,15.7471,16.2411,15.7394,16.8513,11.8842,15.4298,16.0135,18.1823,17.2916,15.9468,16.0178,16.0071,16.4321,16.235,15.9904,16.4755,14.4856,13.2583,16.4766,16.8484,15.376,14.6799,16.5386,16.9965,15.1956,12.7869,17.6267,16.9089,16.0816,18.6933,16.2116,19.9165,16.2646,18.812,16.2033,15.4172,18.2279,15.6606,17.5915,14.6202,17.522,16.4869,16.3399,15.8864,16.2734,15.3058,17.2417,16.4889,18.8497,15.4786,14.6327,10.851,15.6268,14.8285,16.3149,15.0979,18.0329,15.2241,15.2843,15.0391,16.4744,16.2128,16.9479,12.9903,16.6139,12.2446,15.1702,16.8621,16.841,17.5763,16.3779,16.7294,16.8115,14.9797,17.99,16.4892,16.531,13.9522,16.3946,16.0418,16.1454,15.9987,15.8163,17.5224,17.33,16.7828,16.3899,13.0022,17.0548,16.9076,13.6831,16.1709,16.8904,17.826,15.1604,16.9576,16.3076,12.519,17.0756,19.4339,17.0988,14.7411,13.7154,16.5156,16.0551,15.7256,17.3524,17.3978,16.5632,14.7232,18.1986,16.0185,16.4387,15.7386,16.895,14.185,14.6205,13.9262,16.8851,15.6522,14.7173,16.7653,17.2344,16.9613,15.0171,17.7366,17.48,20.1295,17.3919,17.9473,17.1093,15.9029,17.242,17.4148,16.3877,19.3404,15.3778,16.8052,13.6824,17.444,17.2444,17.1127,17.7848,17.6279,16.0689,16.4239,16.6401,14.7731,16.2655,14.0512,16.6062,17.1331,13.9899,17.1432,17.3812,17.1002,16.499,18.6758,16.9976,18.4276,13.9569,12.906,14.159,14.5809,13.4013,11.4555,15.3193,14.7342,14.7036,13.9828,13.7992,14.4074,15.1109,15.2449,14.7411,14.4199,15.6274,14.9019,13.802,13.1843,13.9771,14.2593,14.5528,13.5789,14.8299,14.5478,15.0932,13.6256,15.0028,13.2275,13.279,12.7367,11.3891,13.9416,13.3999,12.7354,14.3404,13.7235,9.7533,14.2422,10.5878,12.1288,12.1922,11.9896,13.6307,13.8309,14.3036,13.8322,14.1101,13.3845,13.0053,12.7698,11.8051,13.981,13.7655,14.1698,11.5842,14.5493,14.0151,14.1748,12.6617,14.2197,14.0116,14.2631,14.7347,14.7798,13.7162,9.609,13.4967,13.0432,14.1474,12.4731,14.0881,13.6678,10.2399,13.3829,13.4936,13.8546,14.8114,14.5606,14.2797,9.1396,12.9712,14.371,13.7783,14.1096,14.6671,13.4176,13.8771,13.3134,14.4541,11.7154,14.2213,14.4123,15.3833,13.5086,14.1649,14.1446,15.6475,10.7711,13.1051,11.0811,15.3011,15.4555,13.9501,14.2521,13.8943,14.1743,13.8274,13.4577,15.0936,13.5019,10.614,15.0392,11.1439,17.2226,14.349,15.2473,14.6,15.2839,14.9134,14.9967,14.4907,14.6044,12.4723,11.0479,15.4605,15.7925,15.2252,15.0085,14.7244,14.794,14.0126,14.7816,17.006,17.8076,9.3319,13.8453,13.8277,14.1062,10.8466,13.9857,11.7759,13.2993,9.9124,9.4815,11.419,12.8617,9.9661,9.4459,9.9777,8.86,10.5104,11.308,8.3684,10.0637,11.6605,8.6384,10.5836,10.0076,14.269,10.1721,9.4256,10.6853,10.0117,10.4745,10.7985,9.1115,8.8286,11.7235,10.9267,10.7062,11.0183,10.0541,10.154,10.6145,14.0365,12.1761,12.9704,13.676,11.5517,14.5293,12.8054,10.3006,14.9835,14.7454,13.2761,14.6802,10.8516,14.8173,11.726,14.5,10.6318,13.1392,13.5033,14.4701,14.807,14.1586,14.1893,14.0413,14.36],[9.1317,0,9.2425,11.2749,8.3342,9.8076,8.3291,11.3844,8.0562,12.2956,9.8357,12.5469,8.5835,8.5763,8.0147,10.1998,9.9358,15.8808,11.7613,11.801,11.4974,10.5234,19.732,8.2653,10.0985,13.2188,10.9295,15.4244,12.1212,13.4534,16.2462,11.2898,8.045,8.0175,11.0514,9.0456,13.1836,9.471,9.9375,7.6052,9.3047,8.8606,9.2364,11.1373,9.2905,12.7024,8.6715,11.1246,9.0628,9.162,10.0882,9.7114,7.3793,10.4177,9.0407,9.6974,17.0652,15.3996,8.6558,6.6874,11.2849,8.5781,8.8067,11.7924,9.3932,10.1431,12.9558,7.6998,11.1006,9.3036,9.6109,7.1691,11.5078,7.5321,8.623,6.9927,7.3225,8.3781,6.4716,6.3275,9.4886,8.2905,8.6899,10.3128,8.1486,7.6698,11.2449,12.2443,12.0159,8.3517,8.6248,12.0377,12.2524,11.2422,11.5855,10.3877,17.4193,9.4982,10.5824,9.0985,9.133,8.5951,10.4291,10.1766,8.0683,8.9437,9.6261,8.024,13.954,11.1509,9.8377,10.097,9.6857,11.0784,10.3387,8.1737,10.3139,11.5321,13.4105,11.9541,9.3298,8.9494,13.159,10.2231,9.9311,9.5655,9.0237,9.1069,9.4718,8.9212,11.8825,8.7524,10.0675,10.2639,13.9452,13.5709,10.9644,11.2849,8.9786,9.2267,9.7599,9.7008,9.909,13.8123,10.0065,8.8976,8.2141,8.5816,10.0038,9.0309,10.2652,11.8702,9.3355,11.2282,10.5648,7.2061,9.3234,9.6035,8.8735,8.8895,12.7448,8.0582,13.1648,10.7284,11.0798,15.61,9.8589,14.0002,13.5561,9.9741,11.3922,11.5124,12.725,9.9343,9.5684,14.1227,12.4215,12.0356,9.6089,10.3248,10.4443,13.4012,10.4051,13.6825,11.2739,9.4545,16.4482,10.0693,10.985,10.2388,11.7215,12.2593,9.541,10.6419,10.5445,10.582,14.8415,12.2859,8.734,9.71,10.4644,9.699,9.6259,12.8668,10.7259,9.6698,11.3037,13.2572,12.0342,10.4771,10.741,12.5331,11.3989,9.8475,12.6302,9.6369,12.7891,11.6254,11.8056,9.362,9.8273,12.8055,11.2536,12.2432,10.2316,14.1616,8.9784,14.4596,10.2,12.9165,10.9445,10.0072,10.5889,9.5273,9.7621,11.4628,10.8513,11.3495,12.8371,10.1669,15.4062,10.7065,12.635,13.4059,10.1436,17.6386,11.6226,11.3833,13.5982,12.3137,11.5544,9.9362,9.6668,14.0127,11.8913,10.8419,13.7604,10.5459,11.0313,12.3684,13.297,11.6447,11.7756,13.3584,10.7703,13.4611,13.5907,12.894,12.711,12.5041,11.1197,12.5834,13.8423,15.6742,13.8409,8.4188,8.3673,11.9377,10.6873,11.9601,8.4695,9.1399,8.5286,12.0222,9.3025,7.7555,12.4226,8.5223,13.3113,8.4964,8.8254,8.6477,10.7744,9.0268,10.4919,9.7346,8.8796,15.2475,9.5164,9.7749,8.9042,10.5156,9.228,10.5348,7.957,9.5502,9.034,8.6834,11.1136,9.8991,9.0062,9.1536,8.6489,9.8774,9.6008,11.7206,10.4238,11.8424,11.4721,10.79,10.8399,9.5043,9.2981,9.639,12.7255,11.5975,10.3532,17.8966,10.2528,11.1278,8.5804,11.1434,11.7282,10.4399,8.4395,9.3955,10.1617,9.3658,9.3458,9.2965,9.9452,9.122,12.7569,9.1172,9.1956,10.5962,10.749,8.6928,10.0646,11.1016,14.1285,9.0514,9.6905,10.6522,11.6449,11.8893,8.7927,12.4251,9.5497,10.1811,8.6047,11.9028,9.1444,9.8072,10.3567,14.5113,11.2303,10.1677,8.2455,9.0908,9.5671,9.3487,10.6503,8.0666,9.4332,12.162,10.2572,9.6426,10.4706,9.8483,8.4003,8.5383,10.2211,11.6911,10.2027,10.4453,10.8394,9.8778,9.6914,8.1192,11.4238,14.4034,10.0175,9.7095,9.7977,10.4814,10.9572,10.718,9.601,9.6307,9.0348,12.016,9.8141,12.2348,10.353,9.5684,9.421,10.4025,10.9745,9.7437,10.8024,10.1304,12.2088,7.5431,11.2923,13.4562,10.368,10.023,10.2337,9.6437,11.3039,10.4786,8.8047,8.8213,9.2578,9.4707,13.7766,8.6511,13.1244,10.422,11.0333,13.3073,13.8041,11.8792,12.8134,13.5519,8.2364,13.0669,10.1243,12.0876,13.0216,11.9141,12.6113,10.3135,11.3045,11.1203,14.3767,13.0464,13.8702,9.0408,15.7895,12.1211,12.2142,11.4977,14.2049,17.411,18.1756,16.1586,17.7508,17.1605,17.7046,17.9426,17.9587,17.4406,14.4923,16.9165,18.1029,18.7309,18.9825,20.3381,19.1247,19.3866,18.3598,18.4925,18.7363,19.6286,21.1377,18.7546,19.8921,21.963,20.3792,17.945,18.8271,20.8735,18.9927,20.1208,19.5058,22.5189,18.7035,19.1372,17.2921,20.0146,18.6824,19.9086,20.2852,17.4283,17.8678,19.5389,20.0592,18.9253,14.7425,18.0141,20.2509,18.7166,20.3292,16.854,19.2184,17.8131,17.279,18.803,18.9979,17.9448,17.5051,19.9092,17.4538,19.9333,16.1293,16.9867,18.6601,14.2901,18.075,18.3291,17.6079,19.2835,15.7865,19.1379,17.3497,18.9401,19.6386,19.0305,18.6874,18.7468,18.866,19.3585,18.6499,18.5771,18.981,19.6149,17.5018,17.8599,18.5104,18.3403,18.9343,18.5283,17.9718,18.2621,13.2325,18.9619,18.3932,19.76,19.1974,18.499,18.3721,18.5493,18.8463,17.8633,17.4977,17.6406,15.4819,15.4743,18.8993,19.3109,18.473,17.9627,14.7304,18.617,17.5404,12.7052,19.2062,19.1915,19.311,19.4025,18.5397,19.5368,19.0547,19.3433,18.4944,17.7349,19.1619,18.2796,19.1562,16.2219,18.9439,19.2448,17.692,17.7034,18.0806,17.6618,18.6383,18.2594,19.3422,17.56,16.0138,10.999,18.4473,16.3766,18.0279,16.7723,18.8831,17.8959,17.7243,18.6927,18.8604,18.1255,18.7031,15.204,18.4516,14.1063,17.1917,18.1577,18.7139,18.9303,17.8737,18.7764,18.7525,17.6559,18.4815,17.8002,19.1336,16.3042,19.0319,17.8351,18.7786,17.7185,17.8046,18.9965,19.2522,17.9724,18.8429,14.6454,18.9614,18.9017,15.4303,18.8421,18.4964,19.0699,13.0917,18.6813,18.288,15.1458,18.6326,18.8277,18.8974,17.5241,13.3426,18.4063,18.9148,18.4189,18.2451,19.4522,18.9785,16.87,18.9165,18.3966,18.3411,18.4552,19.0123,16.2859,15.7214,16.6256,19.1754,18.2833,17.1904,18.6857,18.9748,19.0792,18.3712,16.6047,18.5003,20.475,18.6277,19.0644,18.8711,18.8998,18.539,18.2675,18.9345,19.5784,17.8307,17.9682,16.2014,18.6686,18.4097,18.5987,19.0299,18.9141,18.808,17.9882,17.9479,14.9155,17.6904,16.8263,18.8192,18.8179,16.071,18.8096,18.7961,18.8549,17.4042,18.9519,19.0641,18.9881,17.2085,15.8545,16.3632,17.7424,16.6184,14.4926,18.3403,17.8192,18.0019,16.3771,16.1886,17.9681,17.0807,17.5262,17.658,14.9197,18.0483,17.8472,16.7242,16.0588,16.4283,17.1691,17.2433,16.3476,17.0609,16.9468,18.2797,17.2751,17.8322,16.6944,16.5562,16.2211,15.7812,17.7685,15.9531,16.4293,17.6347,17.2963,9.8062,16.9445,14.717,15.7369,16.2638,15.7432,17.1891,16.2381,16.0559,15.8566,17.0371,17.1051,17.0295,15.5278,15.1901,17.619,17.797,17.7226,12.057,17.5723,17.0615,17.6811,15.3865,17.3964,17.2593,17.5647,17.5399,18.5757,16.2616,13.7557,17.0282,11.5,17.7461,15.8061,17.2384,17.1367,14.1847,16.8428,15.9204,17.351,17.9473,18.4753,17.1963,11.5528,16.3384,17.6147,16.438,17.5942,17.7823,14.7102,15.9849,16.7404,17.9776,14.9285,17.1859,17.0493,16.5158,14.3111,17.2494,17.3652,17.2643,11.3205,16.3392,12.3922,17.8432,18.405,16.1928,17.1245,17.033,17.0032,16.0258,16.3461,18.4762,15.8017,13.4699,17.6665,14.1901,16.3788,16.3984,17.8468,16.9246,17.555,17.7099,18.0685,16.4244,17.0112,11.8906,12.9649,16.1954,16.6825,18.0355,15.2904,17.1439,17.4001,15.6026,16.8965,16.4345,17.5599,13.2534,16.4975,16.7109,16.54,13.6781,12.6512,15.366,15.1931,10.5141,9.4702,10.2183,12.4107,8.012,9.8408,9.5268,10.8139,9.8583,10.3307,9.4752,8.7373,10.0793,12.0937,10.6649,10.7403,15.0117,10.0468,8.3436,10.1316,11.3218,10.1398,10.57,8.6674,9.4793,10.0678,11.3844,11.042,9.3167,9.2088,9.8955,11.4224,12.2193,15.7227,16.8605,18.1936,15.094,17.958,17.0087,14.6913,18.0894,17.7369,16.2302,18.581,15.0541,18.7833,14.9598,17.8707,13.7777,16.1532,17.1079,17.4531,18.2853,18.028,17.984,17.2673,17.1892],[11.8335,9.2425,0,11.246,10.2975,10.1841,12.1987,12.2635,11.598,15.3112,12.6185,16.2847,11.362,11.4131,9.7121,9.8392,11.9809,16.9185,13.2182,15.3494,14.8714,11.1268,21.5454,10.2877,11.9561,13.4476,11.0006,17.46,12.8209,16.9595,17.8406,11.2471,9.5744,9.9859,13.7878,10.741,16.6936,10.7418,14.7072,11.6921,12.5714,10.2993,10.1355,11.6302,10.2002,15.787,10.4847,12.4587,12.4533,12.6581,11.1199,11.0398,8.9573,11.2195,9.337,12.3009,18.2229,17.6359,9.881,9.5681,15.024,8.49,12.7478,11.6712,10.1268,14.2518,13.0894,10.3149,13.5941,10.5106,12.6515,9.5293,14.0624,9.8189,11.0129,10.4092,11.1213,12.2891,10.4925,10.8343,14.0358,10.2494,10.0942,11.1432,10.2674,10.6098,13.4329,13.9586,15.8227,10.2507,10.7327,14.7502,15.4057,14.0876,14.8895,13.0193,21.0633,12.2939,13.7948,10.8463,10.3472,10.5465,12.1634,13.1485,10.6469,10.9466,10.3333,10.0284,16.662,13.8329,11.0804,11.6922,10.9688,14.3557,12.6813,10.0651,13.4062,14.1085,16.9607,14.235,11.6877,10.7129,16.8195,10.8223,7.3834,10.7771,10.8762,10.6049,10.2889,10.1611,15.5285,9.9185,11.8554,11.4613,15.0748,14.7175,13.6781,13.8575,10.0262,9.8663,11.2964,12.0864,9.9249,14.8941,11.752,10.5645,10.1068,10.7478,12.5684,10.7157,10.2274,11.2658,11.3783,11.2662,11.9263,9.6956,13.1115,13.3208,9.1613,10.3093,15.7915,10.7281,13.3003,11.6276,12.3917,19.1698,12.6656,17.8374,15.8115,13.4026,12.9254,13.6217,14.1715,13.0914,10.872,17.2149,15.8965,12.8902,11.433,12.6632,12.5194,14.272,14.3305,17.6828,12.7636,13.7339,19.8453,10.6927,12.5432,10.0339,15.4664,14.2982,11.857,12.4315,14.5184,13.4202,16.464,14.3649,11.5543,11.7584,13.573,11.9033,13.3984,15.1239,13.1422,10.7423,13.3302,16.485,13.3046,14.4046,11.7153,14.2026,12.3073,11.3151,14.163,13.746,14.2485,13.6657,14.5513,9.4067,12.8844,14.1719,12.1254,13.7871,13.4555,14.9202,12.6059,17.6441,11.3915,15.6496,11.5909,11.5218,12.9919,11.3318,10.8286,13.1843,10.9704,12.3765,13.6603,12.1754,15.4484,11.8529,16.4262,14.2013,12.1466,20.9022,12.4583,12.068,12.9102,13.2775,14.1402,10.9647,12.1436,15.9037,14.0134,14.1273,17.3003,13.3818,12.7747,13.9794,17.2385,12.0661,13.5685,17.2448,12.5526,14.2855,14.7901,16.7439,13.9818,15.2186,14.8366,14.8316,14.2322,15.945,14.8329,10.9353,11.5302,15.1032,10.2521,12.724,9.0391,10.1559,10.7815,14.7863,11.0929,10.0685,15.1079,10.4664,13.3922,8.9139,9.5566,10.8227,13.781,10.5776,13.0192,10.3877,11.3015,16.7088,11.6667,13.5522,7.7168,12.928,11.8851,12.6548,10.5777,10.0731,10.6894,11.424,10.8834,7.9887,11.0001,11.708,9.959,10.6192,11.1659,11.5532,10.4941,15.1766,14.3793,12.4632,13.0081,11.2002,11.3402,9.2343,13.0815,11.2637,11.2223,21.586,10.5502,11.4842,10.2594,13.9295,14.4938,10.5011,10.3388,11.0982,12.3703,11.7405,10.7857,11.9086,11.9573,10.1767,14.933,11.0632,12.0564,11.6297,13.3999,10.4396,12.8651,11.537,17.513,11.8525,12.7813,8.9344,14.2381,11.7064,11.0076,13.1712,12.042,13.1089,11.1211,11.7472,11.199,10.5076,13.2382,16.1654,11.4581,11.4748,10.5902,11.2348,10.7613,10.9651,12.9831,10.9089,10.7308,11.9747,10.8262,11.7038,12.9095,11.0749,10.317,10.5215,12.7564,11.9919,11.4616,13.27,12.9268,11.1335,12.0002,11.1419,12.9271,17.2228,14.099,12.7985,10.8671,12.5106,13.5708,12.1734,12.7388,10.6123,12.5453,11.4218,11.5139,12.5806,13.0408,10.6179,10.3004,10.753,12.08,11.0826,10.9158,13.2663,14.8927,10.8851,9.479,12.8215,11.6792,12.3583,12.8744,11.7109,10.9891,10.8096,12.8066,10.4208,11.3704,11.9458,16.1101,10.1767,13.8424,11.6179,12.3559,14.7432,15.2704,12.8727,14.6775,11.0503,11.1176,14.599,11.6703,12.715,13.4567,11.242,13.3862,12.5573,15.3336,13.9125,18.2456,16.4605,17.4145,12.363,19.3597,14.5954,15.4454,14.9705,17.561,16.2252,16.2988,11.3097,15.7902,15.7377,15.6945,16.8278,16.5413,15.7493,13.7158,15.7898,16.8721,17.0758,17.2904,18.211,17.2512,17.5321,16.465,16.685,16.9896,18.2539,19.0697,16.7938,17.9055,20.5814,18.7777,15.6078,17.0619,19.3787,16.8523,18.4292,17.507,21.1868,17.0428,17.2386,16.5586,18.3705,16.7832,18.4173,18.5556,15.9525,15.7968,17.8434,18.2332,16.5412,14.8124,15.8083,18.3296,17.3043,18.458,12.8982,17.6934,16.2867,14.1888,17.2868,17.0797,16.6626,16.685,18.2432,15.7417,18.5742,14.8662,15.2747,16.9117,13.9118,16.4435,16.2505,16.1169,17.4808,14.6442,17.8636,15.301,17.2281,18.4008,17.3877,17.5632,16.6971,17.4409,17.5404,16.8379,16.7255,17.1417,18.5927,16.1725,15.8624,16.5787,16.6341,17.0847,16.8758,15.8919,15.7825,12.9475,17.1028,16.4834,18.2949,17.5518,17.2241,16.1698,17.326,16.9887,16.3024,15.3182,15.6288,15.6527,15.0123,17.3078,16.9027,16.5692,15.9878,14.4405,16.5174,15.1406,12.9181,17.3743,17.172,17.3668,17.0975,16.8449,18.1308,17.0468,17.6484,16.4091,15.831,17.4591,16.3094,17.2839,15.4421,17.1971,17.2706,14.7279,15.8391,16.1446,15.3856,16.9773,16.2226,18.0041,14.5755,14.538,10.6979,15.6132,15.365,16.2845,16.1262,16.8686,15.6949,15.7888,16.8744,16.7286,16.2372,16.7561,13.4136,16.3546,13.1348,15.1546,15.6484,16.9332,17.0273,15.9708,16.6641,17.0485,15.6755,16.0034,15.7273,17.0391,14.963,17.0478,15.5211,16.6363,15.1188,16.0193,17.2435,17.2239,14.809,16.8805,14.3868,16.9406,16.8479,15.1124,17.2232,16.4991,16.9259,13.422,16.6641,16.339,14.3053,16.5551,17.7378,16.8246,15.9529,13.5804,16.136,17.0028,16.5413,16.8085,17.8464,17.0085,14.891,18.1387,16.4136,16.35,16.5786,16.9197,15.7421,14.3501,16.0188,17.0659,16.3422,15.7126,16.6215,17.106,17.367,16.5624,16.7572,16.7723,18.8725,16.7895,17.4572,16.896,17.0785,16.1694,16.396,17.0135,17.7122,15.8811,15.7768,15.6279,16.7671,16.6332,17.0191,17.3446,17.0058,16.9031,15.6902,16.0292,13.6094,15.6469,15.4659,16.8968,17.3144,14.2654,16.7176,16.5677,16.613,15.6289,17.4809,17.1777,16.9079,15.1138,14.6156,13.9963,15.3769,14.6613,13.484,15.8476,15.4863,15.7913,13.2758,13.7565,15.9624,14.601,15.3983,15.832,13.6535,15.5185,15.5741,14.2693,14.4996,14.3067,14.8865,15.0426,14.4158,14.6755,14.4792,16.1164,15.3507,15.6613,15.2195,13.6657,14.0748,14.3918,15.2647,13.5836,14.7432,15.2057,14.8662,9.5247,14.7612,13.4627,13.9123,14.0998,13.8559,14.8535,13.5279,12.704,13.62,14.7177,15.3212,15.7707,13.3476,14.3743,15.4926,15.9662,15.8739,11.2096,15.5006,14.734,15.778,13.2076,14.6699,15.5633,15.1844,15.5039,16.8314,13.6999,13.3263,15.0155,10.5345,15.6343,13.7701,15.0854,15.0909,13.4671,14.9398,13.5559,15.5706,15.9846,16.6216,15.0049,10.5992,14.8083,15.4567,14.4456,15.4291,15.883,12.2391,13.8287,14.499,15.9789,13.2488,15.1411,14.6887,13.9859,12.5536,14.7452,13.5451,13.5948,8.06,12.9617,8.9563,13.0114,14.644,11.9083,13.0687,13.6511,13.158,11.776,12.4351,15.2361,11.6373,11.1076,13.4057,11.682,10.8886,11.8558,13.8497,12.0533,12.2432,13.5719,13.6647,10.9824,12.4107,9.1708,10.093,10.3392,10.5882,13.8237,9.0683,11.6643,12.5706,10.5916,11.7656,10.0734,15.3386,13.3022,13.2705,14.2123,13.8049,12.6906,11.393,12.6058,12.3702,10.2898,10.3731,10.8036,13.3584,11.8311,10.7094,10.5752,11.6551,9.1864,10.6311,10.1587,9.8897,10.3703,13.0488,10.959,11.0116,14.0353,10.3229,9.4867,10.5958,10.7904,9.8752,10.2416,11.845,11.4371,8.8071,11.2628,10.9743,10.0929,9.5526,11.184,11.8847,12.561,14.2443,15.2477,17.3316,14.1228,14.9699,15.598,14.4151,14.8609,14.0297,12.8778,16.0681,14.0962,16.3509,13.2274,14.559,11.9884,14.1592,14.3553,13.933,15.1865,15.7431,15.4177,13.9626,13.9039],[9.3426,11.2749,11.246,0,13.2287,5.8601,15.3389,15.2785,14.6937,20.0274,16.9444,20.6847,14.5341,12.6874,7.4288,9.0711,15.0506,22.5402,17.0745,18.789,17.8154,10.3678,27.3287,7.5798,8.2193,16.556,5.6271,21.7881,14.5986,19.5117,21.9019,14.217,10.0165,8.4387,18.2066,8.6766,20.8787,12.7701,17.2138,13.0312,15.6323,6.3668,10.9893,6.208,10.9611,20.3412,9.8397,12.5951,14.5099,14.6649,8.845,6.0955,9.4871,6.9349,8.2895,16.0326,24.7194,22.7898,9.7277,10.705,19.4136,10.2999,16.3542,6.1667,6.3873,18.4036,15.6374,11.6066,18.1441,12.935,16.5514,9.3473,17.881,12.3198,15.8648,11.8419,10.686,15.4268,11.6126,10.6916,16.5493,8.6138,8.0746,10.7008,8.9951,9.3583,16.639,13.118,19.9207,10.3504,10.7002,17.5872,19.1324,13.2949,18.9986,17.2033,25.7248,16.1177,17.6919,14.04,8.7029,12.061,13.5088,16.5572,12.045,9.856,8.9538,11.3515,18.3375,14.5369,12.5283,11.5194,8.1193,17.6134,12.8441,10.9623,16.5545,15.7974,20.9463,13.6445,10.3102,10.9352,21.2152,12.6744,12.0843,11.1005,12.9687,9.1696,8.1217,9.4021,19.5229,9.3048,14.1868,14.9061,17.8879,18.4657,17.6427,18.1226,10.6303,14.3696,14.4175,15.3741,9.6418,18.0517,13.8708,14.5462,10.011,11.2552,14.4731,11.7406,9.582,10.2862,14.81,8.6448,13.7998,10.3931,16.4183,16.7285,9.8583,11.2358,21.045,11.3174,12.3811,7.5673,11.004,21.8556,14.191,21.0472,13.8281,15.3297,10.1634,13.7188,10.6739,14.3916,9.9516,20.8118,17.9541,11.5747,10.8337,11.778,10.2305,12.1065,16.2973,20.404,11.1966,15.9613,24.2694,9.9259,11.2584,9.5136,18.0835,12.409,10.9268,9.7795,17.365,17.1917,17.9725,13.3228,11.2101,11.9446,15.2152,12.2386,15.0825,17.6681,12.7087,7.9936,10.2333,18.2494,17.9137,15.3455,7.7675,11.0024,8.1217,10.193,12.1999,14.9116,12.3886,11.2135,13.6332,12.075,13.4994,11.2389,9.082,13.161,14.5134,10.5386,13.2627,20.1186,14.2441,15.6093,8.9231,10.663,13.755,11.5654,8.7549,10.4274,8.5406,8.1859,10.1091,11.254,14.6897,9.1868,19.5801,10.4719,11.2812,25.1517,7.8801,12.8058,11.9402,9.7765,13.5997,8.8108,12.8138,14.9609,14.2029,15.0129,21.0739,16.7172,11.0453,10.9077,19.6976,8.4142,10.1251,20.8367,10.1464,10.8935,16.9054,19.0593,10.8363,19.2364,16.7667,19.7471,11.6575,14.9205,12.9061,11.0673,14.6157,20.1151,8.5608,16.3413,10.6384,11.5629,12.1201,18.9257,13.0856,11.9636,17.7651,11.8109,13.5537,12.6056,12.2542,12.7858,17.1024,12.1022,16.3031,8.3173,13.7952,20.172,13.6808,16.5711,11.1277,15.4635,14.5666,15.1776,11.7878,9.9244,9.7131,13.6541,6.5716,9.4802,11.2778,13.0366,9.1503,8.1127,9.7925,15.2291,9.7867,19.4616,18.745,17.005,16.4758,10.2805,14.1684,11.7545,14.6804,7.418,8.4961,26.4504,16.5649,8.3916,8.8942,18.2526,18.5569,8.3812,11.2739,12.2692,14.1441,15.921,10.9992,12.351,14.8167,10.054,19.0988,12.3385,15.624,10.8107,17.2032,8.8693,15.7012,8.7181,21.9048,13.8048,16.1294,13.7525,18.3856,6.9933,13.031,15.3775,14.8123,15.8757,14.2813,7.0205,12.9113,9.3849,16.3126,20.797,7.7178,11.2163,11.9111,12.3201,9.6267,9.6723,16.1462,13.2392,12.3944,6.9696,14.3098,14.229,16.3642,11.2565,10.411,12.227,15.1249,7.4791,13.9137,16.9267,14.5983,13.9024,14.008,11.828,14.7194,22.0039,17.6985,15.2407,11.007,15.3416,17.0264,13.5885,15.8692,9.4653,14.4932,17.9983,11.3967,14.3257,16.233,8.7191,8.864,7.8131,11.5352,8.1548,8.292,16.7962,18.9906,12.7611,16.2442,7.5104,11.6889,13.6543,15.9211,14.3679,8.0362,8.2052,15.9283,9.6946,12.9285,14.5108,21.6123,10.6875,9.0357,7.546,11.0121,12.5412,13.4795,9.296,12.8959,11.6137,12.0176,12.0531,8.9926,8.6698,8.4965,8.8094,11.689,16.5843,19.0426,18.3117,22.9575,20.7488,21.3968,15.0512,24.2944,18.7782,20.0325,18.3597,22.1792,14.7357,11.9604,13.5113,13.8455,11.729,12.5719,15.9846,14.8507,12.821,8.7253,13.6006,17.2499,16.209,11.1999,17.4921,14.9169,16.5512,13.52,13.489,15.7724,17.6958,18.7061,17.0365,17.2409,21.9046,18.7655,14.8321,15.4233,20.0613,15.4781,18.0369,16.6857,22.9728,15.4787,13.9788,14.8866,17.4748,14.3469,17.091,17.3339,14.1051,13.8821,16.4893,18.2138,16.323,17.3136,14.6074,18.1098,14.6506,18.2183,15.8535,14.7236,15.0527,11.3622,14.81,14.3246,14.5037,16.2562,17.4282,12.4036,18.9269,12.0238,13.3361,14.5279,13.3716,14.1014,13.7417,13.4202,16.2477,13.5268,18.4389,12.1396,14.0434,16.3406,14.3557,14.4929,13.3245,13.9811,11.2775,14.6715,11.5083,11.5002,16.9696,14.5158,10.5194,12.8445,13.4557,10.9782,13.285,11.9993,14.0076,10.9511,11.4572,12.8099,16.5487,14.8592,13.4813,12.8022,14.2488,12.7254,13.7111,12.7388,13.8464,15.6681,12.5867,12.9895,13.137,11.5301,10.7613,15.9425,13.8017,11.3153,10.9662,16.1811,13.8537,11.4858,15.4499,13.0253,19.2644,12.5631,16.8781,12.6428,11.7257,15.9332,12.0645,15.195,13.9248,14.9521,12.0526,12.9446,13.0294,13.5032,11.6964,14.9792,13.7262,17.4179,12.8041,12.4716,9.9091,12.0065,13.227,13.7959,15.0917,15.4055,10.998,11.9472,10.6131,12.9382,13.8303,14.4299,11.0185,12.7734,9.5295,11.8829,14.7454,13.9413,14.7915,13.0461,13.4495,13.9664,11.5984,15.9117,13.5467,12.5424,10.9183,12.7199,13.4091,12.0395,13.7362,12.8309,14.969,13.9053,13.3375,13.5226,13.4473,14.0271,13.6243,13.4289,12.9437,13.8782,15.1629,15.1687,13.273,12.4633,9.6454,14.6549,18.6028,13.9184,11.2907,14.1469,13.131,11.8105,12.1202,15.6919,14.8531,12.7277,12.3447,17.9656,11.929,13.1717,12.544,13.3684,12.9182,11.6395,12.9688,12.9626,12.9084,12.7746,13.4868,14.6183,13.8786,11.3233,18.7131,15.3892,19.022,14.323,15.9237,13.831,11.601,14.3859,14.7353,12.3874,17.9573,11.0723,13.8988,12.8759,14.5787,15.0882,14.4987,15.3572,15.1022,12.1769,13.1753,14.0087,13.1098,13.78,10.7407,12.8442,15.015,9.7722,13.9476,13.9838,13.8221,14.053,17.2688,14.1516,16.2028,9.2454,9.3499,10.0449,10.1362,9.1236,8.5993,10.7416,10.103,9.7575,9.7315,9.6055,9.4281,11.1939,10.9816,10.2062,13.2765,12.6325,10.8585,9.5095,9.0815,9.9831,9.2433,9.3788,10.2943,10.6675,10.1325,10.0255,9.0672,10.0255,9.0657,8.8975,8.1856,8.6478,9.1731,9.6515,8.4527,9.0758,8.8081,9.2793,9.7835,7.7194,9.4774,9.2769,8.2021,9.2462,9.9542,9.8053,9.7333,9.3328,8.5524,8.7702,9.1561,9.0132,8.6869,8.8704,8.8952,9.8159,9.4343,9.1913,9.1901,9.8482,9.8498,9.0224,9.5486,9.4997,9.4113,9.588,9.0552,8.9469,12.6401,8.8585,9.1826,8.977,8.9865,8.3634,8.5257,9.1342,8.5572,9.8221,9.1834,9.2887,6.0734,7.9185,9.2571,8.5095,8.6843,9.4537,11.0712,10.2877,8.6172,9.3617,8.8636,9.1772,9.4965,12.7092,12.1425,9.4564,10.2434,12.2415,11.331,10.5405,9.3736,10.9186,10.455,10.7545,10.4214,10.2347,9.3136,10.2089,10.6233,9.8747,9.486,9.021,10.4204,8.6032,14.7434,9.749,9.6558,10.9835,11.213,10.1212,11.3171,11.1155,11.0582,11.9731,10.4727,12.601,12.2355,10.3903,11.9271,12.1368,10.4512,10.5277,10.8995,14.91,15.2126,9.3199,9.119,9.0302,8.8719,10.2524,15.7288,10.4387,9.2003,8.1644,9.9712,10.85,14.0829,12.1532,8.8953,9.2501,6.4189,9.3692,9.5798,8.1966,9.9153,10.804,9.2879,8.5803,8.5903,13.0507,8.8855,9.4632,9.6278,7.2391,9.1413,9.0129,11.0908,10.3356,10.5974,7.779,7.1936,11.378,8.921,9.4342,8.5738,14.4981,9.1217,8.2708,9.8991,7.3134,9.5974,9.2586,10.1296,10.6979,9.4628,8.9622,9.9632,8.1687,10.0076,8.6641,10.2108,6.5647,9.8715,8.6777,10.3071,9.7952,9.7339,9.7293,9.1772,10.3483],[10.7763,8.3342,10.2975,13.2287,0,11.1066,9.1026,11.7144,8.8492,12.5304,9.6407,12.1912,9.2017,8.8517,9.7145,11.0757,9.1012,15.7313,12.845,11.4952,11.341,11.459,17.808,9.5299,11.6453,13.9575,12.9088,15.575,13.3813,13.6258,16.7367,9.3942,10.1731,8.7914,10.8561,9.8686,12.9106,9.7307,10.2735,8.0648,8.6497,10.1923,11.2912,12.4811,10.4246,11.8261,9.6123,13.3617,9.1956,9.6152,11.5989,11.8779,8.7594,12.5268,10.054,10.1114,17.2222,14.8684,9.943,7.8272,11.4907,9.4745,8.401,13.5709,11.433,9.5966,13.9283,9.1906,11.7547,9.4681,10.9008,8.6065,10.9605,8.5223,9.1604,7.2497,8.9924,7.9943,7.2625,8.6304,10.3428,9.4076,10.1663,10.8798,9.9611,9.8967,11.8461,13.2477,12.1948,9.9183,10.3767,12.0482,12.1674,13.5546,11.228,9.8824,17.4864,10.6292,11.211,8.8542,9.9836,9.1124,10.8014,10.5821,9.0888,10.5605,11.5118,9.4362,14.8438,12.412,10.7341,10.9148,11.2543,11.2936,11.8469,9.6263,11.4814,12.3808,13.7792,13.5439,11.1966,9.7865,13.2868,10.3053,10.7203,10.7544,9.8209,11.4147,11.1615,10.4383,12.0926,10.4348,11.0592,10.1926,14.9752,14.4727,11.6824,11.5048,10.3979,9.8201,10.1554,9.9795,11.3609,14.1722,11.0443,10.6909,9.5736,9.6096,9.9925,10.3329,12.3486,11.7749,8.7538,13.014,11.3206,8.548,10.5972,10.2585,10.0596,9.9872,13.0539,9.5501,14.6678,12.4925,12.252,16.617,11.6608,14.6772,15.4465,11.7062,12.8144,13.5087,14.8316,10.8799,11.4314,14.7578,12.8782,14.2219,11.5627,11.2245,12.5336,15.282,11.3955,14.41,13.4285,10.7027,16.5173,11.5716,12.0927,12.0436,12.9414,14.44,10.8931,12.4204,11.0057,11.181,16.7645,14.2094,10.3135,10.2553,11.2314,11.0457,11.084,13.9347,12.3623,11.1423,13.699,14.5483,13.6093,11.1619,12.5536,14.7423,12.8198,11.4489,14.5924,11.692,14.6806,13.2019,13.9728,10.7011,11.2917,14.8223,13.2731,14.3674,12.066,16.1385,10.5582,15.038,11.8755,14.6474,12.6948,11.5295,12.4268,11.2962,11.5745,13.7705,12.0213,13.2243,14.3038,11.539,17.4209,12.3503,12.6613,15.183,11.2612,17.4193,13.8331,13.4424,16.0699,14.4535,13.115,11.6152,11.2589,15.4454,13.5373,12.156,13.9937,11.7169,11.7296,14.1373,14.5734,13.1114,14.4851,14.5249,11.8551,15.5177,14.4126,13.4993,15.2409,13.36,11.636,12.9633,16.0451,17.5356,15.9595,10.1712,9.134,11.9849,11.5596,11.917,9.9648,9.4859,8.253,11.8818,9.8661,8.6795,12.8862,9.2938,14.4668,9.3414,10.1433,10.0653,10.9699,9.7046,11.5145,11.4,9.7446,16.0638,10.9114,10.7076,10.6582,12.0062,10.3502,11.5564,9.4756,10.7533,10.748,10.0621,12.2328,11.6813,11.0952,10.5201,10.2797,11.8122,11.6732,13.2735,12.1774,12.7229,11.8118,11.2918,11.8323,11.6781,10.3006,11.6103,13.6498,12.9508,12.4946,17.805,10.9077,13.0402,10.7329,12.1246,12.1518,12.2327,10.0191,11.1011,10.9538,10.6977,11.385,11.06,11.6623,11.1515,12.7345,10.6371,9.8458,11.7562,11.0659,11.1286,11.4897,12.7963,15.0025,9.8368,10.9112,12.2594,12.2006,12.4798,9.6825,13.5146,10.4415,11.2711,9.4851,14.0199,10.1744,11.974,11.1716,14.9186,12.7529,11.9975,9.9182,10.8284,11.6946,11.1051,11.9663,9.4001,10.7093,13.846,11.9633,10.2335,12.0183,11.6753,10.5193,10.4829,11.2694,13.7547,11.2059,11.4061,11.8966,10.5753,10.8492,9.0525,12.9046,14.1364,10.367,10.8075,11.3966,11.4526,11.446,12.4254,10.0913,11.3302,10.6736,13.0013,11.4494,13.9221,11.4901,11.5652,11.5957,12.3897,12.8609,12.4212,12.2239,10.738,12.4001,9.7618,11.5989,15.0158,12.1688,11.1457,11.4832,9.934,12.7114,12.0606,9.7393,10.823,10.0711,10.5408,13.8804,10.3684,15.2872,12.7006,13.437,15.5458,15.426,13.5985,14.6373,15.0084,10.1298,14.9313,11.614,13.8189,14.9724,12.9892,14.5093,11.0375,11.4051,11.496,14.1718,13.4478,13.9784,10.1224,15.7533,12.6313,12.3524,11.8173,13.5165,18.4345,19.9757,17.1872,19.1944,18.8266,19.3488,19.1529,19.4789,19.1862,16.467,18.3111,19.2361,20.269,20.5994,21.715,20.4449,20.5846,19.905,20.006,20.0807,20.8028,22.4767,19.6404,21.0314,22.6872,21.6699,19.7721,20.0757,22.0059,20.3277,21.6355,20.7924,23.1845,20.0615,20.7057,19.2396,21.2219,20.4004,21.4356,21.4602,18.598,19.6079,21.1488,21.535,20.8278,15.8792,19.1661,21.689,20.3879,21.7315,18.1097,21.0106,19.1583,18.7382,20.6734,20.8398,19.6453,19.1962,21.4588,19.2904,21.027,18.2757,18.5772,20.2926,16.2028,19.4329,19.9982,19.1753,20.5827,16.9131,20.0945,19.1188,20.7091,21.4183,20.8172,19.9152,20.4117,20.5479,20.9892,20.1918,20.1894,20.6229,20.793,19.2127,19.5239,20.119,20.12,20.6148,20.3359,19.5952,20.1441,15.2745,20.5365,20.0764,21.2478,21.0974,20.2524,20.23,20.6378,20.6957,19.5365,19.1501,19.2561,17.6708,17.6873,20.5921,21.0689,20.0558,19.628,15.8431,20.2801,19.3329,14.7656,20.7324,20.791,20.9981,20.212,20.3891,20.6016,20.8417,20.9998,20.2417,19.45,20.709,19.9816,20.8249,18.2786,20.5516,20.9907,19.3755,19.4815,19.6242,19.0381,20.3141,19.9225,20.6672,19.2811,17.8138,12.1555,20.1212,18.3407,19.7495,18.5853,20.4356,19.5783,19.3979,20.1566,20.4722,19.698,20.5709,16.9288,20.1034,15.7817,18.8852,19.8545,20.1813,20.5182,19.4828,20.6676,20.7695,19.6602,20.0794,19.4821,20.9019,18.2357,20.6891,19.4588,20.4109,19.3499,19.5644,20.7805,20.9929,19.6775,20.5316,16.4864,20.5665,20.6368,17.3899,20.6642,20.0929,20.6653,14.2555,20.3121,19.9858,17.1236,19.9096,20.3992,20.6855,19.489,15.1561,20.0319,20.6277,20.1235,20.0627,21.153,20.7152,18.969,20.9341,19.9159,20.0389,20.2763,20.6727,18.2478,17.694,18.5971,20.8705,20.0096,19.0259,20.2724,20.4295,20.6133,19.9337,18.3504,20.1183,22.1016,20.4015,20.7695,20.454,20.5174,20.2991,19.7791,20.6396,20.5152,19.3303,19.6023,18.2011,20.3294,20.1365,20.1411,20.5589,20.3914,20.4031,19.4039,19.7334,16.2767,19.0919,18.9153,20.5083,20.5101,17.6585,20.4212,20.4224,20.4991,19.0021,20.3038,20.518,20.5328,19.065,17.6415,18.2107,19.3577,18.3131,16.5485,20.1997,19.5561,19.6553,18.1548,17.7968,19.5206,18.8173,19.1227,19.4364,16.6057,19.7854,19.1912,17.9359,17.6846,17.9355,18.7785,18.4071,18.1105,18.5851,18.4229,19.8452,18.9086,19.4433,18.4608,18.1162,17.5451,17.3259,19.3583,17.1831,18.1234,18.8128,18.6018,11.9576,18.1642,16.2359,17.1982,17.5165,17.3749,18.5124,17.521,17.1754,17.278,18.3807,18.6736,18.5871,17.2605,17.313,19.2885,19.4781,19.3073,12.8891,19.022,18.3928,19.3266,16.8046,18.3413,18.8764,18.8979,18.8931,20.0994,17.9081,15.6445,18.5803,13.2172,19.3686,17.1241,18.6082,18.7621,15.9813,18.703,17.5409,19.0642,19.5824,19.9292,18.6189,12.8258,18.3498,19.1919,18.0693,19.0421,19.4008,15.8976,17.3481,18.3237,19.6656,16.6511,18.6924,18.6028,17.4844,15.6962,18.6025,18.8451,19.0616,12.4576,18.4323,13.926,19.0273,19.9067,17.3997,18.6488,18.7625,18.3701,17.6549,17.6611,19.9769,17.4998,15.3001,19.2843,15.9048,17.3924,17.583,19.1521,17.9241,18.6764,19.0775,19.5846,17.8191,17.9628,12.973,14.595,16.8477,17.6052,19.4185,16.2146,18.1902,18.2965,16.8194,18.3501,16.4317,17.8777,15.3015,17.8376,18.2199,18.1399,16.0119,13.5791,17.1438,16.7672,12.4446,10.0657,10.3893,13.6171,9.7262,11.3706,11.3594,12.7906,11.067,11.6606,11.1355,9.9342,10.8883,13.9506,11.9655,12.2268,15.6779,11.4696,10.016,11.0631,12.4763,11.6166,11.6364,10.7429,10.5037,11.7838,13.1866,13.0167,10.3852,10.9301,11.6087,13.0069,12.8781,17.4582,18.4561,20.0336,17.0031,19.5314,18.7869,16.7157,19.5878,19.0374,17.7461,20.265,16.7443,20.4085,16.8958,19.2901,15.1516,17.8215,18.5916,19.0038,19.6976,19.8272,19.6036,18.6603,18.8305],[8.3831,9.8076,10.1841,5.8601,11.1066,0,13.7099,13.6478,12.9287,17.957,15.3195,18.987,12.7605,11.2551,5.9745,7.3993,13.2427,20.6832,15.3087,16.7531,16.7273,8.7673,25.0569,5.7212,7.4449,14.9438,5.6417,19.8999,13.2249,18.0465,20.4558,11.9783,7.6613,7.4044,15.8518,7.3083,18.6895,10.4491,15.6156,11.2637,13.6868,5.3131,9.7018,5.7513,8.8702,18.3023,8.4443,11.2884,12.5096,12.9007,7.3955,5.5607,7.7276,6.3555,6.3301,13.7182,22.7616,20.6535,8.2698,8.5308,17.3754,8.7339,14.4307,6.2308,6.2373,16.4544,14.3029,9.6255,16.0709,11.0019,14.5392,7.6467,15.9416,10.4523,13.894,10.164,9.4279,13.284,9.9521,9.6718,14.8602,7.3358,7.0012,9.0835,6.9866,7.6797,14.997,12.2442,18.0706,8.6864,9.0612,15.7764,17.4186,12.3184,16.7185,15.0451,23.8974,14.0033,15.9396,11.6523,7.3264,10.6005,11.9952,14.6249,10.2813,8.5273,7.6865,9.4849,16.8144,13.381,10.7597,10.7685,6.9932,15.7719,11.6253,8.7576,14.7217,14.4903,19.1639,12.5529,9.3606,9.5544,19.2213,10.7653,10.4267,9.2791,11.1212,8.0978,7.1186,7.811,17.4366,7.7819,11.9603,12.8827,16.6838,16.4987,15.3756,15.7442,8.9124,12.4119,12.5783,13.2444,8.2312,16.5283,12.1471,12.7831,8.7068,9.6064,12.7926,10.0415,8.3632,8.9723,12.7428,7.7006,12.0836,8.4869,14.4948,14.6565,8.5093,9.2911,18.9979,9.2434,11.4526,7.2252,10.7163,20.1738,12.5807,19.3499,12.8817,13.5322,9.5348,12.3628,10.0682,13.2727,8.5339,19.0127,16.6991,10.6938,9.7469,11.0635,9.383,11.5088,14.5053,18.8109,10.3478,14.3431,22.2681,8.5721,11.0757,8.6781,16.2743,11.3349,10.1383,9.1955,15.5227,15.1026,16.9072,12.2606,9.8615,10.6557,13.6873,10.8483,13.4937,16.0394,11.4215,6.953,9.8415,16.6794,16.2012,13.9476,7.8187,10.2307,8.5739,9.6022,11.817,13.1377,11.7697,10.6546,12.224,10.6794,12.2982,10.4948,8.1386,11.8848,12.7827,10.3132,12.1091,18.3315,12.8544,14.4583,8.0379,9.8596,12.327,9.7975,7.6101,9.5499,8.7651,7.8358,9.7493,10.2108,13.9492,9.1307,18.1108,10.0153,10.4291,23.4403,8.5232,11.5993,11.5115,9.1974,12.7274,8.0994,11.0876,14.0208,12.853,13.8632,19.0849,15.1813,10.8858,10.1197,18.1522,7.624,9.3788,18.8929,9.704,10.2648,15.5212,17.3371,10.2676,17.6297,15.3828,18.0714,11.1627,14.3494,12.5812,9.3645,12.6882,18.0612,7.3137,14.6914,8.901,9.6156,10.909,16.956,10.6253,9.9244,16.3794,9.6474,12.6199,10.4556,10.0802,10.784,15.1377,10.575,14.3884,7.6799,11.6225,18.6871,11.9414,14.605,9.4973,13.6999,12.7749,13.411,9.7707,8.1961,8.2059,11.7493,6.0937,8.218,9.3597,11.3351,7.3795,6.9553,8.4833,13.6421,9.3018,17.4613,16.4364,14.8351,14.4854,8.873,12.1392,10.3306,13.4181,7.2678,7.2468,24.4233,14.7414,6.9649,7.3042,16.4386,16.4849,7.3975,9.7526,10.6498,12.5568,13.8742,9.718,10.6057,13.0414,8.3561,17.4591,10.6768,13.4912,9.8577,15.1301,7.7796,13.6554,7.6129,20.0575,11.8416,14.2412,12.1859,16.3046,6.5561,11.0965,13.5027,13.0572,14.185,12.3934,6.8938,10.9799,7.7386,14.4116,18.9487,7.0922,9.625,10.1669,10.4197,8.3056,8.212,14.0814,11.2846,10.4381,7.385,12.5123,12.4137,14.3631,9.6575,8.6926,10.2176,13.6789,6.9073,12.1202,14.6887,13.3788,12.069,12.2612,9.7172,13.1069,19.9517,15.6623,13.3867,9.5229,13.8225,15.0327,11.8795,13.8501,8.2647,12.6085,16.4622,9.5809,12.9433,14.6406,7.5577,7.501,7.0141,10.594,7.0314,7.1574,14.7079,17.0282,11.1262,14.6395,7.3843,10.0369,12.0205,14.1002,12.2068,7.7945,7.4065,13.9234,8.2664,11.3073,12.4508,19.6171,8.9734,8.7984,6.648,9.8571,11.9322,12.5652,9.1521,11.7383,10.8966,10.183,11.0972,8.3743,8.1019,8.041,7.913,11.0687,14.2375,16.7333,15.815,20.7404,18.703,19.2361,12.9273,22.2943,16.6237,17.8302,16.285,19.9633,14.6678,12.8045,13.595,14.1302,12.1599,13.1608,16.084,15.0312,13.3276,9.3573,13.6843,17.1123,16.2913,12.1566,17.7243,15.2635,16.6833,14.1135,14.0811,16.1887,17.5606,18.6969,16.675,17.3899,21.4389,18.6974,14.993,15.5707,19.8454,15.6905,18.1036,16.8285,22.3809,15.5616,14.576,14.8035,17.5791,14.6139,17.4222,17.5452,14.041,14.25,16.5717,18.1056,16.6444,15.9028,14.4215,18.0602,14.9583,18.1727,15.4155,15.1977,14.9927,11.9429,15.1717,14.8179,14.6478,15.6974,17.6231,13.0113,18.7055,12.2007,13.3961,14.9443,12.6951,14.28,14.2355,13.6363,16.3391,13.3057,18.0856,12.5915,14.6803,16.7377,14.8771,14.8454,14.0382,14.731,12.6194,15.0472,12.5349,12.8462,17.2943,14.5745,11.5361,13.4104,14.1304,12.0837,13.9803,12.785,14.4783,10.4381,12.46,13.3901,16.98,15.4334,14.4066,13.6252,14.6054,13.7005,14.0094,13.14,14.2343,15.1435,12.6292,14.1164,13.9065,12.461,11.5983,14.9138,14.3396,12.0319,10.2309,16.624,14.7053,12.594,15.3232,13.7416,19.0242,13.5344,16.9958,13.3766,12.6624,16.1713,12.7742,15.7355,13.7112,15.3125,13.0865,13.5423,13.3562,13.8054,12.1925,15.3233,14.3048,17.4067,13.1971,12.4942,8.6907,12.8007,13.2686,13.9631,14.9361,15.5534,12.0763,12.5339,11.8381,13.6412,14.2986,15.0454,11.1027,13.432,9.1644,12.5049,14.9679,14.4012,15.0756,13.5796,14.0922,14.5828,12.3174,16.1805,14.046,13.4156,11.4652,13.6847,13.8095,12.9631,14.0165,13.4065,15.3497,14.4657,13.8653,13.8662,13.075,14.686,14.1502,13.0695,13.6047,14.2289,15.258,13.5832,14.0349,13.2889,9.8384,15.075,18.1266,14.5443,12.0641,13.4116,13.9129,12.6798,13.3109,15.686,15.5403,13.6227,12.8398,17.7589,12.6848,13.8144,13.4396,14.2261,12.9982,11.58,13.1121,13.6546,13.5834,13.0283,13.9701,14.9841,14.7005,12.6194,17.9003,15.7542,19.0336,14.745,16.1556,14.3569,12.6875,14.6744,15.0627,13.3768,17.6784,11.891,14.3083,12.9458,14.9937,15.3025,15.0572,15.85,15.4434,13.1175,13.5418,14.4658,12.7077,13.9963,11.3835,13.6502,15.6477,10.1502,14.4876,14.4406,14.4869,14.2494,17.267,14.78,16.2118,10.6674,10.4702,11.0084,11.6382,10.2207,8.9446,12.1025,11.3366,11.4444,10.5931,10.4437,11.2056,11.8639,11.7827,11.4992,12.932,13.1876,11.7078,10.3035,9.996,10.9282,10.4216,10.5371,10.9585,11.4537,10.9482,11.6187,10.6496,11.2376,10.0345,9.9145,9.2374,9.2524,10.6113,10.1199,9.3651,10.3234,10.0806,8.0041,10.6099,8.4583,10.0165,9.602,9.0414,10.4077,10.2121,10.3095,10.418,10.1668,9.9777,10.1837,9.9887,9.5482,10.3443,10.5875,10.5758,9.0492,10.5837,10.1083,10.2805,10.5145,10.8078,10.0436,10.5832,10.6171,11.111,10.4887,9.1156,10.431,11.103,10.391,9.7776,10.5611,10.4548,8.7791,9.9202,10.0294,10.0155,11.0581,11.0904,10.3703,5.2093,9.3705,10.517,9.8085,10.3281,10.9,11.3409,10.816,10.118,10.8255,9.2876,10.2253,10.758,12.8204,11.8398,10.5989,11.2201,12.7343,10.1293,11.1133,9.5749,11.978,11.7372,11.0345,11.3327,11.0288,10.279,11.0954,10.7112,11.3165,10.6746,8.972,11.6192,9.0936,14.3181,10.5936,11.0952,11.4657,12.066,11.1258,12.3073,11.7139,11.8069,10.5217,10.1529,12.6697,12.522,11.369,11.714,12.7634,11.416,11.2455,11.6945,14.3681,14.9825,9.5845,9.7138,10.3158,10.288,10.1755,15.0422,10.6719,10.0398,7.0841,8.2425,9.6103,13.0635,10.7878,7.4513,7.277,6.3214,8.207,8.4333,6.5282,8.3445,9.5498,8.6905,7.1249,7.0476,12.1053,7.3933,7.5622,8.1101,6.678,8.1602,7.4277,9.9698,9.3999,9.3476,6.5111,6.9525,9.668,7.7797,7.9077,7.7227,12.8636,9.8565,9.7059,11.178,8.1921,10.8803,10.6297,10.1135,11.6958,10.7508,9.5477,11.4612,8.8154,11.4537,9.0174,11.101,6.9808,10.379,9.9899,11.4618,11.231,10.9359,11.0512,10.3129,11.3092],[12.6197,8.3291,12.1987,15.3389,9.1026,13.7099,0,12.2952,5.2562,10.0423,8.2141,10.6465,8.8897,10.2797,11.9214,13.1457,10.5955,15.5088,12.6011,11.3517,11.9103,13.3559,17.7688,11.9077,13.5578,14.1134,14.5779,15.3044,14.5734,13.7694,15.8676,12.6144,11.1142,11.1084,10.2534,12.1837,12.2563,10.5301,10.1484,9.6261,10.6645,12.5437,12.3683,14.7684,12.0416,11.9307,11.66,13.884,10.6817,10.6581,13.4306,13.5583,10.8435,14.3817,12.0235,10.2766,14.9134,13.6211,11.2582,8.0355,9.9685,11.0354,8.3065,15.0694,13.2114,8.8514,13.2588,10.1995,10.6866,10.9173,8.5384,9.3676,11.0788,9.1112,9.0347,8.3871,10.1866,8.8431,8.5166,9.4254,10.3564,11.8619,12.2102,13.0917,11.9638,11.7294,12.0823,14.5745,11.4278,11.5604,11.4467,11.9682,11.0793,13.803,10.7233,9.6209,15.7285,10.0699,9.9487,10.3692,11.6279,10.3685,11.8714,11.0531,10.6653,12.4471,13.0786,10.801,15.0404,13.2527,11.4532,11.879,13.1311,10.3715,12.5939,10.3717,10.5152,12.5903,11.9316,14.043,12.4174,10.7082,12.0363,11.7238,11.7842,11.6813,10.5806,12.1651,12.1921,12.0072,11.299,11.8902,11.0565,10.9408,14.0382,13.2656,10.745,11.3089,11.5068,9.9516,10.6979,10.1812,12.1091,13.4557,11.1848,10.3678,10.334,11.1807,11.4023,11.2542,13.5243,14.6056,9.8364,14.5976,11.5081,10.1659,10.0125,9.6955,11.08,11.2263,12.0624,11.1469,15.3874,14.3739,13.7233,16.0124,11.6312,13.622,16.0489,11.6074,14.0106,14.0048,16.2801,11.4461,12.7321,13.7493,12.8401,15.5689,12.3022,12.8065,13.8586,16.2143,10.8444,13.636,14.3152,10.3631,15.4762,12.9081,13.9524,13.2636,12.3518,15.3236,11.9392,13.6955,11.1151,10.9912,16.086,14.9884,10.9947,11.4403,11.7277,11.7324,10.8135,13.2403,13.2641,13.0194,14.8424,14.2489,12.9957,11.8932,14.2436,15.9805,14.4653,13.3012,15.4901,11.1195,15.8873,14.3656,14.7234,11.8963,11.7169,16.1024,14.966,15.0703,11.7547,17.6273,10.883,14.7765,11.9272,14.7832,14.7168,13.2986,12.1552,12.0869,13.1289,14.8809,13.9397,14.9559,15.9597,12.7354,17.2833,13.9928,11.9031,16.7509,12.7798,16.0251,14.9977,14.3339,17.0252,15.7764,13.7041,13.1003,11.7531,16.6441,13.8176,12.5018,13.2432,11.3201,13.288,15.4397,13.5647,15.238,15.4668,13.3088,13.2053,16.707,13.8464,13.08,16.4305,12.5081,11.305,11.7031,16.4969,17.786,16.437,11.0271,9.4147,10.2143,13.3324,12.1596,10.962,11.023,9.9373,11.4869,10.8369,9.3433,12.1897,10.4896,14.7647,10.4272,11.0853,10.597,10.9186,10.6937,10.5283,12.7824,10.2519,14.4669,11.2425,9.8697,11.6216,11.5048,10.3621,11.0288,9.8685,12.4032,11.7552,10.4978,14.4937,12.6164,11.7815,10.7821,11.3279,12.9639,12.7957,12.7404,13.3439,11.0476,11.3018,10.8342,11.182,12.2931,10.4975,12.0823,13.5551,15.0748,13.5048,15.8743,10.5585,14.4037,11.8282,10.8353,11.9361,13.6391,10.9302,11.398,11.6939,10.0335,12.0644,11.5857,11.0167,11.9505,11.7188,11.5532,9.6184,12.8528,10.6185,12.2546,10.8008,13.7447,13.2051,10.9602,10.8879,12.6512,11.0895,15.0766,10.696,13.4284,9.8306,10.4272,9.8343,15.4333,11.0933,12.934,10.5166,13.1828,14.5201,12.6291,10.0023,11.1354,12.7541,12.3775,11.2339,9.4328,11.3182,15.7566,12.1208,11.0196,11.1694,12.2283,11.0991,10.9633,11.328,15.4611,11.6085,10.5336,11.2879,10.2149,11.2574,9.7524,12.4104,13.2233,9.6157,11.0004,12.6525,10.6798,11.6982,12.3859,10.7923,12.3203,10.371,11.8808,12.2807,13.4574,11.4144,12.9586,12.6182,13.6797,14.1063,13.4572,13.7726,9.9865,11.5355,10.3827,12.1999,16.6889,12.6889,11.4523,11.0834,10.4008,14.7036,13.4663,9.5331,11.9894,10.8206,10.2627,12.5989,10.9878,16.5922,14.0626,14.5527,16.2428,16.6476,14.9853,15.734,16.5779,10.6713,16.0103,13.4105,15.4137,16.7564,14.7934,15.8473,10.541,10.3716,10.7006,12.4019,12.1235,13.0176,9.8615,14.3557,11.5835,11.2137,10.7743,12.2903,18.96,21.1543,18.4077,19.9464,19.8188,19.9716,19.6013,19.8258,19.7879,17.6613,18.6128,19.0618,20.2465,22.2378,21.7223,20.9996,20.6796,20.6596,20.7686,20.3709,20.8025,22.6269,20.0404,21.3685,22.3064,21.4041,20.3101,20.6086,21.5748,20.9711,21.4394,20.9542,22.6901,20.6111,21.4972,19.3588,21.4964,20.9352,21.4406,21.635,19.3394,20.315,21.3282,21.2241,20.488,15.3577,19.7211,21.4566,20.6885,21.5446,18.4423,21.443,19.5075,20.0762,21.0338,21.2436,20.0465,19.1454,21.2278,19.8332,20.7635,18.7796,19.5039,20.783,16.3713,19.9841,20.7028,19.8977,21.0014,17.7761,19.7326,20.1268,21.1359,21.4327,21.3796,20.6469,21.2746,21.2574,22.4984,20.603,21.3596,21.7849,21.0417,19.4573,21.0447,20.7728,20.7747,22.2128,20.8383,20.5792,20.4385,16.0784,22.0532,21.1411,21.1519,21.3606,20.9781,20.895,21.1059,21.6318,19.8592,19.8567,19.7083,17.0836,18.3049,21.4339,21.9414,21.5109,21.2324,15.5874,20.7991,20.547,15.2432,20.8098,21.4684,22.463,20.8991,21.2235,20.0402,21.9265,20.913,21.1275,20.434,21.0435,20.9636,21.0027,18.4109,21.007,22.2852,20.0424,20.2921,20.4082,20.2212,20.638,20.6789,20.573,20.2781,18.5343,13.3205,21.5618,18.4638,20.4137,18.7148,20.7883,20.8827,20.4553,21.7926,21.3661,20.2674,20.9561,18.0128,20.778,17.1935,19.7179,20.184,20.8806,21.0494,20.166,21.3112,21.1124,20.637,20.0268,19.9491,21.9786,19.1866,21.7305,20.0737,21.4166,20.0103,20.2591,21.1205,21.6353,20.31,21.5939,16.5501,21.1585,21.4203,17.5189,21.4914,20.9463,21.2586,14.0666,21.1001,20.7538,18.4609,20.6479,19.7112,21.1061,20.4018,15.0681,20.8672,21.947,21.1098,19.8702,21.6472,21.7078,19.6528,20.3835,21.2117,20.8572,21.1198,21.3283,18.43,18.3597,19.3823,21.9148,20.9086,19.8277,20.9277,21.0465,21.1609,21.3505,17.3847,20.3941,21.4233,20.8316,20.8771,21.1737,21.8807,20.7514,20.1911,21.609,20.5448,20.8217,20.0897,18.8258,20.6292,20.0735,20.7729,20.8147,21.1025,21.6964,20.2388,20.331,17.1402,19.7786,19.8561,21.3711,20.7693,18.9173,21.0473,21.092,21.0522,19.447,20.2131,21.2437,20.6504,20.6011,19.4895,19.2871,21.2255,19.8967,17.829,21.8441,21.1266,21.5278,19.4468,19.2602,21.4955,20.0273,20.6087,21.0409,16.8689,20.6468,21.1252,20.01,19.2301,19.5787,20.5578,20.5432,18.82,20.1063,19.7649,21.645,20.7794,21.1353,19.9552,20.1833,19.6582,19.4205,21.3095,18.9355,19.9646,20.9638,20.5778,13.1185,20.3471,18.3511,19.1677,19.6688,19.2613,20.4896,19.1933,18.674,19.0064,20.4635,20.6094,20.5316,18.8441,18.6823,21.1754,21.39,20.9263,14.7844,20.8929,20.2729,21.1792,18.2568,20.342,20.4938,21.0409,20.7375,21.9367,19.5532,17.4101,20.2421,13.5522,21.2038,18.9105,20.2453,20.5504,17.9216,20.6384,19.212,20.9012,21.2415,21.8081,20.3525,15.2928,20.0489,20.5846,19.65,20.9851,21.3473,17.1715,18.506,20.2082,21.5179,17.987,20.3164,19.9159,19.1293,16.3702,20.401,20.9085,20.0488,14.3153,20.1929,15.6577,21.1738,21.9864,19.6466,20.7364,20.7748,20.4998,19.2634,19.7357,22.0371,19.2661,16.986,21.2045,17.532,18.1266,19.7356,21.1174,20.2363,20.7434,21.1947,21.6887,19.7131,20.1845,14.466,16.1877,18.7451,19.6994,21.4418,17.9488,20.1442,20.5497,18.6789,20.1408,18.531,18.5105,16.7843,19.8608,20.0722,19.845,17.0817,13.9327,18.8914,18.2593,14.0942,12.0091,12.1393,13.698,10.6156,13.3042,12.6529,14.3827,12.8605,13.501,12.4698,11.2986,12.418,15.5185,14.2522,14.1178,16.7416,13.0703,11.6073,13.1324,14.5571,13.3682,13.6185,11.1455,12.3421,13.2475,14.9299,14.4064,11.4826,12.1476,13.337,14.4506,13.4307,19.1021,20.3264,21.9866,18.8382,21.7452,20.7217,18.3553,21.5465,21.1799,19.9812,22.3887,18.7501,22.3311,18.7145,21.5367,17.3856,19.374,20.8411,21.2122,21.9451,21.7402,21.6883,20.932,20.441],[14.9233,11.3844,12.2635,15.2785,11.7144,13.6478,12.2952,0,11.8972,12.3796,10.5319,13.9425,9.9602,14.5993,13.1459,11.6329,12.4941,15.1938,13.892,15.757,14.7264,12.5947,19.4979,13.2458,15.1809,13.7775,14.2259,14.3961,11.9575,16.8804,14.0429,11.7886,10.4985,12.2197,10.8968,14.1386,14.4325,9.8008,14.2241,11.0658,10.1898,13.636,10.8481,15.2094,9.5047,13.2826,11.799,14.7513,11.13,13.0985,11.9417,14.0783,11.0211,14.2324,11.5843,9.5318,16.2644,12.3791,9.6518,10.3879,12.7381,9.8467,12.118,14.4814,13.1853,12.519,13.3481,8.8336,11.3366,8.6977,11.2799,11.2788,10.2539,9.8405,10.7099,11.8298,13.92,11.3343,12.0272,13.4774,14.3995,12.8611,11.3484,10.4925,11.1575,12.0829,15.6339,17.5508,15.3343,13.1048,13.996,16.1892,15.6764,17.138,15.6723,12.9179,20.8165,14.1096,15.6477,11.8794,14.4336,12.6823,11.6703,14.1772,13.4886,14.4941,13.6243,12.5326,19.1334,16.4885,10.8535,14.1465,13.5815,14.358,16.2324,11.9323,13.3744,16.2811,17.2169,17.4462,14.8507,12.7821,16.419,11.0394,10.775,11.5904,11.8167,12.6585,13.6434,12.3918,15.3757,12.7714,12.3231,11.6091,16.3845,14.214,12.5303,13.0907,11.1423,11.5628,11.7323,11.7468,12.7199,13.6951,11.6158,11.8514,12.78,13.5404,15.2169,11.412,12.8723,12.6608,11.8437,12.929,11.6671,12.4644,14.8809,14.1088,13.9909,11.8965,15.1399,12.5915,16.4526,15.3606,15.8038,20.7551,15.2338,18.9583,18.9388,15.4582,16.8457,17.1767,17.6092,15.546,14.5948,18.5641,17.5901,17.3541,14.6247,15.9074,15.9239,17.6397,15.16,19.1184,16.7046,15.2659,20.2552,14.462,15.6216,14.3521,16.9426,17.6764,15.2925,15.6943,15.3029,14.7089,18.58,17.3628,14.2255,14.1664,15.635,14.8712,14.7701,16.7802,16.3288,14.3793,17.0483,18.7005,16.597,15.949,15.1247,17.7547,16.1405,15.3989,18.0126,15.3766,17.6151,17.1843,17.462,14.1953,15.5429,17.7776,15.6955,17.2253,15.5315,18.7103,14.5721,19.6908,14.7925,18.5183,14.7011,14.9754,15.0163,14.9342,14.3457,16.4549,15.418,16.1782,17.6715,15.4931,18.1369,15.4026,17.3776,17.5441,15.4622,20.68,16.3186,16.1753,18.2183,17.3654,16.6995,15.0423,14.3686,19.3815,17.3617,16.5,18.0945,14.7719,16.2348,17.5468,18.7839,16.3405,17.1109,18.3557,15.5312,17.4072,16.8882,18.4056,17.6962,17.3638,16.0687,16.5251,17.54,18.8955,18.4395,13.9184,12.5725,15.2052,12.9759,11.5674,11.8141,10.8317,14.6104,17.1267,11.2237,13.0518,16.7814,13.4159,16.4314,12.8971,12.6205,12.5058,16.1409,14.606,12.4642,13.8601,11.9858,17.293,12.9881,14.0446,12.2838,13.5421,13.2936,12.9947,12.5028,12.8902,12.9543,13.1406,14.87,13.9039,12.8551,13.7169,12.4037,13.7608,13.6962,13.567,14.1012,14.3342,13.5053,12.6771,13.0274,13.6194,13.0082,13.4274,14.2987,14.8331,14.5126,20.0246,14.0509,14.4119,12.5955,14.8992,14.784,13.9367,13.1931,12.8462,13.1874,13.172,13.4739,13.4123,12.3484,12.3549,14.465,13.0072,12.3096,14.757,13.0253,13.0172,12.6529,13.9038,17.4896,14.0435,13.749,12.9128,13.4733,15.5822,12.5088,13.2251,12.623,13.6562,13.299,15.3543,12.464,13.5875,14.5215,15.2206,15.4967,13.5555,12.1513,13.1369,13.5426,14.3019,12.9374,12.2261,11.6259,16.2866,12.4394,13.2612,13.042,12.2831,12.2402,13.1359,14.4275,15.1408,12.2477,12.6531,14.49,12.0103,13.8463,12.5463,13.9252,16.0816,14.9471,13.3759,13.4859,13.2926,14.6827,13.7784,13.8859,13.3177,13.3594,13.579,13.9732,13.8854,13.5696,14.759,13.7,14.4072,12.7515,14.8265,13.7547,13.3711,14.4653,12.8687,13.2788,16.1593,13.6256,14.0926,13.0536,12.1748,15.3741,14.04,12.7166,13.1167,13.2721,12.6198,16.7893,12.2614,17.7765,15.1029,15.7167,17.5747,18.5556,16.8478,18.2078,16.8364,13.8941,17.9674,15.1291,16.5685,17.4207,16.4318,17.655,13.1929,15.1496,12.5858,16.7865,15.7702,17.1332,12.6774,18.7715,13.7282,14.7581,15.0281,17.0496,18.1337,19.7198,16.6386,18.7497,18.5972,18.7872,17.6822,18.841,18.586,16.9806,18.1028,17.7603,19.1662,20.9594,20.228,19.1462,19.0593,19.133,19.3917,18.8542,18.8115,20.6915,17.8087,19.7565,20.2818,19.8187,19.6038,18.9651,20.0084,18.9141,20.6286,19.6641,20.7707,18.4853,20.4436,19.1557,20.039,20.0785,20.7189,20.0944,18.138,19.0482,20.522,20.574,19.6437,15.6177,18.5131,20.7039,19.7522,20.8789,17.0164,20.6618,18.5619,18.5025,20.304,20.2879,19.6593,18.7244,20.5169,19.0732,20.179,18.4618,17.8348,19.4968,16.3124,18.9448,19.4086,18.6589,19.8061,17.1892,19.2436,18.5085,20.5012,21.3239,20.5723,20.5574,20.2617,20.6504,21.2757,19.775,20.2125,21.0091,21.0584,19.5784,19.9623,19.91,20.0909,20.7861,20.2396,19.4588,19.3666,15.4765,20.9802,20.1892,21.216,20.9545,20.6934,20.1368,20.4777,20.4021,19.6418,18.9683,18.8751,18.3617,18.6144,20.6915,20.883,20.3917,20.2577,15.6396,19.8455,19.0324,14.083,20.8956,20.6953,21.2151,19.1465,20.5459,19.7546,20.7516,20.1955,20.3089,19.515,19.9252,20.1463,20.3279,18.6114,20.2582,21.0358,18.7304,19.2483,19.2282,19.1497,19.6861,19.7424,20.033,19.4014,17.7527,13.1405,20.4801,18.3337,19.6272,19.1597,19.492,19.8228,19.5404,20.8016,20.0824,19.2035,20.5679,17.5764,19.9528,16.6701,18.8496,19.0217,19.9907,19.8848,19.284,20.5235,20.4663,19.7933,18.8985,19.0671,20.7042,18.6202,21.1177,19.4133,20.567,19.2917,19.2977,20.3433,20.7571,18.992,20.3393,17.5459,20.2844,20.5862,18.0122,20.3935,19.9175,20.3051,14.4642,20.0493,19.4902,18.0102,19.7733,17.9435,20.2836,19.6733,15.4125,19.6033,20.7818,20.3915,19.3689,21.1135,20.5701,18.7869,20.514,20.1298,19.676,20.3928,20.392,18.5626,17.4142,18.6898,20.5597,20.3684,18.9969,20.0096,19.591,20.7288,20.5949,18.6883,19.5851,21.4624,19.9702,20.3956,20.3829,20.7159,19.7951,19.2925,20.6769,18.9429,19.6584,19.218,18.8927,19.5915,19.784,20.0748,20.0454,19.2572,20.5073,19.0628,19.5695,16.3107,18.806,19.119,20.4846,20.4433,17.4481,20.1196,20.1639,20.2171,18.9131,19.6686,20.3516,20.0928,19.6567,18.5323,18.1912,19.6281,18.8362,17.5109,20.6012,19.8221,19.7045,18.3005,18.2715,20.5136,18.7021,19.1853,19.7904,15.8827,19.799,19.1046,18.1673,18.3922,18.6789,19.1864,18.6434,18.3751,18.7421,18.4884,20.488,19.9239,19.9409,19.0915,18.4621,18.5541,18.5967,20.1118,17.4445,18.9093,19.3332,19.5187,13.0562,18.2965,18.0212,18.5264,18.658,18.4497,19.3352,17.6958,17.3598,17.1977,18.9253,19.5265,20.0028,18.3818,18.2185,19.9322,20.5272,20.1814,13.7829,19.5604,18.5586,19.9628,18.1265,18.8569,19.793,19.2556,19.3227,21.3038,17.8827,17.7667,19.5528,12.8045,20.224,18.4088,19.7123,19.5961,17.6311,19.2987,18.0466,19.971,20.3109,21.2111,19.2083,14.9387,19.1732,19.7032,18.6135,20.0377,20.0965,16.2986,18.0547,19.6308,20.667,17.8811,19.6523,19.4705,17.4795,16.8134,19.5117,19.766,18.899,15.5899,19.2091,15.9257,19.5007,20.4203,17.41,19.0457,19.1436,18.9218,17.8725,18.3421,20.6527,18.659,16.5952,19.7628,17.2667,16.6176,18.072,19.9385,18.6357,19.2641,19.7112,20.8301,18.6552,17.906,12.4195,16.1416,16.1545,17.7056,19.9679,16.3306,19.5531,18.755,17.5604,19.311,15.4433,16.617,17.2852,18.062,19.2749,18.9541,17.0578,16.1285,18.5603,17.4872,13.7425,12.4488,11.7008,15.8528,13.9231,12.7665,13.174,15.1315,12.4403,12.3044,13.1496,12.0697,11.6535,16.9119,12.6887,13.8788,15.9514,12.3128,11.6624,12.7929,14.248,12.4534,12.7692,14.9094,14.5303,11.9508,13.9057,13.6333,12.0572,12.4987,13.0588,14.7247,13.8977,18.4403,19.6278,21.2193,18.1242,19.9991,19.5519,18.9174,19.9089,19.7506,18.3214,21.3652,18.5419,21.3235,18.5276,20.3517,16.565,18.2012,19.5712,19.5457,20.2836,20.6889,20.6715,19.3527,19.1848],[11.8879,8.0562,11.598,14.6937,8.8492,12.9287,5.2562,11.8972,0,10.7729,7.9219,10.2459,8.3196,9.9273,11.6173,12.5867,10.7313,15.1747,12.4191,11.7133,12.143,12.914,18.2129,11.5028,13.0982,13.9177,13.9585,15.0126,13.6092,13.646,15.6002,12.2228,10.9257,10.5199,9.7013,10.8243,11.7447,9.6147,9.6001,8.4719,9.4813,11.6918,11.3925,13.7486,10.9753,11.0876,10.274,12.8515,9.5432,9.4513,12.1817,12.9778,10.4105,13.8889,11.3755,9.8146,14.9563,13.4981,10.241,7.678,10.6689,10.6804,8.6528,14.6698,12.6834,9.423,13.2556,9.339,10.9668,10.007,8.7681,9.3327,10.5112,8.9922,9.142,8.6173,9.8237,8.293,8.3851,9.1843,9.9967,10.8798,11.0702,11.761,10.7349,10.6457,12.2349,14.4135,11.9777,11.2921,11.3697,12.2261,11.6115,13.5545,11.0049,9.8354,16.4218,10.0603,10.4317,10.3172,11.0716,10.323,11.7025,11.3253,10.0321,12.0593,12.8843,10.5932,15.1463,13.1818,11.3663,11.7486,12.5734,10.9508,12.3107,10.3612,10.8122,12.7065,12.6565,13.9221,12.149,10.5815,12.7104,11.1348,11.3343,11.3206,10.1414,11.8158,12.1256,11.5734,11.427,11.7756,10.815,10.8554,14.1624,13.3477,11.0278,11.4011,10.9612,9.9504,10.8062,10.4527,11.7367,13.5497,11.1684,10.317,9.9844,11.2358,11.2635,11.0211,12.9968,14.2613,9.4832,13.7113,11.5339,9.9768,10.3877,9.796,10.5988,11.0617,12.6298,10.7839,14.9473,13.9707,13.5702,16.2401,11.5088,14.1114,15.8032,11.4476,13.881,13.7796,15.822,11.7849,12.2349,14.0175,13.0776,15.0409,12.3257,12.5946,13.443,15.8259,11.4158,13.955,14.0256,10.5764,15.8873,12.4272,13.6708,13.009,12.5922,15.0456,11.7466,13.3737,11.3397,11.0444,16.061,14.6948,11.0025,11.6133,11.956,11.5284,11.0786,13.5744,13.0878,12.5427,14.6134,14.4385,12.9972,12.0242,14.0331,15.5159,14.2102,13.0387,15.009,11.4076,15.5845,14.2543,14.4426,11.6214,11.7654,15.6704,14.4573,14.6828,12.0126,17.2902,11.2129,14.9295,11.863,14.7291,14.1428,12.8627,12.0662,11.9021,12.6838,14.5248,13.7145,14.524,15.6207,12.4068,16.9949,13.6689,12.5036,16.2893,12.7988,16.6225,14.7236,13.9015,16.6341,15.2883,13.8584,12.6445,11.6455,16.3284,13.7744,12.5273,13.4489,11.4895,13.3645,15.0988,14.1588,14.5944,14.9283,13.6193,13.1475,16.3806,13.8885,13.4779,15.9377,12.8445,11.7276,12.3827,16.3133,17.7845,16.2489,10.6989,9.5592,10.8152,12.6825,11.9859,10.4323,10.5922,9.8145,11.9034,10.7932,8.8923,12.4964,9.9907,14.4556,10.2288,10.6308,10.1647,11.1085,10.2623,10.8503,12.1717,10.3303,14.9127,11.0923,10.304,11.1,11.5109,10.4702,11.2635,9.6687,11.5854,11.5132,10.4369,14.0049,12.1769,11.4009,10.6548,11.2111,12.6653,12.4133,12.5493,13.1395,11.7053,11.4803,10.7473,11.3444,12.0695,10.5318,11.8,13.6113,14.3782,13.1923,16.7451,10.6972,13.6426,11.3413,11.3269,12.0228,13.1344,10.6936,11.1385,11.4329,10.3285,12.0253,11.3736,11.3551,11.5513,12.1195,11.2609,9.5844,12.7324,10.7644,11.7955,10.9198,13.3787,13.9353,10.5139,11.0643,12.2602,11.4969,14.3238,10.5806,13.5374,10.1384,10.6312,9.7373,14.9514,10.8633,12.6523,10.6797,13.6258,14.1493,12.4204,10.2853,11.1747,12.3197,11.994,11.3619,9.5124,10.9394,15.1937,12.0928,10.7877,11.3494,11.9532,10.987,10.8274,11.5295,14.9121,11.5122,10.8846,11.5851,9.9621,11.1272,9.953,12.4722,13.7916,9.9906,11.1008,12.1726,11.2683,11.7753,12.3055,10.6564,11.7657,10.5807,12.1406,11.9643,13.3542,11.3909,12.5169,12.265,13.3086,13.0925,12.9673,13.387,10.1972,11.9552,10.2054,11.7468,16.1004,12.4794,11.4756,11.3323,10.4245,14.2275,13.0869,9.7349,11.5492,11.0343,10.2899,12.978,10.4996,16.0774,13.581,14.0215,15.9578,16.0926,14.697,15.5235,16.0995,10.1055,15.7298,13.1659,15.0524,16.2238,14.3265,15.4346,10.829,11.0135,10.9427,13.046,12.6912,13.4995,10.0356,14.9899,11.9472,11.6201,11.3895,13.0844,18.8963,20.7101,17.9449,19.6991,19.5115,19.6476,19.4984,19.6673,19.6253,17.4098,18.503,19.0546,20.1889,21.6745,21.556,20.6337,20.4721,20.2575,20.3967,20.163,20.7961,22.2875,19.8602,21.172,22.4111,21.3533,20.0337,20.3495,21.4743,20.5661,21.3358,20.7381,22.7106,20.3895,21.2103,19.0454,21.2992,20.5187,21.2353,21.4777,19.0745,19.9309,20.9743,21.0776,20.3573,15.4588,19.4134,21.3459,20.3709,21.3789,18.0829,21.1739,19.347,19.5022,20.7175,20.9032,19.8039,19.078,21.1739,19.5479,20.7634,18.2746,19.0094,20.5309,16.0914,19.6929,20.2831,19.48,20.8496,17.4768,19.6439,19.7065,20.8493,21.3788,20.9561,20.4081,20.7917,20.9728,21.9527,20.3288,20.8654,21.3317,20.9423,19.1509,20.5167,20.4186,20.3132,21.6366,20.4985,20.0372,20.1023,15.5049,21.5224,20.5631,20.9582,21.1635,20.6477,20.5281,20.8544,21.2021,19.5461,19.4789,19.265,17.0815,17.908,21.0398,21.4925,21.0023,20.5916,15.6801,20.4205,19.9676,14.9414,20.6945,21.0822,21.8473,20.4471,20.8345,20.1529,21.3961,20.7141,20.7175,20.0618,20.6769,20.4767,20.8379,17.9412,20.6743,21.7674,19.5776,19.8225,20.0045,19.6016,20.2232,20.299,20.4024,19.7889,18.123,12.91,20.8743,18.2348,20.0914,18.5737,20.4766,20.3837,19.8756,21.1879,20.9383,20.1268,20.5791,17.4363,20.408,16.7057,19.3001,19.8648,20.5332,20.7439,19.711,20.9644,20.814,20.1078,19.85,19.5458,21.4834,18.8195,21.291,19.5871,20.909,19.5159,19.8498,20.8422,21.2368,19.9021,21.0988,16.3608,20.857,20.9976,17.1763,21.105,20.4572,20.8187,14.0517,20.6879,20.4517,17.9584,20.4242,19.3136,20.7857,19.9406,15.0446,20.3231,21.3929,20.7758,19.7401,21.4187,21.2045,19.3253,20.3941,20.6941,20.3531,20.731,20.9227,18.0077,17.8605,18.6411,21.459,20.4456,19.3769,20.5573,20.6556,20.8303,20.8709,17.1695,20.2382,21.4863,20.5774,20.7174,20.8157,21.3216,20.4077,19.8695,21.0815,20.2451,20.2592,19.7043,18.3935,20.398,19.733,20.5519,20.5328,20.8453,21.1684,19.7692,19.8855,16.6894,19.4895,19.3756,20.9283,20.711,18.2609,20.7129,20.7129,20.6494,19.2799,20.0328,20.9511,20.4623,20.0816,18.8572,18.6814,20.598,19.2887,17.2659,21.1643,20.5771,20.8986,18.8552,18.5707,20.8348,19.3945,19.8036,20.3608,16.5383,20.1582,20.4374,19.2334,18.5432,18.8222,19.7912,19.8249,18.3271,19.3818,19.2051,21.0396,20.1135,20.4212,19.3026,19.3058,18.9035,18.6432,20.5923,18.2543,19.3365,20.2415,19.8917,12.4311,19.4098,17.6447,18.464,18.9359,18.4665,19.6782,18.5023,18.01,18.1949,19.6609,19.9285,19.8513,18.1592,18.0201,20.4373,20.6564,20.3764,14.2297,20.1653,19.6585,20.407,17.496,19.6945,19.7243,20.2527,19.8628,21.2595,18.8132,16.5162,19.4956,13.1719,20.5145,18.1378,19.5779,19.6737,17.0646,19.8143,18.4829,20.1035,20.4954,21.0219,19.582,14.4834,19.2497,19.9013,18.9918,20.2291,20.5681,16.5482,17.8215,19.3663,20.6377,17.4098,19.5808,19.2005,18.3266,15.6418,19.627,20.0971,19.4926,13.5247,19.4796,15.06,20.5294,21.2944,18.6749,20.123,20.0671,19.6918,18.5328,19.0835,21.2907,18.5463,16.4108,20.5225,17.0906,17.5644,18.9203,20.383,19.4113,19.9529,20.4108,20.7959,18.8998,19.442,13.4734,15.5037,18.1494,18.8604,20.6913,17.3797,19.4779,19.8445,17.8995,19.4601,17.949,18.1981,16.3417,19.0809,19.5728,19.1829,16.6176,13.6219,18.2092,17.7691,13.2686,11.6696,11.8457,13.653,10.3926,12.561,12.1782,13.7749,12.2853,13.0579,11.9153,10.9233,12.3067,15.1577,13.7477,13.4578,16.1848,12.3894,11.0973,12.6751,13.9711,12.8287,13.0793,11.021,11.9452,12.3569,14.3739,13.9238,10.8882,11.7292,12.8053,14.067,13.1174,18.7445,19.542,21.2548,18.1943,20.9074,20.0084,17.7275,20.841,20.4652,19.0795,21.5712,17.9747,21.5695,18.0355,20.743,16.358,18.623,20.0625,20.3866,21.2128,20.8907,21.0249,20.1847,19.8366],[18.1084,12.2956,15.3112,20.0274,12.5304,17.957,10.0423,12.3796,10.7729,0,10.1249,10.706,9.3064,14.8943,16.3781,15.5424,11.9316,12.9579,13.7873,12.9618,14.038,16.4538,13.1637,16.5308,18.6132,14.4471,18.439,12.4374,15.4943,16.1261,13.6979,13.0491,12.9326,15.2031,7.0376,17.2545,9.5375,10.9323,12.6306,12.2692,11.5106,17.3347,14.6782,19.4986,14.4318,11.2825,15.9113,18.4401,12.8128,14.165,16.5567,18.2561,14.0027,18.5344,15.247,9.6323,12.2588,8.1783,14.0661,12.3688,7.4709,13.2095,8.8172,18.6724,17.2176,9.156,15.2858,12.7552,6.4491,11.3452,7.4382,12.7989,8.689,10.319,8.5484,12.1849,15.1401,10.2788,12.2854,14.1066,13.0687,16.5633,16.0827,15.2443,15.773,15.8565,14.4867,19.2017,10.1703,15.2826,15.3347,14.5184,12.0596,18.1929,11.5557,10.4836,13.873,11.7982,12.5098,11.0808,16.3926,13.4975,14.7215,12.1602,14.2736,17.0604,16.9465,13.545,18.3984,17.1663,13.1801,15.493,17.1811,11.6406,17.2066,13.2514,10.9045,16.5652,12.4386,18.6271,17.1938,14.2487,11.2665,12.4814,13.1164,13.4503,12.2231,15.1401,16.2649,15.1327,11.4102,15.3527,11.4575,11.0974,16.3537,12.0303,8.0635,9.2512,13.7332,10.664,10.3296,9.9937,15.4385,13.0304,10.892,11.1772,14.7963,14.8786,15.2723,13.251,15.9209,16.9606,11.4757,17.8825,13.3278,14.1111,12.2071,10.1575,15.1839,12.8787,8.4591,14.2359,19.3142,18.7697,18.0698,17.9443,14.4196,14.5891,20.794,13.583,19.619,18.1488,20.8677,14.8445,16.379,14.6495,15.5065,19.9011,15.7514,17.1304,18.722,21.1161,13.2904,15.3459,18.9139,13.1705,14.4917,16.011,18.1726,16.942,13.9396,19.7715,16.2956,18.1265,12.5874,11.9564,18.9027,18.9461,14.7724,14.8826,14.5141,14.7977,12.9883,14.9676,17.4513,17.1117,19.771,16.8965,15.2801,15.5797,18.4923,20.7101,19.1159,17.8074,20.1627,13.75,20.4856,19.2355,18.7703,15.6177,15.7244,20.8278,19.0369,19.1007,14.7797,22.5087,14.4008,17.178,15.0657,18.5419,18.5241,17.2197,16.0397,15.7676,17.1646,19.3012,18.4654,19.5267,20.957,16.3914,20.9201,18.4212,13.3789,21.5763,17.0239,14.4041,19.8307,18.4322,21.6651,20.4821,17.6705,17.4868,14.4118,20.9912,17.5884,16.052,13.5549,12.9714,18.0958,20.2,15.5902,19.9183,20.1778,14.0846,17.7369,21.4424,16.3588,15.7498,21.1176,13.8568,14.0573,12.6509,21.0498,21.4162,21.3383,14.9783,10.8861,9.285,16.1791,10.6968,13.0084,12.738,14.5137,13.2335,11.9745,12.1776,15.2381,14.0641,18.7677,13.1188,13.8211,12.3259,13.3284,14.9218,8.2751,16.6048,10.7547,14.9943,12.4284,10.4129,13.9358,11.7661,10.9443,10.5279,11.8358,14.87,14.7202,12.1664,18.8295,15.963,14.3286,13.0269,14.2633,16.5578,15.815,13.6776,16.689,7.4809,8.7824,8.8958,9.418,15.1657,11.6413,14.2784,15.2096,19.1966,17.1185,11.7459,11.5206,17.7069,14.6813,10.6903,11.0806,16.6078,13.5267,12.9384,12.6816,10.3503,14.7826,13.7125,10.0741,14.0369,9.2205,13.2411,9.4438,15.7395,8.0414,15.2885,10.0229,16.1318,11.121,13.4316,11.3357,13.6979,7.7,19.6984,12.3383,13.615,9.3848,9.9296,11.9919,19.4025,12.4341,15.8709,10.8181,10.3296,18.536,14.7807,11.8886,13.2081,15.7873,16.1464,9.6213,10.6578,12.545,20.3278,12.7866,12.2787,10.0396,13.2829,13.4344,13.3375,12.973,19.2903,11.5772,8.239,12.0762,9.7733,13.0421,12.6398,13.3944,8.894,10.6224,12.0569,15.1021,10.1948,11.5804,14.094,11.7376,15.0587,12.4243,9.7185,15.1206,15.0546,11.4241,17.2402,15.8366,17.5133,16.6381,17.5646,16.8246,8.7492,9.4151,12.6364,12.5579,20.3768,14.6737,13.3826,9.9938,10.2418,19.0361,17.2463,9.6765,14.7586,12.8209,10.1434,10.2931,13.3747,21.5137,18.2656,18.3504,20.7919,21.4435,19.51,20.3385,20.6792,14.1381,20.719,17.7458,19.7946,21.3903,19.4374,20.3979,9.8434,10.2963,7.4258,9.8135,9.2553,11.581,10.2722,11.2276,7.9431,8.4539,10.1258,10.1628,23.1305,25.3137,21.3968,23.1337,24.0368,23.6854,22.6405,23.6564,23.4261,22.0879,22.5926,21.8641,23.217,26.8546,25.2559,24.8197,24.06,24.8281,24.8979,23.6904,24.1584,25.444,22.5674,24.5653,24.1006,24.375,24.1208,24.3023,23.7622,24.0021,24.34,24.3418,23.8854,23.9595,25.6713,23.1722,24.5412,24.8393,24.6494,24.6686,22.9052,24.1065,24.8704,23.7182,23.8335,16.4288,23.0506,24.2801,24.7751,24.0596,21.2297,25.7121,22.9138,24.0441,24.9576,25.1128,24.2473,22.2441,24.5924,24.1944,23.4765,22.9069,22.9088,24.4712,20,23.6346,24.5035,23.8269,24.5106,21.152,22.7213,24.3925,25.5103,25.6659,25.2224,25.7568,25.1076,25.5486,27.4242,23.9637,25.8903,26.6558,25.8955,23.9157,25.7409,25.2277,24.944,26.6966,25.2734,24.7288,24.0649,20.0286,26.9142,25.2724,25.5448,25.8767,25.7293,25.2601,24.8902,25.6595,23.9247,23.6997,23.4023,20.3677,22.4344,26.2374,26.1529,26.1454,25.9526,17.2132,24.3981,24.5835,18.4418,24.8484,25.7323,26.9142,23.7452,25.7115,22.4575,26.35,24.1946,25.2199,24.586,24.1442,25.5337,24.986,22.4731,24.4733,26.4764,23.7199,24.1015,24.2399,24.3674,24.1907,24.6181,23.799,24.634,22.062,17.1296,26.1582,22.1632,24.2238,22.2025,23.8858,25.2145,24.6311,26.7319,25.5088,24.0719,25.1931,22.2708,24.7204,21.2003,23.7546,23.8704,24.8892,24.5734,23.9462,25.2557,24.9934,24.9489,23.1484,23.6637,26.1354,23.5236,26.3931,24.0541,25.9024,23.9757,24.3225,25.0379,25.532,24.0119,25.691,20.5189,25.1234,25.2641,21.4276,25.733,24.6123,25.0114,15.2894,24.7842,24.5204,22.9219,24.6085,21.6485,24.9063,25.0651,17.9593,24.7285,26.4145,25.8401,23.1904,25.7941,25.8067,23.56,23.4453,25.3278,24.7975,25.7108,25.276,22.668,21.7847,23.8427,25.9139,25.3892,24.001,24.8979,24.9724,25.5748,26.3109,19.4127,23.8195,24.8402,24.1976,24.2397,24.9409,26.4644,24.3854,23.5416,26.0455,23.4034,24.8467,23.6777,22.9599,24.1301,23.6621,24.5233,24.8039,24.3558,25.7667,23.7466,24.1444,20.0604,23.3075,24.0736,25.6602,25.1233,22.6521,24.8558,24.808,24.9285,23.1266,23.2184,25.6826,23.6618,25.1267,24.0693,23.2602,25.6773,24.3892,22.2644,26.2723,25.6955,26.1042,23.6982,23.2744,26.2372,23.8302,24.4728,25.3308,19.7011,25.0386,25.1359,23.9862,23.5679,23.7395,24.7738,24.4549,23.7501,24.0617,23.6892,26.0755,25.5482,25.2354,24.472,24.5189,24.1651,24.0835,25.9094,22.7609,24.3402,25.3171,25.0046,16.1785,24.1793,23.1714,23.4795,24.046,23.9602,25.0166,22.6766,21.9471,22.6702,24.4063,25.4139,25.4355,23.3617,23.1277,25.7355,26.2725,25.6866,17.6784,25.1653,24.392,25.7099,23.0411,24.551,25.0907,25.3504,24.889,26.7934,23.4811,22.3893,24.9831,14.7105,25.8246,23.4684,24.8521,25.1516,22.7209,25.2427,23.2672,25.3895,25.554,26.7098,24.5506,19.6169,24.4037,25.3922,23.7029,25.6318,25.9043,20.6514,22.3043,24.9217,26.2398,22.4656,24.5063,24.152,22.1994,19.5551,24.6963,25.6536,23.8933,18.6299,24.6499,19.9911,25.306,26.3998,23.4501,25.0634,24.8748,24.7343,23.4549,23.9089,26.5076,23.776,21.3253,25.6183,22.3886,19.7679,23.7453,25.4207,23.9484,24.9997,25.441,26.3719,23.8179,24.0995,17.2079,20.4657,21.9215,23.0845,25.6687,20.8028,24.6796,24.6317,22.5786,24.4218,20.5041,21.5414,21.6724,23.8268,24.0404,23.7589,20.7904,16.4012,23.2806,21.9542,17.6581,15.3828,14.5259,17.5529,14.358,16.5763,15.6407,19.0221,15.8333,15.6194,16.5341,14.1718,14.3437,20.3996,17.1922,17.4116,20.3139,15.8699,14.4301,15.8648,18.4197,16.1503,16.683,15.6868,17.1511,15.3901,18.0707,17.7459,13.8118,15.3046,16.1271,17.533,15.6062,23.4241,25.0604,27.0854,23.3783,26.2297,25.5066,23.3025,25.9148,25.5936,24.1344,27.259,24.1341,27.3681,23.4593,26.2516,22.0203,23.7556,25.5485,25.7317,26.52,26.6424,26.5249,25.393,24.8874],[14.9182,9.8357,12.6185,16.9444,9.6407,15.3195,8.2141,10.5319,7.9219,10.1249,0,7.7285,7.6289,11.3779,13.5812,14.1875,10.7196,13.0865,12.5602,12.5069,10.8534,14.6548,15.9343,13.9778,15.6251,14.7092,16.3174,13.202,13.2361,13.0098,13.2044,12.4341,12.8352,12.4568,9.4833,13.6057,11.2134,10.2605,9.9612,8.5606,7.8924,14.4061,12.1911,16.0528,11.3182,8.3629,11.5136,14.7927,8.5958,9.8258,13.2157,15.4645,12.2289,16.4148,13.6855,9.9911,13.4292,11.1203,11.5616,10.0232,10.5357,11.8987,8.5823,16.683,14.6432,8.6221,13.8586,10.0743,10.9031,10.173,10.197,11.647,7.9481,10.5821,9.4363,9.6518,12.2959,8.431,10.4325,11.6953,10.6208,12.9659,12.6576,12.5892,12.4585,12.8042,13.8904,16.9169,11.9509,13.5484,13.7096,13.5005,12.4422,16.5251,12.2765,10.7014,16.0619,11.8879,11.8063,11.1965,13.7963,11.8237,13.3894,12.271,12.3809,14.6987,14.7699,12.601,17.158,15.0304,12.6728,13.3765,15.0759,12.006,14.9027,12.4108,12.0995,14.673,13.6728,16.6792,14.5562,12.7498,12.9092,12.4957,12.318,13.0187,11.8826,14.5529,14.2243,13.8726,12.4232,13.8019,12.4721,11.5945,15.354,14.2444,11.5422,11.892,12.9544,11.3469,11.6641,11.3021,13.993,13.8432,12.0991,11.4595,12.392,13.0605,13.1231,12.8785,14.9706,15.4234,10.6026,15.6414,12.9574,12.3606,11.255,10.8626,12.865,12.5506,12.4062,13.3503,17.5363,16.3162,15.5089,17.9279,14.1344,15.4199,19.0888,13.6445,16.9567,16.6033,18.9103,13.449,14.93,15.3501,14.7987,17.9839,14.6976,14.9594,16.3673,18.6027,13.2146,15.4584,16.8543,12.3568,16.3345,14.8419,15.7299,15.3587,14.4416,18.0208,14.1045,16.0691,12.7142,12.6658,18.0385,17.8394,13.6453,12.905,13.7868,14.0132,13.1084,15.3261,15.8796,14.9889,17.4739,16.5991,15.0425,14.1176,16.1654,18.7081,16.433,15.02,18.1948,13.6285,18.2482,17.0518,17.2766,13.9397,14.3081,18.7321,16.981,17.5701,14.532,20.1313,13.2156,16.8321,13.8857,17.4216,16.6573,15.2711,14.4655,14.3475,15.2163,17.5087,15.9751,17.2121,18.3144,14.9802,19.5934,16.0489,13.5184,18.9818,14.7745,16.7527,17.2716,16.5759,19.5205,18.2236,16.1114,15.4108,14.111,18.9802,16.1274,14.8031,14.6698,13.4445,15.761,18.0146,15.8059,17.3331,18.1162,15.0456,15.531,19.2834,15.6529,15.2189,19.2011,14.2822,13.5399,13.5133,19.1577,19.9704,18.8938,13.7217,10.8937,10.7532,14.6888,11.3657,12.4345,11.9605,11.7083,12.8784,12.1688,11.691,14.3802,12.8112,16.7072,12.2555,13.2342,12.2003,12.8131,12.6967,11.6225,14.8325,11.9815,15.8106,12.8234,11.8415,13.216,13.0878,11.9267,12.4621,12.0407,14.027,13.6047,12.2765,16.4359,14.5377,14.1799,12.8996,13.6275,15.1802,14.8976,14.2787,15.0351,11.986,12.1073,11.5414,12.3424,14.5313,12.3133,13.8898,14.8785,16.7843,15.9171,16.4,11.7897,16.4524,13.8217,12.4027,12.8296,15.4115,13.0027,13.3746,13.015,11.8567,14.0434,13.7691,12.5014,13.8022,12.3561,13.3015,11.0693,14.5077,11.4182,14.2867,12.3713,15.43,14.1555,12.9125,12.3423,13.9182,11.7505,16.6323,12.3533,14.5996,11.1867,12.0071,11.5857,17.4768,12.8318,14.9777,12.0117,13.5951,16.4605,14.6065,12.2251,13.4381,14.9673,14.5753,12.4337,11.4325,13.088,17.6027,13.6441,12.4309,12.5151,13.9104,13.0764,12.9934,13.1208,17.4103,12.809,11.5339,12.502,11.3413,13.0522,12.1107,14.1982,13.3167,11.2073,12.7434,14.3305,12.079,12.7536,14.3184,12.3108,14.2512,12.6324,12.2064,14.464,15.2347,12.8185,15.2992,14.6398,15.8279,14.169,15.7386,15.5812,11.2756,12.5068,12.2229,12.8209,18.4123,14.5199,13.5721,12.431,11.5918,16.5611,15.4924,10.9885,14.0181,12.3862,11.9405,13.2976,12.8036,19.3006,16.4779,17.0642,18.8523,18.7724,17.2418,18.4613,18.6747,12.9287,18.6229,15.5558,17.5127,18.9899,17.0923,18.1262,11.8668,11.4884,11.61,13.1488,12.8937,14.3178,11.9277,14.7076,12.3134,11.7951,12.0821,12.969,20.3164,22.6835,19.1958,21.1757,21.414,21.5504,20.3325,21.036,21.191,19.527,20.2869,19.7706,21.4733,23.9405,22.914,22.2999,21.87,22.1186,22.2147,21.686,21.7116,23.7452,20.9119,22.4949,22.7578,22.4502,21.7943,21.991,22.5111,22.1472,22.6903,22.1555,23.0585,21.6862,23.0558,21.3095,22.5847,22.4415,22.8404,22.8141,20.7017,21.7024,22.773,22.4203,21.8035,16.587,21.0259,22.607,22.1797,22.8306,19.4199,23.1396,20.7431,21.5156,22.6208,22.938,21.7968,20.9771,22.6828,21.6804,21.7814,20.6673,20.5651,22.293,18.0936,21.4909,22.1085,21.537,22.3604,19.177,20.8398,21.6197,22.7986,23.2922,23.0375,22.3389,22.8285,22.9089,24.2421,22.1008,23.1414,23.4942,22.491,21.196,22.9059,22.5681,22.1974,23.8801,22.5491,22.1432,21.7774,17.7981,23.878,22.8062,22.7533,22.9639,22.6179,22.5865,23.1097,23.2795,21.645,21.4657,21.082,19.4578,20.4022,23.0363,23.5946,23.1964,22.9901,16.8088,22.3178,22.1202,16.8311,22.3372,23.0505,24.1791,22.0622,22.8313,21.1984,23.5724,22.3661,22.8451,22.1058,22.1427,22.7369,22.5996,20.4376,22.5488,23.9158,21.3866,21.7795,21.8685,21.7811,22.2049,22.1858,21.8952,21.698,19.92,15.1001,23.1731,20.4241,21.9248,20.7911,22.0562,22.5326,22.0625,23.5912,22.8932,22.0378,22.5267,19.827,22.4025,19.1176,21.388,21.55,22.4984,22.5145,21.6166,23.0666,22.9597,22.405,21.2462,21.3485,23.6478,21.0709,23.4582,21.5652,23.2328,21.5535,22.0291,22.7065,23.2878,21.7157,23.2288,18.7555,22.7748,22.9326,19.8894,23.3342,22.3711,22.6441,15.6138,22.6215,22.0742,20.46,22.0399,19.9336,22.7201,22.4485,17.1115,22.3627,23.579,22.8572,21.5005,23.1584,23.2721,21.5579,22.2805,22.8672,22.4351,22.8394,22.9221,20.7288,20.0275,20.8161,23.529,22.6165,21.626,22.4812,22.5768,22.7817,23.0388,18.7935,21.8348,22.7058,22.2735,22.4644,22.6886,23.566,22.0778,21.3821,23.3262,21.462,22.3297,21.4362,21.0269,22.078,21.7442,22.225,22.2143,22.2532,23.3094,21.5985,21.7487,18.2821,21.1353,21.9339,23.1608,22.3913,20.3865,22.447,22.4658,22.5973,20.8712,21.3719,22.7223,21.8419,22.3742,20.7377,20.9456,22.7692,21.4788,19.9193,23.3689,22.826,22.7938,21.1412,20.6932,23.16,21.408,21.9101,22.4341,17.8102,22.1692,22.3686,21.3041,20.6355,20.9516,21.9642,21.8639,20.8905,21.3603,21.2333,23.1177,22.4668,22.6133,21.8545,21.8305,21.3307,21.4977,22.919,20.3157,21.9434,22.4085,22.3,14.819,21.5344,20.3713,21.0486,21.556,20.9555,22.0798,20.5743,19.9913,20.3343,21.8533,22.354,22.4803,20.5388,20.8687,22.8273,23.118,22.7198,16.0167,22.4,21.7689,22.8862,19.8433,21.7894,22.1901,22.5075,22.1141,23.7289,20.9057,19.5281,22.0047,14.7246,22.9476,20.5452,21.885,22.1579,19.8555,22.1797,20.6486,22.5608,22.868,23.5625,21.864,16.9162,21.7484,22.3484,21.2035,22.6264,22.8006,18.3746,20.058,21.7774,23.2154,19.8369,22.015,21.6605,20.0819,17.7707,21.9986,22.4807,21.5111,15.9833,21.9695,17.4284,22.4902,23.4944,20.5301,22.2518,22.4749,22.0312,20.6165,21.2981,23.5527,20.7778,19.0864,22.6386,19.4923,18.8489,21.0213,22.6198,21.301,21.9368,22.5741,23.1902,21.1013,21.4609,14.7348,18.1349,19.6184,20.5586,22.9653,19.0216,21.4415,21.8601,19.9458,21.4812,18.9596,19.2572,18.9803,21.3174,21.6102,21.4799,19.3608,15.1041,20.8972,19.7154,15.9183,13.6226,13.4788,15.7463,12.5756,14.9154,14.658,16.3414,14.4367,14.865,14.5678,13.2366,13.4521,17.8789,15.4422,15.9618,18.1715,14.4645,13.3518,14.6605,16.3898,14.8489,15.1901,13.5729,14.2572,14.0827,16.6067,15.9629,12.9844,13.908,15.2125,16.4248,14.7334,21.2179,22.1152,24.1188,20.8857,23.2874,22.258,20.5617,22.9751,22.738,21.5535,24.0577,20.7501,24.0664,20.6304,23.1149,18.859,21.3125,22.4975,22.6171,23.4437,23.4608,23.402,22.4084,21.9147],[17.3353,12.5469,16.2847,20.6847,12.1912,18.987,10.6465,13.9425,10.2459,10.706,7.7285,0,9.1778,13.0829,16.8161,18.4937,13.6932,13.252,13.9196,12.1052,11.5548,18.3946,15.3607,17.491,18.7524,17.7071,20.2681,13.1906,16.4994,12.6454,13.9686,16.1606,16.1597,15.5389,10.7201,16.2466,9.9573,13.6767,9.2902,10.6957,9.5748,17.8491,16.3052,19.5645,14.9358,7.0909,14.7023,16.417,10.7028,10.6682,16.7924,19.1965,15.6484,20.0844,17.6609,11.4985,12.6215,10.6575,15.1492,13.394,9.6071,15.6942,9.695,20.3388,18.6488,7.6583,16.7611,13.061,11.4046,13.43,12.0497,14.3911,10.047,13.2507,10.9618,12.1851,14.4337,9.2735,12.362,13.5886,9.7077,15.8211,16.3452,16.6707,15.826,15.6087,14.0589,18.5052,11.1647,16.1855,15.783,14.0285,12.1626,17.5833,11.4032,12.0065,13.1109,12.7186,11.1887,13.8745,16.7944,14.571,16.2397,13.1578,14.372,17.238,18.2781,15.0724,17.0017,16.2081,16.1234,16.3462,18.4558,12.3801,16.4804,15.2564,13.2794,15.6338,12.4424,17.8736,17.1784,15.3901,11.7773,16.0277,16.012,16.6591,15.1779,17.6521,17.7079,17.3225,12.5323,17.2446,15.0048,14.4604,17.3267,16.0405,12.9254,13.451,16.1278,13.4028,14.5067,13.4752,17.8629,16.4195,15.153,14.0281,15.2952,15.7165,14.4505,16.1106,18.6735,19.3014,13.2298,19.3346,15.7571,15.117,11.1943,11.474,16.1945,15.7675,11.8825,15.5132,20.1622,19.4068,18.5179,16.1329,15.3022,13.5514,20.4469,14.3041,19.4244,17.6812,21.08,14.6117,17.818,13.934,14.5492,19.858,17.2584,17.1307,18.3892,21.0418,13.4956,13.9946,19.0754,12.7761,14.0603,17.6941,18.1425,18.2064,14.142,19.5845,16.5409,18.7809,12.7741,12.9546,19.2335,19.1443,15.5871,15.7733,14.828,15.7764,14.1206,15.8219,17.3677,18.029,19.528,16.2857,14.5074,14.509,19.6963,20.8016,19.504,18.1654,19.94,13.9737,20.1843,19.0758,18.6232,16.1195,15.929,20.8434,19.9746,19.3631,15.6113,22.7111,14.7103,15.7621,15.0792,18.0711,19.8406,17.8245,16.3855,16.4991,18.4945,19.7054,18.8725,20.0333,20.9665,17.0206,22.0879,19.2175,12.7642,21.5612,17.0153,14.4561,20.4224,18.1975,21.7329,20.7712,17.7789,18.5192,15.8467,20.2475,17.3763,15.5511,13.3224,13.8605,18.1135,20.1534,14.5287,20.4464,20.3413,13.6343,18.3142,21.7652,17.1325,14.1875,21.4966,13.2846,14.1187,12.4896,21.8815,22.2861,21.0535,15.9891,12.7276,10.123,18.8201,14.6524,15.7727,15.3762,13.7329,12.0586,15.0998,13.8016,14.7822,14.9626,19.5404,14.6203,16.0158,15.0028,12.7043,14.7633,13.4439,18.174,14.4889,16.4037,15.3753,12.5367,16.3758,14.7179,13.5518,14.5721,14.3711,17.4284,17.1082,14.5193,20.091,17.7318,16.5479,15.0375,16.8082,18.5797,17.9836,16.5009,18.4059,12.3536,12.5224,13.1567,14.2552,17.5009,14.2912,16.4011,17.7001,20.7043,19.1001,14.0369,12.5385,20.0415,17.1059,12.1415,13.1452,19.0844,15.6184,15.97,15.575,12.993,16.6754,15.9109,14.4753,17.1549,13.2357,15.8744,12.6202,17.4551,12.5466,17.4855,13.8733,19.0196,12.5889,14.7952,13.2102,16.5815,13.0559,20.4085,14.8566,16.9438,13.2362,13.2051,13.1723,21.2352,15.482,18.3196,12.753,14.2181,19.9274,17.5564,14.6066,15.6564,18.307,17.5466,14.2324,13.4023,16.0874,21.3499,15.8357,14.7532,13.9899,16.799,16.4123,15.3975,14.6413,21.1395,15.5342,13.0098,14.4079,14.1868,15.0103,14.2478,16.411,13.0611,10.531,14.398,17.5166,13.8463,13.6091,16.6608,13.3136,17.4779,14.0858,13.553,16.8703,18.0535,14.3632,18.1139,17.9488,19.313,17.1378,18.7624,19.326,12.3955,13.049,14.287,15.0403,22.1259,17.3393,15.4727,14.0273,13.9984,20.0642,19.0955,12.1667,16.8466,14.5367,13.8101,12.1505,16.2926,22.1607,19.4945,19.2305,20.9761,20.5319,20.1051,20.0342,21.2823,14.501,20.4762,18.621,20.4334,21.7958,20.0201,20.3402,12.9606,10.9102,12.674,11.2761,12.0738,13.2786,13.3285,12.3347,12.8836,11.5678,12.1183,11.3841,23.9377,26.733,23.1125,25.229,25.4415,25.6072,24.2667,24.7968,25.105,23.3114,24.0211,23.5102,25.0793,28.0017,26.6625,26.3291,25.6416,26.1944,26.1336,25.4453,25.1437,27.2444,24.7642,25.9116,25.8738,25.9395,25.3703,25.8197,25.805,25.8447,26.1512,25.8939,26.0632,25.5085,26.8678,24.5371,26.2452,26.4019,26.4138,26.3648,24.5055,25.5256,26.2092,25.788,25.3267,19.0454,24.8857,26.0814,26.1054,26.0339,22.9234,26.7904,24.3024,25.5973,26.2134,26.7063,25.3933,24.0147,26.1211,25.7144,24.9046,24.3223,24.6986,26.0019,21.3176,25.1614,26.0976,25.3725,26.032,22.4668,24.1508,25.753,26.6238,26.3373,26.6717,25.7004,26.6746,26.4902,28.3164,25.7688,27.2277,27.4648,25.6531,24.5963,26.7402,26.5796,26.1426,27.895,26.3436,26.193,25.6812,21.0487,27.8551,26.695,26.0277,26.7435,26.3269,26.5396,26.4109,27.126,25.1175,25.4789,25.0481,21.6704,23.5402,26.9746,27.6149,27.2708,26.907,19.7736,26.1032,26.1179,20.5509,25.8059,26.8637,28.229,26.1794,26.6706,24.2379,27.5619,25.9826,26.7462,26.0643,25.7904,26.6598,26.4608,23.6746,26.1655,27.8556,25.4027,25.8626,25.8971,25.9653,25.8924,25.9086,25.2896,25.5184,23.5709,18.8243,27.177,23.8482,25.7169,23.4975,25.9483,26.5993,25.967,27.6223,26.9387,25.6777,26.1558,23.5952,26.4022,22.8748,25.408,25.2181,26.3267,26.3729,25.5501,26.7638,26.6415,26.4708,24.835,25.3371,27.6052,24.9587,27.2722,25.4011,27.2552,25.3214,25.9473,26.5733,27.1114,25.7809,27.0287,21.5275,26.5251,26.796,22.6318,27.2087,26.2723,26.5492,18.4475,26.4377,26.2306,24.0888,25.9773,22.9402,26.5507,26.3271,19.9975,26.4578,27.7502,26.6888,24.957,26.8551,27.3076,25.0712,25.234,26.8707,26.371,26.8009,26.8158,23.9971,23.6747,24.1594,27.4031,26.4411,25.2265,26.5002,26.3294,26.6625,26.9539,20.8649,25.2501,25.7179,26.0769,25.8492,26.5571,27.6848,25.8643,25.2506,27.3896,25.1927,26.4638,25.3213,24.1037,25.933,25.3191,25.9156,25.9807,26.2335,27.2723,25.6948,25.3763,21.9601,25.0838,25.7157,27.0666,26.0085,24.3294,26.3974,26.5625,26.506,24.7076,24.7421,26.7116,25.4646,26.3257,24.7448,25.1195,26.707,25.7051,23.6824,27.3891,26.9136,26.8596,25.2679,25.0719,27.264,25.6447,26.2457,26.549,22.0124,26.1677,26.709,25.5553,24.7803,25.2154,26.2953,26.1044,25.0168,25.7967,25.5573,27.2914,26.6121,26.8901,26.0056,25.9247,25.5209,25.2514,27.098,24.695,25.8328,26.5814,26.3714,18.1908,25.8047,23.9857,24.6515,25.4777,25.0204,26.3536,24.8099,24.179,24.6563,26.1724,26.4512,26.3216,24.4762,24.5932,26.9427,26.964,26.8317,19.917,26.7154,26.0892,27.1106,23.9606,26.1651,26.3593,26.7545,26.4453,27.7862,25.2771,22.8969,26.1672,18.2215,27.0777,24.6451,25.9938,26.4439,23.4821,26.3249,24.8937,26.6634,27.1323,27.6267,26.2178,20.8256,25.7528,26.6595,25.4254,26.8272,27.0931,22.5783,24.1849,25.9785,27.3686,23.7734,26.2003,25.8607,24.3696,21.4022,26.2818,26.3617,25.4368,18.7879,25.4876,20.7599,26.4604,27.4453,24.2728,26.0031,26.0742,25.8912,24.5943,25.0261,27.5179,24.5953,22.2909,26.5418,22.8088,22.4986,25.0933,26.7004,25.2183,25.9455,26.658,26.9159,24.6719,25.4206,17.9081,21.1345,23.6229,24.3146,26.9345,22.6018,25.1613,25.909,23.7698,25.1578,22.4906,23.5508,22.1627,25.5586,25.5174,25.4436,22.5984,16.8378,24.0364,23.6416,19.6843,17.1242,17.0674,17.9412,14.535,18.3517,18.0597,19.8867,17.9856,18.5377,18.1662,16.6552,17.3528,20.5601,19.5953,19.5521,21.9158,18.3133,16.7184,18.1609,20.1401,18.6348,19.1578,15.8635,16.8263,17.4655,20.3313,19.9683,16.2324,17.4022,18.665,19.9816,17.593,24.947,26.171,27.7993,24.5504,27.3139,26.127,23.4904,26.9982,26.8246,25.5187,28.0321,24.4456,28.0086,24.1623,27.0451,22.7698,25.1351,26.435,26.719,27.5947,27.4678,27.3349,26.4535,25.9504],[13.0146,8.5835,11.362,14.5341,9.2017,12.7605,8.8897,9.9602,8.3196,9.3064,7.6289,9.1778,0,10.6015,11.2206,11.806,10.1937,13.1961,11.3533,12.1967,11.4069,12.47,17.1069,11.8619,13.6237,13.3956,13.6761,12.357,11.7675,13.3218,12.7143,11.4737,9.4761,10.0922,7.8212,11.5295,10.456,7.5963,9.5637,6.9562,7.1662,12.0475,10.3473,13.5195,9.0884,9.2461,9.9101,12.7194,7.6746,8.9327,10.5522,13.0827,9.8524,13.9268,10.9951,8.4038,14.2883,11.0114,8.9295,8.128,9.3567,9.4981,7.8685,13.5557,12.2347,8.8061,12.7687,7.8977,8.6182,7.7167,8.3212,8.2168,7.4018,7.7644,8.0353,7.7365,10.4918,7.1049,8.3317,9.6791,9.5543,10.7087,10.2482,10.5109,9.8022,10.3688,12.3501,14.9511,11.3923,11.3756,11.1858,12.6799,12.1823,14.3334,11.2813,10.167,16.1428,10.4682,10.7658,9.3828,11.3857,10.1227,12.2334,10.9975,10.2119,12.7272,12.5511,9.966,15.8614,13.638,10.7833,11.6068,12.5398,11.002,13.0636,9.9961,10.4647,13.801,13.1329,14.5136,12.7847,10.1906,12.7252,10.2078,10.131,10.4286,10.1583,11.4907,11.802,11.3717,12.0046,11.3894,9.9626,9.7024,14.9009,12.7055,9.5045,10.475,10.2661,9.1994,9.4914,9.3297,11.4631,12.9162,9.4951,9.5677,9.9511,11.3611,12.011,10.5578,12.2993,13.2096,9.6511,12.9224,11.3453,10.2318,9.8961,9.4108,10.8939,9.8593,11.6722,10.4524,15.4038,13.748,13.9426,16.867,11.8075,14.3142,16.5769,11.567,14.7494,14.3096,16.2275,11.8292,12.1861,14.0734,13.6279,15.4575,12.1096,13.1198,13.8485,16.6288,11.6185,14.522,14.4831,11.021,15.8839,11.7694,13.7909,12.4952,12.9149,15.4489,12.154,13.6351,11.3653,11.0315,16.6499,15.229,11.073,11.4046,11.983,11.3764,11.0772,13.4882,13.5756,12.0472,14.8978,14.9527,13.2906,12.566,13.8234,16.0758,14.2366,13.4602,15.7604,11.2479,15.9888,14.6372,15.0646,11.4819,12.5258,16.2594,14.486,15.2973,12.1956,17.4624,11.0535,15.533,11.9782,15.236,14.2074,13.1163,12.7041,11.8404,12.7519,14.7167,13.658,14.5542,16.0016,12.5151,17.3831,13.9785,12.8539,16.5779,12.7838,16.4509,14.7792,14.1128,16.8943,15.595,14.0857,12.9907,11.1592,16.9156,14.012,12.9272,13.7708,11.5722,13.8566,15.5062,14.3905,14.9785,15.4747,13.9778,13.2163,16.6593,14.0607,14.2185,16.521,13.0813,12.2043,12.5542,16.6876,17.725,16.8379,11.3347,9.4752,10.4308,11.7789,9.9214,9.4153,9.3538,10.2183,12.0906,9.8579,8.8005,13.4352,10.4546,14.9996,9.9962,10.884,9.8989,11.4367,10.968,9.0809,12.4007,9.1919,14.7621,10.3593,10.0902,10.7015,10.8818,9.4304,10.0899,8.7792,11.1427,11.1332,9.9698,13.6926,11.7254,11.2664,10.761,10.4983,12.3928,12.1869,12.1514,12.4493,10.5768,10.5459,9.5233,10.2668,11.7604,9.9484,11.2798,13.273,14.5563,12.9779,16.219,10.0195,13.5292,10.5478,10.7254,11.5872,12.6727,10.3343,10.5394,10.8703,9.5158,11.1657,10.8504,9.6633,10.6367,11.1116,10.764,8.9292,11.7922,9.5568,11.2868,10.0057,12.2934,12.9321,10.9065,10.3992,11.4251,10.158,14.3832,9.8453,12.1603,8.7676,9.6601,9.8264,14.5655,10.1099,11.8377,10.0355,12.6441,13.8003,11.7169,9.3471,10.2851,12.1152,12.1022,10.075,8.9106,10.1403,15.2309,11.0606,10.405,10.2046,10.6525,10.2576,10.2856,11.2439,14.6476,10.194,9.5714,10.0455,8.6923,10.6656,9.3732,11.6721,12.5992,10.1985,10.8606,11.6191,9.2345,11.033,11.8299,10.5209,11.3282,10.3422,10.5207,11.7741,12.946,10.8256,12.5898,11.8425,13.1989,11.7689,13.0167,12.8153,8.8895,10.8697,10.1017,11.3347,15.6196,11.6546,11.0435,10.0116,9.1987,14.1701,12.9473,9.1478,11.151,10.1348,8.7505,12.7286,10.1647,16.5604,13.4202,14.3022,16.6005,16.588,14.6759,15.8293,16.1263,10.2613,16.1794,13.2033,14.9243,16.3455,14.5301,15.871,10.0123,10.6698,9.7908,12.63,11.575,13.3003,9.3028,14.4443,10.3264,10.9116,10.8932,12.728,19.2756,20.5608,17.7435,19.3187,19.4829,19.5313,19.7939,19.8895,19.2511,17.1052,18.6432,19.3611,20.0271,21.6643,21.9371,21.1254,20.8749,20.7449,20.6638,20.4968,20.9589,22.5772,20.0647,21.4342,22.4182,21.7012,20.1481,20.823,21.8081,20.5128,21.3579,21.1624,22.7853,20.3996,21.2706,19.4279,21.5384,20.8029,21.4789,21.6624,19.0742,19.9487,21.2664,20.9425,20.3367,15.078,19.2342,21.3508,20.8003,21.2475,18.1533,21.4525,19.2586,19.4555,20.7613,21.0518,20.2752,19.0359,21.5125,19.8625,20.8368,18.5959,19.095,20.437,16.3626,19.5082,20.451,19.6214,20.9035,17.3263,20.134,19.8946,21.2255,21.4635,21.0268,20.9228,20.7068,21.1052,22.1898,20.0557,20.9292,21.4489,21.781,19.5853,20.4731,20.7775,20.4502,21.434,20.6322,20.1151,20.0353,15.5205,21.7265,20.8654,21.6164,21.5788,21.0334,20.6381,20.5501,21.0478,19.7314,19.5871,19.4832,17.4072,18.4053,21.5266,21.5002,21.0639,20.8076,15.1505,20.2109,19.9227,14.5671,21.1384,21.277,21.8635,20.4514,21.0462,20.2195,21.6466,20.9744,20.6656,20.0888,20.6728,20.7699,21.1162,18.7401,20.7113,21.5913,19.4578,19.9633,20.1209,19.8184,20.5226,20.3274,20.792,19.9827,17.8893,13.0004,21.2326,18.2786,19.9902,18.5885,20.4075,20.2726,19.927,21.3759,21.0002,20.039,20.9356,17.8622,20.3465,16.5746,19.3586,19.8592,20.6786,20.7084,19.7236,20.8381,20.8614,20.3535,19.7284,19.619,21.3902,18.9046,21.5197,19.928,21.1352,19.835,20.1605,21.1691,21.1899,19.9961,21.1876,16.6442,20.8866,20.9272,17.6499,21.1792,20.549,21.103,13.6082,20.5153,19.9535,18.081,20.7282,18.7395,20.7499,20.1766,15.3112,20.5542,21.4838,20.9363,19.7565,21.5131,21.2087,19.1919,20.7955,20.6879,20.4949,21.0436,20.8385,18.7509,17.6979,19.0114,21.3807,20.7968,19.5928,20.6428,21.0719,21.2006,21.1136,17.7514,20.1345,21.8483,20.2924,20.5241,20.6746,21.4956,20.245,19.8411,21.3326,20.6143,20.1323,19.7296,18.6345,20.288,19.9517,20.5755,20.9871,20.7602,21.0162,19.6914,20.016,16.5976,19.3995,19.4039,21.0945,21.0042,17.8237,20.6269,20.7275,20.75,19.2725,20.2071,21.268,20.2413,19.8228,18.6823,18.6313,20.3567,19.3533,17.1889,21.0354,20.4603,20.5157,18.725,18.537,20.6516,19.3319,19.8443,20.1452,16.4397,20.4346,20.2863,19.0842,18.4719,18.997,19.6614,19.5799,18.9922,19.3858,18.9655,20.7946,20.0857,20.3283,19.4766,19.4102,18.9872,18.983,20.5838,18.1877,19.0992,20.1405,19.7962,12.1601,19.4506,17.8754,18.1282,18.8337,18.6561,19.7766,18.0441,17.4214,18.1351,19.4105,19.8939,19.7379,18.2502,18.3728,20.3529,20.6065,20.3718,13.8121,20.0382,19.5038,20.4498,18.1328,19.6619,19.8498,20.3053,19.8417,21.2407,18.7907,17.5224,19.6428,12.2767,20.4729,18.2265,19.508,20.0359,17.617,19.9708,18.4119,20.0627,20.5343,21.1143,19.5281,14.3761,19.0547,20.1935,18.7016,20.2089,20.598,16.6077,17.9675,19.6518,20.9253,17.6574,19.4899,19.2649,18.4919,15.9217,19.6594,20.2758,19.3832,13.9467,19.3682,15.0587,20.2089,21.0097,18.2174,19.7352,19.6366,19.5574,18.4787,18.7001,20.9987,18.6712,16.353,20.3331,16.9195,16.9609,18.7324,20.1982,18.9839,19.9591,20.1535,21.0574,18.8584,19.3938,12.5194,15.9121,17.9672,18.3535,20.3433,16.6194,19.8294,19.6205,17.5437,19.2774,17.522,18.5442,16.8422,18.8699,18.9549,18.748,16.6872,13.8228,18.1136,17.3258,13.2352,11.3191,11.2007,14.231,10.6044,12.2996,11.8478,14.0064,12.0747,12.2044,11.9224,10.918,11.125,15.4523,12.9556,13.284,16.9321,11.7145,10.6118,12.1049,13.7547,12.2437,12.4637,11.4783,12.3941,11.3947,13.5998,13.1339,10.7638,10.9209,12.3319,13.4563,13.039,18.4111,19.6211,21.4697,18.1493,20.7248,19.8905,18.2422,20.667,20.3081,18.9231,21.7374,18.5988,21.7413,18.0953,20.8172,16.3027,18.9648,19.9672,20.5344,21.1629,21.2374,20.9036,19.9196,19.6924],[10.2058,8.5763,11.4131,12.6874,8.8517,11.2551,10.2797,14.5993,9.9273,14.8943,11.3779,13.0829,10.6015,0,9.2503,12.8226,12.0363,17.7021,13.0465,12.0709,11.9332,13.3221,21.0783,10.5709,11.4529,16.1983,13.2849,17.6576,15.2738,13.1381,18.6785,13.7518,11.4853,9.063,14.2954,9.672,14.0926,12.3331,9.2468,8.9937,11.1616,10.3391,12.8691,12.0116,12.4,13.8464,10.1717,12.2575,11.0261,9.4099,12.391,11.307,9.7585,12.7233,11.7337,13.0263,18.8753,18.1171,11.942,9.9047,13.5752,11.5756,10.23,13.6364,12.2609,12.1859,15.0925,11.4826,13.9079,12.3026,12.5805,9.6039,14.1659,10.9198,11.4994,7.1785,7.7309,9.304,7.2681,7.4197,8.672,9.5547,10.9427,13.1528,11.2344,10.5683,10.4066,11.3479,12.7154,9.9856,9.1768,10.5053,11.7371,10.9578,11.6478,11.8216,16.8971,10.6196,10.7075,11.2153,9.6167,9.0569,12.1457,10.9501,8.5043,10.2693,11.2849,9.4907,12.5754,9.9842,11.882,9.8524,11.0393,10.9687,9.563,9.48,11.4198,10.5068,13.0873,10.9332,9.8283,9.7474,13.4553,12.7374,12.2293,12.578,12.0831,12.4187,10.768,11.9657,13.3582,11.2517,12.0122,12.7392,15.1211,15.7322,13.3943,13.8878,12.1734,11.5045,12.5755,12.4753,12.4074,16.013,13.1763,11.3393,9.8041,9.8826,9.1001,12.0699,12.8352,13.2586,10.8218,13.8116,12.9769,9.5115,9.1224,10.5712,10.0071,11.3585,14.3755,10.1427,13.9743,11.2974,10.9578,14.6167,11.062,13.1566,14.0745,10.7836,11.4609,11.2843,13.4203,9.4213,11.2946,13.3731,11.7447,12.6455,10.5302,10.2182,11.1584,14.0911,11.2817,12.7491,11.9793,9.4508,15.9938,11.0225,11.0907,11.8201,12.1619,12.4416,9.6742,10.9498,11.0187,11.6672,15.4438,12.9284,9.8054,10.4055,10.2992,9.9365,10.604,13.1694,11.1261,10.8174,11.9468,12.6824,11.746,9.8293,11.8417,13.3524,11.1626,10.5212,12.6402,10.2469,13.2105,11.3125,12.2911,10.7298,10.1529,13.3063,12.5256,13.1723,11.0452,14.755,9.7563,13.2222,10.4249,12.2909,12.9811,10.7472,11.4674,9.9964,11.4301,12.4167,11.205,11.6635,12.9134,10.6189,16.8917,11.621,12.099,13.9752,9.3559,16.9232,12.239,12.2307,14.7295,13.0619,11.3711,11.0074,10.9212,13.859,11.4146,10.666,13.8089,12.0273,11.1084,12.3095,12.7429,12.6108,12.8209,13.4,11.3247,14.4078,13.8977,11.9961,14.5327,11.9249,11.1889,12.7111,14.9943,16.578,14.3162,9.9721,10.4913,13.1577,13.1068,14.5923,11.3713,11.8088,8.176,10.7829,12.126,9.4567,12.5301,9.9226,14.1831,10.314,11.5713,11.6547,10.3344,8.8175,13.2164,12.0221,11.6583,15.5457,11.7918,11.592,11.4857,12.3884,10.5745,12.356,10.0109,11.9608,11.5017,10.8912,12.4695,11.5461,11.6843,10.3657,11.1141,11.9944,11.8521,13.8791,12.3591,13.9295,13.6552,13.1728,13.2317,11.6963,11.0043,11.3177,14.2477,13.508,12.0947,18.9455,11.4025,13.5234,11.3095,12.223,12.8355,12.8774,10.3861,11.4548,12.4991,11.6849,10.8043,11.1288,12.4349,11.5511,13.5829,11.5094,11.7888,10.9553,12.6136,11.4422,12.5472,12.8439,14.4495,10.9379,11.2457,12.9949,13.6459,12.4536,11.0113,14.5563,11.6796,11.7557,9.6654,13.9593,11.6242,12.0536,11.0313,16.2318,12.0333,12.1203,10.4507,10.9016,12.469,10.7,12.9987,10.042,12.9863,12.8186,12.9527,11.384,12.6959,12.3635,11.5008,10.4093,11.1416,13.9332,12.4148,12.8185,10.7601,12.0888,11.3425,9.7497,13.5958,15.9203,10.7424,11.7845,12.2722,11.8346,11.9173,12.3626,11.0709,11.5737,11.1067,13.2729,10.7115,14.5723,12.7743,10.605,11.5434,12.1925,13.4278,11.319,12.7265,12.3769,13.6244,10.1342,13.6394,14.5297,12.2534,11.2598,12.2045,11.4822,12.7044,12.1288,11.0895,11.0138,10.1903,11.564,14.1787,11.603,14.1664,12.1287,12.4854,14.1629,14.5174,12.1102,12.9173,14.4304,9.246,13.0606,10.7933,12.4112,13.5018,11.9284,12.602,11.6922,11.9859,14.1343,15.5823,14.0804,14.5715,11.9008,16.1274,13.6517,13.9364,11.893,14.2587,18.3784,19.706,17.9208,19.6034,18.6664,19.3419,19.5952,19.2674,18.8624,16.0562,18.1648,19.6342,20.29,20.0548,21.7356,20.4948,20.7788,19.7084,19.7344,20.36,20.9674,22.521,20.4086,21.2285,23.6263,21.843,19.5861,20.1553,22.4909,20.5051,21.6985,20.8145,24.0872,20.3663,20.3764,19.0879,21.5495,20.2279,21.4441,21.6387,18.854,19.6534,20.9915,21.6158,20.5464,16.3529,19.5049,21.8812,20.2699,21.7371,18.6724,20.5832,19.2153,18.8164,20.1925,20.5203,19.5147,19.3117,21.343,19.0375,21.0591,17.8305,18.7566,20.2787,16.1842,19.3548,19.9168,19.4288,20.885,17.1043,20.5659,19.0009,20.2187,20.3817,20.5614,18.8506,20.131,20.1402,20.3674,20.1627,19.9527,19.696,19.9685,18.5469,19.0133,19.816,19.8179,20.1198,19.6851,19.5324,19.8282,15.3366,20.0599,19.9649,20.3994,20.4377,19.2881,19.6257,20.1422,20.3475,18.8668,19.0503,19.2716,16.973,16.9258,19.9787,20.6724,19.8609,19.1532,16.1862,19.8915,19.05,15.2713,20.3533,20.3307,20.5346,21.0852,19.6755,20.8441,20.4737,21.1508,19.8116,19.2892,20.6258,19.4618,20.6738,17.9847,20.3531,20.4068,19.2729,19.5904,19.7252,19.127,20.1847,19.7594,20.8373,18.7765,17.3763,13.0986,19.8638,17.9468,19.7808,18.0708,20.7477,19.1777,19.168,19.7135,20.2434,19.8173,19.9031,16.9371,19.9315,15.9906,18.8395,19.6777,20.2188,20.6223,19.1962,20.1119,20.2821,19.3132,19.932,19.3937,20.5486,17.921,20.0819,19.2586,20.067,19.2275,19.3624,20.6308,20.631,19.7381,20.4077,15.9821,20.2115,20.3419,16.961,20.4795,20.0799,20.7238,15.3273,20.1139,19.7277,16.6138,20.2392,20.9181,20.4438,19.3203,15.7459,20.1535,20.2434,19.4466,19.9383,20.582,20.3171,18.6526,21.0473,19.7539,20.0682,19.6236,20.2967,17.8354,17.3532,18.4475,20.4824,19.6395,18.8741,20.1738,20.2809,20.0869,19.2995,17.7831,19.9588,21.3812,20.205,20.5083,20.2969,20.1487,19.9032,19.8932,20.3428,21.011,19.3354,19.5105,17.4829,20.1405,20.0286,19.9549,20.3447,20.5308,20.1603,19.5738,19.5151,16.7091,19.2656,18.7143,20.329,20.0454,17.7106,20.0556,20.4152,20.1625,19.1257,20.3487,20.2445,20.3622,18.4885,16.9603,18.0451,18.8066,17.8777,16.1382,19.5581,19.211,19.0907,18.0357,17.9239,19.1508,18.8043,19.1408,18.7952,16.8963,19.1615,19.2137,17.9258,17.3669,18.1292,18.5513,18.4892,17.7224,18.7371,18.4077,19.3992,18.3683,19.2406,18.1598,18.131,17.5318,17.2119,18.8562,17.6437,17.8431,18.6873,18.3657,12.2965,18.4892,15.7833,16.7056,17.489,16.8334,18.4741,17.8086,17.3575,17.9086,18.5412,18.3248,18.0391,17.1611,17.1128,18.7991,18.8214,18.7536,13.8333,18.912,18.4128,19.1705,16.6199,18.4828,18.4211,18.8662,18.6876,19.4621,18.0797,14.9575,18.251,14.2988,19.0205,17.0214,18.3475,18.5335,15.5596,18.1151,17.7773,18.5271,19.3736,19.313,18.7602,13.2013,17.6596,18.8374,18.0235,18.8246,19.4204,16.6951,17.4346,17.6685,19.1044,16.2674,18.546,18.4037,18.1894,15.9463,18.6399,18.442,18.711,12.1976,17.7023,13.6394,18.975,19.6336,17.5158,18.4267,18.4113,18.1598,17.6265,17.6904,19.3534,16.7249,15.023,18.8969,14.8007,18.1792,17.8406,18.9743,18.1389,18.7594,18.9256,19.068,17.5575,18.5958,13.9928,14.3218,17.9289,18.1412,19.222,16.877,17.8951,18.5997,16.8156,17.7907,18.2202,19.2614,13.6439,18.1427,17.6128,17.7601,15.8252,13.5142,16.4521,16.4692,13.2958,10.7856,11.6703,13.322,9.1927,12.5118,12.1588,12.1186,11.9112,12.9548,11.3933,11.5314,12.5019,12.4218,12.9776,12.9086,16.4487,12.7333,11.0448,12.4644,13.3934,12.536,12.8445,9.1227,9.1935,12.8688,13.8514,13.3701,11.6241,11.2216,13.1323,13.3968,14.2341,17.2884,18.01,19.5435,16.6209,19.2482,18.0941,15.2862,19.3373,18.9641,17.7484,19.4655,15.976,19.5543,15.9318,19.0001,15.0168,17.9496,18.3264,18.8885,19.5791,19.0019,18.844,18.5882,18.4559],[8.1766,8.0147,9.7121,7.4288,9.7145,5.9745,11.9214,13.1459,11.6173,16.3781,13.5812,16.8161,11.2206,9.2503,0,8.5142,11.9636,19.358,14.2673,14.9854,14.3065,9.2336,23.5554,5.8485,7.6272,14.7379,7.2594,18.6203,12.8822,16.165,19.1637,11.9475,7.7398,6.7032,14.8134,7.1696,16.9116,10.3054,13.3586,9.4354,12.0618,5.9399,9.5675,7.233,9.4201,16.5685,8.4569,11.1808,11.1574,11.5072,8.1702,6.2552,6.9795,7.527,7.2116,12.7297,21.4461,19.3446,8.0647,7.7591,15.7288,9.0932,12.2521,8.0943,6.9452,14.4754,14.0443,8.9888,14.7144,10.6001,13.228,7.1333,14.5639,9.7554,12.5411,8.2537,7.5827,11.4094,8.1874,7.8957,12.6494,6.7463,6.9636,9.689,7.4335,7.6189,13.172,11.0396,15.6121,7.3903,7.8479,13.8659,15.2293,10.8851,14.7321,13.1478,21.4389,12.4807,13.869,10.4745,6.6336,8.8926,10.8331,12.6637,8.5642,7.2752,6.9686,7.8242,14.9322,11.4169,10.0783,8.7834,6.8846,13.5235,10.2137,7.7271,12.9999,12.3891,16.8873,11.1627,7.7853,8.3653,16.9235,10.7071,10.5235,9.136,10.3038,8.1763,6.4784,7.6695,15.5291,7.1794,11.1984,12.0596,15.5127,15.5925,13.8454,14.1585,8.7257,11.1273,11.2356,11.7672,8.4216,15.2673,11.157,11.2516,6.9825,8.2512,10.7861,9.3272,8.5704,9.3064,11.3447,8.8435,11.4668,7.3377,12.1875,12.6516,7.684,8.541,17.2762,8.4922,11.9877,7.2507,9.56,18.3415,11.2291,17.0292,12.4256,11.8821,9.0519,11.5003,10.3149,11.1911,8.1495,17.1805,14.6037,10.6394,8.5884,9.6259,8.7963,11.6946,12.8992,16.5377,10.0276,12.0774,20.0791,8.0295,9.9502,8.5193,14.5402,10.8714,8.7131,8.0251,13.4623,13.7325,16.0568,11.8267,8.1331,9.073,11.8215,9.1809,11.2623,14.6935,10.5915,6.7093,9.4175,15.0544,14.6871,12.2163,7.4514,10.4732,8.3311,8.2816,11.4732,11.3386,11.552,9.6202,11.6658,9.3475,10.5769,10.6829,8.5337,11.7118,11.5358,10.866,9.8665,16.5645,11.7978,13.1515,8.4922,8.9048,10.9378,8.871,7.4777,9.8053,7.9418,8.1736,9.8571,8.7395,14.5376,8.6121,15.7931,10.5148,8.9481,21.2446,8.3678,11.1333,12.0117,9.6115,11.1724,7.5775,10.0771,13.1545,11.9132,12.0308,17.1647,13.0661,9.5713,10.3052,15.929,8.1807,9.9021,16.9265,9.2125,10.8491,14.566,15.3121,10.8435,15.632,12.9143,16.0337,11.8058,14.2599,12.4746,8.1966,10.6696,15.9509,8.1009,13.952,8.6571,9.3883,9.0651,14.8244,10.2171,8.6503,14.6299,8.7891,12.4597,9.5895,9.5466,10.3593,13.2797,9.4729,13.0845,7.4649,10.5135,17.3217,10.835,12.4594,9.2813,12.5311,11.1092,12.2814,8.5301,8.322,7.4664,10.2003,6.7728,8.5263,9.203,10.2788,7.4757,7.3488,8.2421,13.1143,8.7985,15.7835,14.9041,13.5745,13.1828,8.6318,11.1602,9.8386,13.0217,7.8794,7.8157,22.3496,13.0103,8.6965,7.1135,14.3047,14.5885,7.8628,8.3997,9.7825,11.3892,12.3605,8.8051,9.471,11.7053,8.3533,15.7012,9.71,11.9311,8.952,13.6196,6.9864,12.2148,8.6047,17.8668,10.5002,12.3092,11.7841,14.7905,7.4164,10.1642,13.1811,11.7168,12.648,11.0099,8.2581,9.9884,8.1678,12.5641,17.5517,7.6514,9.4438,9.0228,9.4357,8.3317,7.8519,12.8407,9.8477,9.9702,8.1757,11.7862,11.1928,13.1771,9.5073,8.0749,9.2739,12.0876,8.3796,11.5096,13.2535,11.5203,11.4977,10.9562,8.6428,12.5507,18.2271,13.7574,11.7872,9.0944,12.167,13.2781,11.1323,12.1558,8.0515,10.9725,14.9986,9.0693,12.7278,12.8349,7.3672,7.0424,7.6177,10.5073,7.2951,8.1525,13.1539,15.2509,9.5284,13.7883,9.2229,9.8181,10.7157,12.4803,11.0984,7.8356,7.4109,12.11,7.7694,9.8901,11.2673,17.5774,8.5984,9.9455,7.1851,9.841,11.995,12.3157,8.8619,11.4364,11.6202,9.1229,11.2893,7.6809,8.5583,9.2742,8.6207,10.8475,12.767,14.7078,14.6289,18.8877,16.7567,17.3453,11.6459,20.0437,15.1852,15.961,14.7164,18.1344,15.5183,14.8042,14.8984,15.5161,14.0253,14.8207,16.8846,16.1268,14.8408,11.195,14.7911,17.5533,17.2826,14.6176,18.719,16.7199,17.8661,15.6784,15.6276,16.8681,18.1981,19.6518,17.4554,18.3353,21.876,19.3761,15.8251,16.5201,20.389,16.8919,18.9358,17.8912,22.5255,16.485,15.9562,15.5135,18.4063,15.9828,18.3366,18.371,15.2183,15.6425,17.752,18.9224,17.5438,15.6416,15.8339,18.9352,16.2339,18.9665,16.2575,16.5516,16.035,13.9094,16.4503,16.165,15.8255,16.6772,18.4483,14.4472,19.2005,13.5715,14.7968,16.2651,13.3568,15.5119,15.6424,15.0045,17.4043,13.9331,18.5535,14.3359,16.1368,17.5638,16.3056,15.8471,15.767,15.8806,14.9718,16.2167,14.5991,14.6756,18.0005,15.0632,13.7464,15.0839,15.5405,14.579,15.5841,14.5874,15.7313,11.2161,14.6108,15.0837,17.9646,16.692,15.4252,15.3244,15.9226,15.452,15.1581,14.628,15.5333,15.1416,13.3342,15.7077,15.7792,14.46,13.9005,14.7702,15.7639,13.8922,11.1639,17.6066,16.2254,14.9286,16.7385,15.3091,19.197,15.3909,17.8707,15.0717,14.5972,16.9718,14.7393,16.7126,14.6769,16.551,15.0858,15.0186,14.9903,15.3504,14.0801,16.391,15.6594,18.1242,14.7276,13.4442,9.2078,14.7133,14.4755,15.3113,15.2967,16.6788,14.0575,14.3766,13.9052,15.2594,15.4877,15.9619,12.6586,15.1298,10.8352,14.2313,16.0226,15.6237,16.3471,15.0248,15.6492,16.0033,14.0603,17.028,15.2044,15.4426,13.0335,15.373,15.3508,14.9118,15.3519,14.9036,16.6488,16.1422,15.224,15.5308,13.5557,16.0196,15.927,13.7461,15.3639,15.6131,16.6551,13.3076,15.8018,15.0618,11.3927,16.4174,18.6704,16.0571,14.0179,13.2399,15.4998,14.858,15,16.7878,16.9304,15.3464,14.2178,18.4117,14.54,15.239,15.0274,15.8867,14.2353,13.0811,14.5457,15.5659,15.1046,14.4817,15.4315,16.3498,16.0549,14.2953,17.619,16.7339,19.5464,16.3031,17.25,16.0499,14.9052,16.0602,16.2729,15.2981,18.6416,14.0679,15.7221,13.7442,16.3097,16.4124,16.2975,16.9334,16.6878,15.053,15.1828,15.7519,13.2396,15.2677,13.548,15.5518,16.6059,12.1009,16.0749,16.218,15.9737,15.2872,17.8745,16.2138,17.287,13.0175,11.9184,12.9557,13.6311,12.3727,10.92,14.2819,13.6327,13.6541,12.629,12.4985,13.2066,13.6516,13.8564,13.3154,13.8301,14.7478,13.7052,12.3471,12.0924,12.8299,12.8484,12.8067,12.6721,13.4969,12.9702,13.7003,12.5137,13.485,12.3397,12.4462,11.8272,11.4306,13.2514,12.514,11.8129,12.8165,12.6329,8.2744,12.9841,10.4629,11.5881,11.9757,11.3377,12.707,12.2795,12.5453,12.6507,12.523,12.167,12.155,11.7986,11.8223,13.1357,12.9993,12.9586,9.7541,13.0926,12.6252,13.071,11.9564,13.2368,12.7441,13.2655,13.1811,13.539,12.842,10.8404,12.3954,11.3661,13.0788,12.0789,12.771,12.9691,10.401,12.4612,12.2122,12.6861,13.5305,13.5013,13.0194,7.8509,11.6694,13.1108,12.3126,12.9271,13.3373,12.7084,12.9039,12.3884,13.4029,11.4695,12.7331,13.0865,14.2567,12.7655,13.0418,13.5037,14.5729,10.2907,13.1872,10.3216,14.2384,14.1529,12.9094,13.4305,13.2553,12.8532,12.9912,12.7508,13.9453,12.388,10.7839,13.7816,10.5942,15.6615,12.7419,13.5747,13.7141,14.1356,13.7066,14.3654,13.4477,13.7767,11.1126,11.1401,14.0457,14.325,13.9429,13.1597,14.3455,13.5023,12.812,13.6508,15.4879,15.9345,10.2925,12.4806,12.3252,12.726,11.5578,14.3159,12.185,11.8696,7.7606,8.2282,8.9308,12.2895,8.5854,7.5681,7.8038,7.215,8.266,8.6048,7.2813,7.8212,9.2876,8.6011,8.0372,7.7254,13.1855,8.1255,7.38,8.4563,7.9812,8.2635,8.7064,8.1037,7.6874,9.4411,8.3189,7.8902,9.1989,7.3903,8.6579,8.6988,12.4842,12.0229,12.1173,13.5895,10.8475,13.3095,12.8229,11.2387,13.9522,13.2951,12.0662,13.9579,10.9936,14.01,11.142,13.3559,9.381,12.7948,12.5397,13.7902,13.7147,13.4302,13.2094,12.7432,13.3526],[11.0337,10.1998,9.8392,9.0711,11.0757,7.3993,13.1457,11.6329,12.5867,15.5424,14.1875,18.4937,11.806,12.8226,8.5142,0,12.2359,18.6757,14.7574,16.7488,16.4998,8.9492,22.9123,8.221,10.7467,12.7402,7.555,17.9914,12.1535,18.2731,18.2825,9.8593,7.3871,9.1526,13.6848,10.1691,17.5987,8.7814,16.1218,11.1829,13.0555,8.4717,8.3242,9.3321,8.4139,17.4545,9.712,13.5371,12.5001,14.0306,8.5847,8.316,7.8444,8.9355,6.1435,12.5427,20.6916,18.2804,8.3984,9.1395,15.8669,6.8254,13.6506,8.0891,7.5162,15.6994,13.1633,9.7724,14.2962,9.1248,12.8186,8.0005,13.9161,8.9599,12.3699,10.5606,11.4644,12.9525,10.812,11.2161,15.6714,9.8629,8.1621,8.1393,8.8248,9.707,15.7094,14.8621,17.3605,10.6934,11.0664,16.6252,17.3059,14.5492,16.7616,14.1747,23.4649,14.0187,16.5635,10.9358,10.0961,11.2645,11.9651,14.9651,11.8356,11.0225,9.7813,10.4579,18.8667,15.5412,9.6007,11.7732,9.4419,15.7171,14.1335,9.5964,14.0851,16.1063,19.1383,15.3093,12.2441,10.5455,18.859,8.4054,8.2708,8.1048,10.2765,8.8571,8.5368,8.5989,16.9839,7.9804,11.2612,11.1169,16.1328,14.4829,13.6003,13.9135,8.3736,11.5656,10.6289,12.1004,8.3836,14.1346,10.3165,11.4405,9.7497,10.6653,14.132,9.2805,8.2542,8.6579,11.9988,8.891,11.2604,9.8275,15.2144,14.4113,9.4801,8.4404,17.2934,10.5,13.0661,10.4982,12.1517,21.6501,13.5775,20.0691,15.854,14.6922,12.5096,15.0343,13.4964,14.4562,10.3769,19.5277,17.6579,13.7666,10.8765,13.0967,12.7747,14.0639,15.174,19.9078,13.2645,15.2278,22.2737,10.1289,12.8466,10.9569,17.1162,14.6233,12.019,11.8859,16.1129,14.9907,17.7447,14.7634,11.5533,11.5852,14.5693,12.5135,14.218,16.2727,13.7846,9.706,13.4647,18.232,17.3013,15.7283,10.1932,13.8971,11.1916,11.2264,14.4669,14.4169,14.7262,13.6153,15.1463,12.0593,13.7295,13.915,11.3984,14.318,13.9532,13.9343,13.4328,19.9494,13.5449,16.712,10.4753,11.8749,13.389,11.8199,9.8955,12.802,10.8514,11.457,13.3619,12.1552,15.0375,11.0175,18.2518,13.6287,12.6495,23.1319,11.2327,13.7711,14.6332,12.9014,14.4427,10.3716,12.2237,16.6853,15.1691,15.4567,19.2951,15.3835,12.9841,13.5803,19.2681,11.1582,12.8902,19.4681,12.1105,13.391,15.5639,18.9314,13.3893,18.2425,16.0155,18.0353,13.3861,15.8754,15.0592,11.2065,12.4181,17.3632,7.5076,11.8501,8.4298,8.55,12.3368,17.5167,10.1421,10.4912,16.5553,11.0134,13.3504,10.8833,10.256,10.3214,15.9715,11.9972,12.4885,9.0156,10.7075,17.9339,11.5751,14.4708,9.1355,13.5031,12.3929,12.3203,9.5741,8.8271,8.9875,11.7053,8.4881,9.1351,10.2117,11.8535,8.2237,8.491,9.7463,12.5015,10.1801,15.7305,15.0806,13.1811,12.8674,10.3006,11.8004,10.7477,12.4596,9.2001,9.4737,23.0307,14.7458,8.7785,8.0678,16.1199,16.0726,8.327,10.1949,10.2998,12.0201,13.2361,10.6278,11.4627,11.7233,8.0321,15.6411,10.6966,12.5248,10.9531,13.8078,9.0019,12.6642,8.3318,19.4363,12.5143,14.1645,11.5697,14.466,9.9107,11.1734,12.0864,11.8348,13.4465,12.4117,9.0341,10.4966,8.9814,14.1374,16.777,10.0248,10.0638,10.026,10.6951,9.1934,10.2649,12.8801,11.0514,9.0277,10.3899,11.9714,12.0835,13.3333,9.238,8.595,10.8548,13.7165,9.2354,10.9805,13.2245,12.8641,10.0852,12.3423,10.4959,12.0168,18.3197,15.8964,13.244,9.7293,12.7131,14.9181,11.6979,14.0648,8.8263,12.8668,14.4705,11.0596,11.8973,13.9425,10.0313,8.9424,9.1515,11.264,9.9543,8.2251,13.5943,15.922,11.6048,13.6947,9.5887,10.5685,12.5992,12.7719,11.1381,10.0347,9.239,13.4787,9.2823,11.5138,11.6225,18.8225,8.6259,12.6077,9.7818,12.4305,14.456,15.4963,12.0995,15.0035,13.0376,11.8564,14.7259,10.7473,11.7921,12.3235,11.1062,14.2494,13.4456,16.7779,14.1646,19.6449,17.7758,18.8193,12.4053,21.5855,15.0933,16.8576,16.0489,19.2863,15.0425,13.875,12.8313,13.7556,13.2408,13.356,15.2602,15.0212,13.4916,11.1859,14.011,15.879,15.8741,14.4716,17.6321,15.5026,16.5865,14.9707,15.1109,15.9209,17.2892,18.3606,15.5752,17.0261,20.085,18.0588,15.4811,15.6664,18.9534,15.58,17.4255,16.7342,20.8915,15.5336,15.5512,15.6102,17.3121,15.3367,16.9811,17.3313,14.0705,14.7714,16.8885,17.2966,16.3906,14.4557,13.9719,17.679,15.5823,17.6486,14.4711,16.2892,14.888,12.8697,15.9144,15.3996,15.696,15.7717,17.3863,14.1461,18.159,13.2947,13.4765,15.2479,13.1579,14.7444,14.8339,14.3769,16.4369,13.5438,17.3754,13.6619,15.7251,17.6653,15.7746,16.5402,14.8083,15.815,15.0341,15.1573,14.0293,14.9085,18.2285,15.5852,13.7955,14.5981,14.9423,14.1789,15.2226,13.9133,14.8164,11.5639,14.7623,14.7635,17.6789,16.564,15.8007,14.8121,15.433,14.8973,15.1389,13.7791,14.2917,15.7383,14.3953,15.7609,15.2698,14.3508,14.1037,13.8964,15.1222,13.3224,9.7919,17.0117,15.7884,14.8192,15.1378,15.3019,17.9985,15.2324,16.7537,14.5615,13.8527,16.2254,14.5604,15.9657,14.7087,15.8615,14.927,14.0255,13.9425,14.4287,13.1453,15.4555,14.9445,17.2936,14.3853,13.231,8.9615,14.6554,13.9515,14.6196,15.7617,15.4732,13.4559,13.8459,14.6061,14.9295,14.8791,15.993,12.2003,14.2992,10.533,13.634,15.1134,15.2954,15.4344,14.3094,15.2274,15.4958,13.9973,15.7906,14.1799,14.8566,13.1828,15.4937,14.5477,14.6786,14.6576,14.1238,15.9224,15.4265,14.4093,15.3464,14.115,15.4488,15.154,14.3937,15.0881,14.9384,15.827,12.4883,14.6698,13.7412,12.2799,15.4043,17.1701,15.2171,13.9228,13.1149,14.234,14.5253,14.8882,15.6886,16.5774,15.0046,14.0238,17.7121,14.1777,14.4142,14.9343,15.0221,14.3368,12.1802,14.5465,15.0219,14.9603,14.3547,14.8809,15.9349,16.0122,14.7217,17.5968,15.9575,19.1704,14.991,16.6474,15.1521,14.5631,15.0718,15.3214,14.8965,17.1265,13.2951,14.5217,14.776,15.2544,15.6292,15.6027,16.4049,15.1963,14.3554,13.8226,15.3167,12.3595,14.1091,13.1205,14.855,16.3092,11.5493,15.0879,15.0026,15.1442,14.6476,17.0401,15.8966,16.1681,13.2217,12.7249,12.1309,13.8729,12.2323,11.401,14.3197,13.4347,13.6778,12.3485,11.6669,13.8824,12.6741,13.003,13.3072,11.752,14.2628,13.1202,11.4934,11.6995,12.1706,12.3658,11.999,12.7867,12.4493,11.951,13.7609,13.4673,13.0122,12.2216,11.9596,11.7616,11.9878,13.117,10.5599,12.3137,12.6175,12.3108,8.3701,12.1937,11.668,12.5944,11.7965,11.6751,12.2892,11.1134,10.6556,11.0809,12.0244,13.1046,13.4606,12.1342,12.1752,13.1792,13.9598,13.1453,8.6306,12.7828,12.0971,12.9417,12.4686,12.1386,12.7395,12.8888,12.4553,14.1694,11.4757,12.2869,12.8209,9.8334,13.1482,11.9918,12.7222,12.8196,11.86,12.4952,11.6211,12.8559,13.2107,14.2106,12.1958,8.3715,12.3251,13.021,11.5257,13.042,13.299,11.111,11.595,12.6813,13.7245,11.608,12.3277,12.3887,12.1632,12.106,12.4101,13.8613,13.4862,12.0188,13.8901,11.585,13.8685,14.3335,12.2249,13.5989,13.586,12.839,12.5069,12.8246,14.1717,13.0493,11.7604,13.773,12.0004,12.5018,12.2811,13.414,12.7417,13.9378,13.3535,14.8639,13.6325,12.8895,10.3232,12.2044,12.4439,13.1013,13.5443,12.0172,14.708,13.1333,12.4331,13.8904,13.0995,14.6473,12.3933,11.579,12.2708,12.127,11.7352,15.0616,13.2655,11.3568,8.4372,8.805,8.8637,13.6618,12.2614,8.4571,8.2112,9.325,8.8824,8.4554,8.5219,8.506,7.8439,12.5671,7.7298,8.9803,13.2215,7.9591,8.1565,8.7788,8.2934,7.3662,7.5807,12.0048,11.6057,9.0841,8.3563,8.2146,9.3466,8.3315,8.5091,8.8705,12.1299,12.3985,12.8375,14.9717,11.5306,13.5082,13.3039,13.7348,13.8065,13.2595,11.9004,14.6907,12.4998,14.8143,12.5182,13.9191,9.9146,12.2345,13.046,13.4632,13.7927,14.1504,14.334,13.1051,13.1983],[14.1658,9.9358,11.9809,15.0506,9.1012,13.2427,10.5955,12.4941,10.7313,11.9316,10.7196,13.6932,10.1937,12.0363,11.9636,12.2359,0,10.804,11.2711,8.9708,9.2449,10.203,13.9835,12.1538,11.6908,12.1432,14.3576,11.0009,10.1243,11.3715,12.8249,9.2637,10.7988,11.3148,10.9222,13.1192,13.7132,10.3787,12.5122,10.6336,10.6894,12.8657,12.631,14.738,11.7055,12.98,12.267,15.724,11.0801,12.0584,13.1425,13.8608,10.7587,14.5195,11.2649,10.7808,16.8295,14.249,11.5094,9.689,11.8858,11.1349,9.3742,14.7831,13.0916,11.4728,14.7903,10.6634,11.5631,10.3039,11.1271,10.7338,11.0001,9.7654,9.5072,9.8405,11.9134,10.7464,10.3718,11.6534,12.9457,12.8459,12.2033,10.9882,12.2524,12.5722,13.9483,15.9194,12.9371,11.99,12.3679,14.0734,13.9717,15.8105,13.0543,11.5434,18.2233,12.457,13.1956,10.2677,12.6028,11.5345,12.6177,12.0001,11.5459,13.2272,13.6001,11.3928,17.3488,15.0362,12.2364,12.9509,13.5967,13.2839,14.3953,11.5873,12.5106,14.8316,15.5239,16.2523,13.7442,12.1334,14.5506,11.4373,11.8335,11.897,10.9527,12.7786,13.1094,12.1114,13.3294,12.1821,11.8041,10.6399,16.2052,14.2697,11.7921,11.5775,11.7072,10.9145,10.5155,10.5531,12.7172,14.5016,11.3036,11.4903,11.8576,11.8439,12.874,11.488,13.1636,13.4046,10.5587,13.5433,12.3387,11.3083,12.8296,11.88,12.4403,11.2461,13.4237,12.0434,16.6321,14.9004,14.8406,18.5896,13.9205,16.5162,17.9638,13.7666,15.7514,16.0057,17.3238,13.8137,13.6003,16.2884,15.6995,16.7281,13.6386,14.2178,14.7998,17.7168,13.7657,16.5854,15.945,12.8973,17.9164,13.4803,14.9015,14.1203,14.9718,16.9697,13.5382,14.8143,13.3519,12.6483,18.395,16.7138,12.8279,12.5582,13.6994,13.296,13.0926,15.7024,14.893,13.428,16.3318,16.8009,15.495,14.3953,14.8297,17.2243,15.356,13.9089,17.1728,13.4507,17.4333,15.9454,16.5801,12.8387,14.0579,17.5179,15.5028,16.9298,14.1594,18.4799,12.9036,17.5004,13.8187,16.9347,15.1143,14.3523,14.3171,13.6465,13.8638,16.2607,14.6145,15.6966,16.9315,14.1134,18.9318,15.0841,14.7591,17.7494,13.9257,18.5905,16.077,15.8804,18.2527,16.9396,15.6073,13.9878,13.3476,18.208,15.923,15.0344,14.7067,13.8111,15.0807,16.6978,16.633,15.6069,16.3627,16.1843,14.3599,17.9148,16.0752,16.2064,17.6713,15.2933,13.8174,14.7281,18.0271,19.1751,18.2356,12.7502,10.7857,12.7221,12.6076,11.4578,11.1271,10.4959,11.5148,13.9582,10.9935,10.9308,15.3261,11.8426,16.0743,11.3581,11.8264,11.535,13.3619,12.6397,11.7313,13.4034,11.1875,16.8938,12.4921,12.2238,11.8859,13.0001,11.957,12.289,11.1603,12.5532,12.2393,11.7037,14.7326,13.3484,12.9501,12.3158,12.0362,13.3896,13.2126,14.117,13.9243,13.1319,12.638,11.9962,12.2354,13.1758,11.8033,13.0191,14.6002,14.8374,13.9894,18.2169,12.391,14.6594,12.4526,13.3286,13.0376,13.6471,12.0469,12.4373,12.3872,11.9438,13.0817,12.9686,12.1678,12.4909,13.4955,12.3744,10.8206,13.502,11.6766,12.7418,12.1127,13.9365,15.7653,12.353,12.66,13.0915,12.3859,14.9506,11.5576,13.9907,11.134,12.3469,11.5889,15.5472,11.9545,13.3924,12.4947,14.9456,14.6894,13.2648,11.6103,12.3345,13.467,13.2258,12.0912,11.0184,11.8102,15.6616,13.1023,12.1305,12.4951,12.6106,11.832,12.2907,13.1144,15.5135,12.2007,11.9582,12.9024,11.3662,12.6092,11.4976,13.7686,14.4788,12.506,12.7796,13.0488,12.3164,12.919,13.7978,11.6597,12.7994,12.3818,13.1824,13.4305,14.8671,12.8927,13.5251,13.0654,14.0888,12.7324,13.9553,13.896,11.4192,13.192,11.752,12.7992,16.5744,13.4622,12.9594,12.2756,10.9701,14.8906,13.8988,11.0572,12.5684,11.9731,11.7056,14.7742,11.7943,17.6517,14.8598,15.7971,17.9312,17.5267,15.8794,17.3342,17.2234,12.1151,17.5448,13.9811,15.6813,17.2662,15.4645,17.1186,12.0254,12.9949,12.0207,14.9785,14.0273,15.445,11.6395,16.3861,12.6878,12.9707,12.8754,14.6229,19.8954,21.2968,18.4596,20.1825,20.171,20.5156,20.3919,20.7264,20.3139,18.1818,19.6659,20.1889,21.075,22.0382,22.7848,21.6355,21.4686,21.2558,21.3111,21.1627,21.638,23.4766,20.7107,22.1658,23.2519,22.495,20.941,21.3658,22.7065,21.3455,22.3226,21.9075,23.6986,21.0007,21.9503,20.5952,22.3604,21.4577,22.2376,22.3617,19.819,20.6718,22.1103,22.1679,21.4509,16.4008,20.1491,22.2577,21.4031,22.324,18.7723,22.119,20.1358,19.8814,21.7452,21.8389,21.0129,20.2667,22.3494,20.5551,21.7605,19.3538,19.6026,21.2139,17.3865,20.5359,21.1448,20.3436,21.3968,18.2734,20.9742,20.1958,21.9843,22.6323,21.8836,21.5388,21.5579,21.8945,22.4788,21.2056,21.5005,22.0511,22.257,20.3996,21.1305,21.3923,21.2224,22.027,21.6024,20.7684,21.1184,16.9299,22.0345,21.4028,22.5157,22.1967,21.6975,21.4122,21.7024,21.8333,20.6179,20.3234,20.3233,19.0298,19.2203,22.0164,22.1573,21.5393,21.1485,16.2165,21.3047,20.5625,14.1923,21.9833,21.9995,22.2898,20.966,21.6487,21.258,22.1024,21.8173,21.4072,20.7996,21.3599,21.3722,21.8032,19.5839,21.6083,22.1713,20.4595,20.6005,20.7699,20.3745,21.2534,21.1176,21.6194,20.6768,18.9953,13.7129,21.5646,19.3319,20.8427,20.0578,21.2475,20.9822,20.6076,21.2973,21.67,20.7935,21.7119,18.5146,21.1225,17.3725,20.1316,21.0241,21.1896,21.4867,20.6061,21.7197,21.7298,20.9624,20.7116,20.5311,22.021,19.5826,22.0936,20.596,21.6335,20.6431,20.7654,21.8087,21.9424,20.6677,21.8173,18.1352,21.6762,21.609,18.9762,21.8097,21.1668,21.6446,14.8269,21.3481,20.9367,18.5891,21.2995,19.2775,21.5879,20.9226,16.223,21.1956,21.9609,21.5116,20.8956,22.3082,21.8636,20.3588,21.7003,21.1259,21.1399,21.7297,21.6959,19.6564,18.4366,20.2394,21.9653,21.4067,20.5247,21.4028,21.7786,22.0036,21.6535,19.0499,21.0852,22.8839,21.2359,21.7693,21.553,21.8534,21.2509,20.8184,21.9646,21.5131,20.7278,20.6111,19.8815,21.2185,21.2348,21.4829,21.755,21.6577,21.7013,20.4963,21.0164,17.7078,19.8456,20.314,21.6745,21.876,18.4081,21.4902,21.3874,21.5913,20.1105,21.363,21.9107,21.3405,20.6221,18.8485,19.5563,21.003,20.0358,18.446,21.6588,21.0183,21.1625,19.6491,19.2865,21.257,20.1929,20.631,20.8004,17.1822,21.2535,20.9987,19.57,19.3518,19.5411,20.3502,20.1494,19.8134,20.1218,19.8608,21.3624,20.6004,20.9495,20.1284,19.6832,19.386,19.265,21.024,18.803,19.7511,20.4445,20.2392,13.4136,20.0895,18.5209,18.9873,19.3815,19.0984,19.9781,18.8713,18.3896,18.7987,19.8379,20.3406,20.4478,18.9916,19.2517,20.885,21.2048,20.8803,13.8746,20.5101,20.0891,20.8462,18.6334,20.1161,20.4436,20.7345,20.4473,21.6969,19.4491,17.9674,20.2133,13.7712,20.9011,19.04,20.3615,20.4612,18.1391,20.3019,19.1027,20.6509,21.1285,21.6383,20.048,14.9724,19.6703,20.7437,19.4778,20.6868,20.929,17.5291,18.8822,20.1509,21.3233,18.3967,20.1504,20.075,19.1243,17.2214,20.2293,20.5715,20.0567,14.8094,20.0878,15.9821,20.4714,21.3724,18.2727,20.2107,20.2204,19.8578,19.1939,19.1388,21.4488,19.1894,17.3923,20.7156,17.7405,18.062,19.0036,20.5213,19.3954,20.1758,20.53,21.2809,19.2534,19.52,14.3725,16.6176,17.9927,18.8888,20.7439,17.3038,19.9751,19.824,18.3931,19.7814,17.4017,18.8792,17.4668,19.2964,19.5736,19.4059,17.4962,15.336,19.0536,18.1787,13.9791,12.232,12.2743,15.4656,11.9122,12.7521,12.9162,14.9524,12.8638,12.9126,13.2899,11.7147,11.3611,16.3256,13.659,13.7777,17.3886,12.828,11.7696,12.7584,14.2042,12.7865,13.2664,12.9773,13.4877,12.0797,14.4368,14.2514,12.1584,12.4125,13.0937,14.6935,14.1178,19.1691,20.2394,21.9609,18.71,21.0378,19.8451,18.9249,20.9911,20.5231,19.2129,21.995,18.949,22.0803,18.9219,20.9408,17.0912,19.4364,20.2942,20.7336,21.171,21.3851,21.2686,20.2738,20.3721],[20.6805,15.8808,16.9185,22.5402,15.7313,20.6832,15.5088,15.1938,15.1747,12.9579,13.0865,13.252,13.1961,17.7021,19.358,18.6757,10.804,0,12.7248,11.9348,11.8751,16.5733,10.7575,19.5893,19.192,16.1905,21.6077,6.0065,12.8829,12.3692,9.4705,15.2526,16.9714,18.2668,12.1672,19.5864,13.8454,14.6622,15.8056,15.1069,13.7443,20.401,17.3614,21.5857,16.3681,12.4875,17.6395,19.2269,14.4488,15.651,18.5437,21.1694,17.462,21.478,18.2419,13.4655,14.7243,11.9999,16.9666,16.3199,13.3584,16.7902,13.8785,21.5896,20.1248,13.7689,18.7224,15.5261,13.0996,14.546,14.4456,17.0065,12.3184,15.1341,12.5266,16.2102,18.5936,14.349,16.3937,17.9825,15.9966,19.0405,18.5464,16.3275,18.0729,18.5128,17.5714,21.7198,15.3882,18.6704,18.6919,18.1209,16.76,21.2849,16.0344,15.3856,18.5564,16.4844,16.4219,15.6209,19.62,17.738,18.2656,16.1765,17.4335,19.9766,20.2248,17.4609,21.3863,20.3493,17.7028,19.2319,20.6313,16.9529,20.2637,17.7132,16.1471,19.7625,17.7731,21.6984,20.3867,18.276,16.4448,16.8963,16.2633,17.949,16.6817,19.0831,19.9428,18.975,16.4767,18.8414,16.6046,14.8619,20.2143,17.1027,15.0565,14.6078,17.5472,15,15.4806,15.1885,19.2472,17.8469,16.0895,15.5798,18.4686,18.1912,18.437,17.2869,19.1266,20.0089,15.5307,19.4278,17.6464,17.8129,16.3761,15.6666,18.7667,17.1663,14.8241,17.9615,22.4377,21.9938,21.3197,21.3264,18.8671,19.2603,23.756,18.4097,22.6326,21.1985,23.8778,19.1001,20.239,18.5632,19.9045,22.5954,19.8839,20.6579,21.3592,23.9623,17.6261,19.7025,22.152,17.6971,19.1723,19.8947,21.3707,20.1166,18.7922,23.0283,20.0036,21.6121,17.5823,15.9949,22.4103,22.2461,19.2997,19.0756,18.7925,19.1967,18.2231,19.4053,20.8232,20.3304,22.7772,20.7525,18.0746,19.3791,21.8925,23.5588,22.3801,20.7051,23.1454,18.3781,23.2105,22.5585,22.2263,17.9779,19.7616,23.7408,22.2202,22.1882,19.0952,25.0614,18.5907,20.8749,17.9416,22.0376,22.0312,20.8624,19.8957,19.629,20.8411,22.428,21.459,22.6473,23.7483,20.4241,24.1717,21.8259,18.0818,24.267,20.5253,19.5732,23.043,20.7369,23.433,23.4491,21.473,21.0303,18.8365,23.6382,21.3323,20.0924,16.7215,17.6222,21.5791,23.2478,19.9595,22.7168,22.6536,18.6906,20.9893,24.0713,20.4465,20.0232,23.8878,17.8394,18.5997,16.8496,24.2769,24.5763,24.2317,19.1162,15.8743,14.5293,19.3914,14.5766,16.956,16.5053,17.6961,17.1836,16.5776,16.841,19.4084,17.7889,21.7255,16.3252,17.2941,16.8397,17.3582,18.4443,15.2514,20.329,16.5245,19.459,17.6965,16.5511,16.9136,17.2961,16.7496,16.5132,17.042,19.0292,19.0715,17.1661,21.9071,18.8539,18.7061,18.0559,18.6309,20.2649,19.7818,17.9843,19.967,15.2215,15.1421,14.9722,15.79,19.5605,16.6006,17.8127,19.3902,22.2248,20.7343,17.8708,15.0749,21.3341,18.8743,15.9236,15.8696,20.413,18.1181,17.9697,17.6485,15.4329,19.1048,18.5984,16.2718,18.5531,15.9305,17.9937,15.019,19.794,15.1279,19.4,16.232,20.1885,16.9858,17.9487,16.7853,16.7583,15.2107,22.3825,17.2155,18.0527,15.4828,16.2218,16.4071,22.4998,17.3518,19.5952,16.7286,16.5998,21.8077,19.1304,17.3292,17.9479,19.9252,19.9938,15.9178,16.1145,17.2118,23.0962,16.898,17.3777,16.0964,18.1854,18.104,17.8232,17.9197,22.498,16.8187,15.4818,17.629,15.9799,17.7125,17.1993,18.3989,15.5737,16.1273,17.5586,19.2602,16.3702,16.9187,18.9512,16.2634,19.2431,17.5758,14.4683,19.4489,19.5622,17.1106,20.1344,19.6846,21.0949,16.9144,20.7457,20.5142,15.3379,15.8686,17.4934,15.6442,23.4825,19.1795,18.2397,16.3625,15.7505,21.9646,20.8576,15.4974,19.143,17.5193,16.0509,15.7445,18.0839,24.371,21.7469,21.5238,23.91,23.1013,22.5728,23.2782,22.4341,17.6818,23.6746,21.0896,22.6806,24.0715,22.1279,23.1129,15.5082,15.9285,14.5112,15.5344,15.909,17.4928,16.2498,17.0465,14.9632,15.308,16.0748,16.1182,25.8269,27.5561,22.99,25.8533,26.5328,26.4171,25.6359,26.2759,26.0982,24.7832,25.524,24.9747,26.1211,28.8416,27.7173,27.3968,26.4864,27.254,27.3327,26.4491,26.442,28.2336,25.5408,27.0741,26.7382,27.2974,26.3307,27.0325,26.9212,26.634,26.9409,27.0832,27.0086,26.338,27.9593,26.1792,27.2607,27.2533,27.3549,27.443,25.5984,26.2991,27.4474,26.4604,26.0006,20.1599,25.53,26.9691,27.3966,26.8824,22.7363,28.1592,25.4977,25.9573,27.4082,27.6538,26.8345,25.0442,27.3692,26.705,26.3649,25.4314,25.5293,26.9506,22.9659,26.3193,26.9484,26.439,26.8897,23.8932,25.7273,26.4401,28.0219,28.0315,27.8226,27.7922,27.5398,27.9721,29.389,26.7174,28.1436,28.6782,27.8562,26.4162,27.6974,27.7992,27.249,28.7398,27.6892,27.1665,26.586,22.7506,29.0044,27.649,27.962,28.1882,27.9998,27.4764,27.3809,27.9981,26.4457,26.3129,25.9104,23.7831,25.2224,28.4946,28.1865,28.2827,27.8795,20.6163,26.9778,26.6781,20.1301,27.4093,28.1015,28.9791,26.4559,28.0665,25.2975,28.5839,26.9147,27.5672,27.0999,26.5241,27.812,27.4591,25.1612,27.0985,28.5692,25.6877,26.5868,26.7652,26.6404,26.8108,26.9108,26.6772,26.4509,24.7557,20.193,27.9051,25.0614,26.8764,25.2329,26.6977,27.4078,26.8657,28.2387,27.9755,26.6061,27.5977,24.4643,27.2264,23.897,26.3307,25.9635,27.2533,27.2423,26.6268,27.6996,27.5539,27.2226,25.1544,26.1095,28.3358,26.0858,28.5939,26.5242,28.1232,26.2348,26.7792,27.5905,27.834,26.0836,28.0149,23.5115,27.5764,27.6866,24.6755,28.1366,27.2037,27.2515,19.4756,27.2613,26.8679,25.2103,27.0141,22.2281,27.4299,27.4749,21.3984,27.2246,28.5847,27.9931,26.0896,28.2388,28.2088,25.7438,26.222,27.5881,27.2479,27.9955,27.6715,25.4677,24.3478,25.6993,28.1806,27.6273,26.4651,27.5642,27.4856,28.0742,28.4384,22.7213,26.3753,27.5621,26.8123,26.9928,27.4346,28.5749,26.7084,26.4146,28.3479,26.2206,27.1615,26.059,25.8513,26.8064,26.5823,27.2086,27.4534,27.0453,28.0514,26.2659,26.6382,23.024,25.4647,26.5519,27.9951,27.6858,24.5657,27.2616,27.2668,27.3231,25.876,26.2351,28.0209,26.3634,26.8531,25.4531,25.4472,27.165,26.6474,24.8546,27.7957,27.4985,27.293,25.5322,25.5634,28.0461,26.1545,26.9176,27.1143,22.0273,27.1723,27.3368,26.0498,25.7496,25.9415,26.9929,26.6102,26.1261,26.2479,26.0345,27.9329,27.401,27.4743,26.8614,26.1516,26.2725,26.0803,27.5847,25.1013,26.5505,27.1221,26.9833,19.3069,26.4947,25.2423,25.4565,25.9704,25.9913,26.5984,24.965,24.1228,25.1628,26.4745,27.3602,27.496,25.3587,25.6959,27.6699,28.0777,27.7342,20.1401,27.3305,26.604,27.799,25.0122,26.561,27.3632,27.3734,27.0832,28.7064,25.7413,24.5493,26.9898,18.3052,27.7416,25.6071,26.824,27.3086,25.0385,27.1789,25.4381,27.518,27.8714,28.6133,26.7028,21.9868,26.6029,27.5273,26.1049,27.5816,27.8497,23.2969,24.9109,26.7582,28.1409,24.8134,26.8021,26.4093,24.5064,22.4431,26.7493,26.6606,25.4226,20.1625,25.7637,21.7682,26.0935,27.4381,23.3645,25.9684,25.9839,25.9812,24.6888,24.8912,27.7034,25.0601,23.2533,26.4899,23.7311,21.6091,24.9467,26.806,24.8785,25.7687,26.6184,27.1811,24.7644,25.1988,18.4081,22.2628,22.9684,23.8311,26.7383,22.0564,25.46,25.7571,23.8735,25.2665,21.4351,24.1077,23.9581,25.5694,26.2486,25.8938,23.568,19.2274,24.7708,24.4333,20.7396,18.9905,18.4992,21.0148,18.1334,19.2736,19.4586,22.1448,19.1031,19.3534,20.0495,18.3185,17.774,23.1306,20.5226,20.595,23.2952,19.3098,18.2002,19.335,21.2163,19.1418,19.8927,19.4678,20.1466,17.111,21.2054,21.0159,17.946,18.8303,19.5659,21.5302,19.1243,25.805,27.1847,29.0274,25.583,27.605,26.1685,25.4429,27.2022,27.0009,25.4598,28.7261,26.0725,28.8435,25.3513,27.4737,23.7867,25.8251,26.8968,26.911,27.8567,28.2492,27.9144,26.6919,26.4646],[14.7217,11.7613,13.2182,17.0745,12.845,15.3087,12.6011,13.892,12.4191,13.7873,12.5602,13.9196,11.3533,13.0465,14.2673,14.7574,11.2711,12.7248,0,11.5125,12.244,12.7915,17.9663,14.4321,13.9942,10.4076,16.4249,12.3929,12.7192,11.8437,12.606,14.6379,12.8324,13.5758,12.9787,14.2621,13.0286,12.7847,12.8481,11.8243,12.3104,14.6793,12.8613,16.1405,13.2298,13.4317,13.3624,12.7244,11.9049,11.8853,14.2841,15.4309,12.9231,15.6384,13.9914,12.2282,13.3437,15.6456,13.7039,12.478,13.7538,13.1769,12.6418,16.7905,15.1862,13.1709,11.05,12.6887,12.982,12.4828,12.0287,12.6022,13.921,12.2612,11.32,12.5178,12.9075,11.4351,12.0131,12.6274,11.9828,13.6333,14.0507,13.617,13.4333,13.1537,12.6214,15.0952,13.8246,13.1321,12.5436,13.8896,13.7144,13.8272,13.0679,13.0697,17.5107,11.705,13.1209,12.2546,14.0373,12.6871,13.5914,12.1275,12.3827,13.671,14.4169,12.2727,15.3539,14.1283,13.5759,14.0992,14.8958,12.8321,13.6721,12.4694,12.1345,14.1508,14.4319,15.1155,14.0967,13.1172,14.2266,13.5617,13.0268,13.7755,13.1203,14.2074,14.3579,14.1138,13.9348,13.4467,12.7806,11.8511,11.2006,11.4175,12.9628,13.4585,12.8564,12.0721,13.4708,12.8166,14.1055,13.083,13.7692,11.7241,13.006,12.5564,13.3829,12.7718,14.48,16.0088,12.6885,14.7374,11.6413,13.0163,12.1957,12.5666,13.4703,13.7398,13.5608,12.8841,13.7738,15.688,15.4746,16.139,12.8825,15.2438,16.5197,12.6927,15.9648,14.2206,16.576,13.4883,14.3048,14.3738,15.1085,15.0423,13.7119,14.5916,14.5243,14.7018,12.4523,15.062,14.9496,13.0969,16.6712,14.2031,15.2918,13.9764,13.9416,15.4929,14.3453,15.1847,13.4835,11.8003,12.0291,15.023,13.433,14.5134,13.296,13.353,13.2055,11.214,13.7527,14.2622,15.492,14.806,12.6888,13.4597,15.7317,16.33,16.3071,14.7591,15.8694,13.0015,15.3952,15.5395,14.98,12.5433,13.6532,16.4826,15.5367,14.1554,13.1881,17.7552,12.9754,15.4824,10.9054,15.1673,15.9502,14.3733,11.0474,13.347,14.9248,15.3041,15.4917,16.1929,16.6318,14.3179,14.4461,15.8082,14.6333,16.3098,14.2848,17.5771,16.6838,13.1188,16.5532,16.1667,15.1145,14.9558,13.1031,16.5836,14.0339,14.2428,13.7829,12.8222,15.5885,15.4795,14.8259,16.2798,15.0846,14.4268,14.8102,15.6163,11.1053,14.796,16.2396,13.4812,13.9603,13.4999,14.872,14.692,14.5406,13.1631,12.4619,14.1847,15.5581,14.3731,12.8632,13.2257,12.8919,13.4992,12.6723,12.1318,11.382,12.45,12.267,11.3082,12.7808,12.5157,13.0278,13.0181,13.3999,14.9903,12.4101,11.4539,13.4399,12.8386,12.3374,13.2796,12.5393,13.0437,12.3673,14.3307,14.2432,12.4948,16.2306,13.9621,13.0758,12.9574,13.4319,15.0417,14.1626,10.5906,14.5473,13.4072,13.443,12.9184,13.2744,13.9155,11.4352,12.7381,11.5049,16.6825,15.065,17.9179,11.7763,15.9348,13.7682,12.3346,13.0079,15.3597,12.9042,12.8468,13.7332,11.424,13.1392,13.0345,12.9984,13.428,14.3071,13.2065,12.225,14.4919,13.0572,14.0338,13.4082,15.5242,14.9083,13.0907,12.4409,12.8564,13.6207,16.8187,12.7433,11.3202,12.7719,12.9652,11.3151,16.8298,12.8854,14.2023,12.9915,13.5829,15.77,14.2346,12.5308,12.3197,14.5195,14.0846,13.2093,11.9472,13.6922,17.1186,12.6288,13.3618,13.0657,13.9191,13.3867,12.4023,13.2113,16.7857,13.4158,13.1785,13.9115,13.4332,13.1852,12.3155,10.1893,15.1096,12.9445,13.0054,13.9298,12.9386,13.3569,11.7356,12.1779,14.1236,12.8704,12.832,13.5766,11.4285,13.4149,13.8163,14.4426,15.2835,12.4445,14.3769,15.3705,12.5489,13.486,12.411,13.2217,16.7386,14.2599,13.0446,12.7115,12.464,16.1675,15.4209,12.1461,13.8521,12.3508,12.2097,14.2451,13.7095,17.337,15.4571,14.8009,14.6471,16.4531,15.9517,15.6453,15.2946,11.4865,15.9658,14.7488,15.8634,17.2952,15.503,15.8115,12.6032,13.3816,13.3125,14.9511,14.2023,14.8457,12.7795,16.1009,13.5826,13.9357,13.0687,14.8842,17.9737,20.2665,17.3665,18.0764,19.2032,18.5543,19.0557,18.956,18.9562,17.7666,17.6918,18.7737,18.0788,21.1866,19.6788,19.3368,18.2361,19.066,19.0416,18.3468,18.6095,20.1197,18.3367,18.8799,19.6651,19.7912,17.6464,19.1944,19.4701,18.6147,18.5989,18.6067,20.5013,18.737,19.3391,16.7984,19.1069,18.7539,19.0807,19.78,18.1114,17.9068,19.049,18.1434,17.5054,12.4263,18.5183,18.7592,19.2314,18.5347,16.1842,19.4695,17.7986,18.8535,18.342,19.3031,17.8685,16.6344,18.961,18.5635,18.8027,16.4666,18.2527,19.0199,14.1921,18.3071,18.9004,18.3237,18.9237,15.1961,17.8409,18.8658,19.1628,18.853,19.477,19.4704,19.1234,19.5123,21.7773,18.1578,20.4432,20.6689,19.7054,17.4503,19.8671,19.6596,18.9881,21.4566,18.8667,19.2899,18.697,14.1972,21.1375,19.4788,19.2075,19.3387,19.3912,19.2061,18.4866,19.9068,17.4795,18.2287,17.6406,13.7218,15.9632,19.9482,19.7379,20.3661,20.0271,12.5781,18.4291,19.1095,13.1186,18.5326,19.4292,21.3263,20.4686,19.3632,16.895,20.2942,18.3133,19.3808,18.8921,18.7257,19.5283,19.2607,15.917,18.2709,20.7344,18.0393,18.5088,18.6956,19.2257,18.2049,18.3768,17.9767,18.142,16.2814,13.5069,20.4376,16.1251,18.3683,15.2776,18.7816,19.6622,18.6406,20.9584,19.9879,18.1186,19.267,16.3822,19.2969,15.9922,17.972,17.5474,19.2008,19.2454,18.233,19.2159,18.9384,19.3439,16.6031,18.4314,20.381,17.9273,20.0829,18.0737,20.1772,17.8789,18.6394,19.0347,19.3681,18.5538,19.7251,13.5851,19.099,19.1503,15.4008,20.44,19.0351,18.7612,11.53,19.0709,19.0865,17.169,18.5011,14.8231,18.9891,19.0473,12.3,19.6075,20.6624,19.6599,17.3179,19.2288,20.2444,17.2225,16.9452,20.2387,19.4749,19.5824,19.2992,16.5066,16.1413,16.7394,20.0841,19.5052,17.8094,19.8413,19.082,19.3217,20.3006,13.2231,17.3521,18.5983,18.4264,17.816,18.9886,20.6397,18.1723,17.9339,20.1103,18.317,19.599,17.6751,16.6143,18.3838,17.7882,18.6246,18.7296,18.7885,19.9672,18.3458,18.0358,15.3687,17.3084,18.459,19.6833,18.9118,17.4813,18.8258,19.128,18.863,17.1536,17.4154,19.141,17.7444,20.7794,19.6216,19.9084,20.7004,20.0111,17.7796,21.7324,20.6546,21.0592,19.9692,19.9999,21.9768,19.5141,20.9719,21.2007,15.8896,19.1583,21.4621,20.297,19.6764,20.141,20.6854,20.8356,19.4195,20.4914,20.2608,21.8665,21.2214,21.5204,20.497,20.8084,20.4043,20.033,21.7055,19.8184,20.5637,21.3832,21.3525,13.7329,20.996,19.0106,19.5305,19.9106,19.952,21.0718,19.623,19.346,20.1638,21.0524,21.4901,21.3094,19.777,19.3706,21.7095,21.8047,21.8909,14.8123,21.7215,20.9985,21.8307,19.576,21.1801,21.1232,21.7549,21.6974,22.8937,20.3583,17.7008,21.1365,14.4097,21.9429,19.7578,21.2399,21.3577,18.2253,21.2342,19.7875,21.7253,22.3153,22.7865,21.3742,16.3736,20.747,21.4448,20.7368,21.907,22.3039,18.5519,19.7167,20.4385,22.2848,18.5203,21.2047,20.8441,20.2163,17.5793,21.1032,20.974,17.6583,14.6376,19.7894,15.967,20.9193,21.9458,18.3263,20.4089,20.2371,20.7332,19.4091,19.5863,22.0584,19.4628,16.986,21.1895,17.3942,17.6706,19.8089,21.5675,19.354,20.5614,21.2619,21.7369,19.5765,20.1414,12.0561,15.0253,17.7877,19.6872,21.3951,17.8808,20.1437,20.7209,18.7915,20.1491,18.3917,20.4922,16.6317,20.3374,20.5253,20.3127,17.5325,15.069,18.3726,18.9613,15.2873,14.1421,14.3825,11.8591,13.0937,14.1094,14.1579,16.1602,13.9375,14.9464,14.3895,13.6251,13.9412,16.2747,15.7652,15.4006,18.1399,14.2797,13.254,14.4489,16.2994,14.5731,15.528,13.3906,13.9736,13.4348,15.7424,16.0091,13.4181,13.7279,14.7781,16.1076,11.7926,19.699,21.0674,22.7812,19.5863,21.6312,19.9828,18.0364,20.7187,21.5327,19.9807,22.7108,19.0942,22.4376,18.3006,21.5361,18.1753,18.071,21.0338,21.2918,22.0141,22.0709,21.9114,21.1079,19.4104],[15.4081,11.801,15.3494,18.789,11.4952,16.7531,11.3517,15.757,11.7133,12.9618,12.5069,12.1052,12.1967,12.0709,14.9854,16.7488,8.9708,11.9348,11.5125,0,8.5693,14.5419,14.3724,15.2373,14.3155,16.1629,18.6306,12.3356,15.1146,8.7285,15.2562,14.2769,14.3029,13.9456,12.8921,14.8,12.4815,14.2835,10.9198,12.4279,12.2922,15.9157,16.7021,17.577,15.5571,12.314,14.8335,15.4761,12.691,11.2835,16.7572,17.2164,14.3031,18.0138,15.3724,12.395,16.7515,15.8753,15.5838,12.9471,11.2223,15.2196,9.8152,18.6079,17.0306,11.2016,17.7337,14.0299,13.1247,14.8764,12.418,13.3254,14.2791,12.8097,10.6383,12.1362,12.7352,10.8509,11.5733,12.2048,10.4432,14.9756,15.549,15.7189,15.007,14.4555,13.0834,15.9164,12.3536,14.5066,13.9295,13.2914,13.3962,15.1256,11.9519,12.7131,15.1214,12.7456,11.4015,13.5447,15.3278,13.9193,15.1393,12.1491,13.2408,15.0466,16.9505,13.8358,15.129,14.6169,15.5913,15.0915,16.8656,12.8133,14.1981,14.07,13.5265,13.96,12.8948,15.9333,15.3148,14.2946,12.8654,15.9007,15.9996,16.1897,14.7429,16.2753,16.2707,16.041,12.9576,15.6881,15.045,14.5139,17.5557,16.7582,14.1007,14.0781,15.5917,13.5371,14.739,13.6854,16.7525,17.751,15.5031,14.434,14.7067,13.8972,13.028,15.3449,17.395,18.0403,13.4102,17.791,15.576,13.739,11.0948,12.3238,15.3209,14.9738,12.7306,13.5338,18.3173,17.3087,16.5754,14.3709,13.7449,13.2548,17.0462,13.24,16.8269,15.0423,18.1192,13.5482,16.1172,13.2242,14.2378,16.8555,15.4372,15.445,15.2131,18.5925,12.1539,13.144,16.5746,11.6965,14.7226,15.9141,16.6997,16.5062,13.1052,16.5226,15.0285,16.8389,12.4831,11.7659,17.78,16.3226,14.043,15.1052,13.0172,14.7368,13.2079,15.1686,14.5465,16.17,16.6846,14.5446,12.8028,12.7354,17.8154,17.5983,17.8747,16.1564,17.1066,12.4655,17.56,16.3127,15.9424,14.2366,14.1725,18.0781,17.7184,17.0628,13.4515,19.5498,13.4664,14.0866,13.1342,15.6284,18.0977,16.1599,14.804,15.0253,16.9022,17.1587,17.2587,17.7245,18.1753,15.6745,20.2706,17.6244,12.6973,18.9184,15.0966,15.9139,18.7215,15.6438,18.6775,18.0445,15.9254,16.6892,13.9811,16.8954,15.3206,14.1064,11.89,14.0039,16.4078,17.3986,13.1386,18.1467,17.1328,12.9555,16.3747,19.1153,16.5798,13.21,18.4543,12.7084,13.3126,12.752,19.6736,20.4154,18.6434,14.2736,12.8279,12.553,17.2808,15.9393,15.1242,14.7212,12.5437,12.2731,14.5757,13.0695,14.3396,13.3648,18.4277,13.0647,14.3591,14.2166,11.8354,13.7036,14.0699,16.9703,13.7153,16.641,15.0991,12.6546,14.9992,14.7377,13.2713,14.4333,13.297,16.5074,16.0634,13.8489,18.3798,16.3036,14.7848,14.1999,15.1368,16.7884,16.3465,16.484,17.3718,13.532,13.1503,13.9587,14.6993,15.8732,13.47,15.153,17.3358,18.7726,16.9672,15.7043,12.7843,18.4871,15.7235,12.7216,12.9968,17.8426,14.3828,14.9133,15.6595,12.4011,15.3259,14.3731,14.4496,15.6499,14.6974,15.0486,12.8105,16.2941,13.4044,16.0025,13.8851,17.7472,13.4598,13.6395,13.0291,15.796,14.1386,18.6727,14.3748,16.2968,13.5284,13.5072,11.8207,19.3789,14.4507,16.7608,12.9453,16.1424,17.8177,16.5663,13.7795,14.0489,16.7783,15.6776,14.5782,12.7841,15.1692,19.1398,15.5753,14.4694,14.1444,15.9155,15.2557,14.0467,14.0787,19.3661,15.5875,13.6145,14.5429,14.4346,14.642,12.5475,15.9302,14.6628,11.1737,13.8555,16.5977,14.2371,13.8304,15.8861,12.4298,16.2701,13.0328,14.7522,15.2234,17.6867,14.2401,15.4324,16.4046,17.5762,15.843,16.3058,17.74,12.8393,13.668,13.3797,15.2953,20.2039,16.535,14.5177,13.8418,13.7818,18.2179,17.5799,11.8844,15.464,13.5138,13.3892,13.2529,15.5132,19.4663,17.4696,16.6176,18.3857,17.4584,17.7529,17.2087,18.6439,12.2794,17.637,16.4776,17.8178,19.1163,17.5769,17.7264,12.6807,11.7599,13.4274,12.7415,13.5594,13.6,12.7204,14.1254,13.3901,13.1398,12.5944,12.8386,23.0454,25.1624,22.4375,24.3568,23.9392,24.4397,23.9171,23.9704,23.9541,21.5819,22.7238,23.4695,24.5967,25.7814,25.9872,25.2509,24.9735,24.7983,24.7283,24.6463,24.6706,26.7242,24.208,25.4104,26.232,25.6458,24.3325,24.8337,25.9869,25.0665,25.7806,25.1271,26.6,24.7033,25.4513,23.2137,25.7103,25.1308,25.7047,25.8793,23.5306,24.4783,25.4245,25.2909,24.9261,18.6215,23.9153,25.7925,25.0817,25.3954,22.2308,25.5142,23.6527,23.8113,25.0144,25.4433,24.3345,22.4521,25.5974,24.1232,24.7566,22.682,23.6089,24.8377,20.0822,24.0253,24.9273,23.9624,25.1265,21.4624,24.2131,24.1326,25.3349,24.755,25.4668,24.0018,25.3115,25.2304,26.2183,24.8707,25.5122,25.501,24.3907,23.2644,24.5715,25.1781,25.0148,25.7996,24.8962,24.8249,24.8483,20.031,25.875,25.2144,25.1093,25.5521,24.7254,25.0432,24.5474,25.5821,23.7271,24.2578,24.2292,19.9287,21.5231,25.4772,25.9094,25.4787,24.8411,19.7657,24.9779,24.3799,18.0068,24.9888,25.5296,26.0977,25.2426,25.1262,24.2518,25.8822,25.3836,25.2316,24.59,25.1598,24.9599,25.4992,22.3062,24.9906,25.919,24.4439,24.6195,24.6851,24.4962,24.7457,24.8537,24.782,24.0113,22.588,17.6044,25.3974,22.5644,24.6253,21.9576,25.2316,24.8629,24.5175,25.0752,25.5372,24.352,25.1508,21.9006,25.1808,21.0453,24.0793,24.6302,25.1256,25.3677,24.3635,25.2888,25.2903,24.7244,24.2001,24.2492,25.905,23.3229,25.5556,24.3166,25.584,24.1569,24.5625,25.5644,25.7283,24.7241,25.5485,20.0341,25.4189,25.3738,21.027,25.4883,25.1138,25.4232,18.0189,25.3072,24.838,21.8157,24.8926,22.7395,25.353,24.4931,18.6779,25.3755,25.8928,25.0104,24.2146,25.4853,25.752,23.3651,24.1211,25.1652,25.1173,25.2304,25.4828,22.3487,22.2221,22.9277,25.7381,25.0574,23.8389,25.3659,25.209,25.3985,25.0914,20.4096,24.449,25.3114,25.0306,24.848,25.3941,25.8036,24.8636,24.6256,25.8183,24.8099,24.7819,24.4373,22.3051,24.9391,24.4811,24.8512,25.0713,25.351,25.6459,24.47,24.4707,21.4843,23.7315,23.771,25.5746,24.9335,22.6183,25.2319,25.4799,25.2715,23.6691,24.5197,25.3418,24.7453,24.2543,22.6607,23.5897,24.4902,23.9155,21.6859,25.4669,25.0178,24.9056,23.5369,23.6163,25.1162,24.4888,24.8421,24.7921,20.9665,24.7632,25.0231,23.7664,23.3423,23.9001,24.4392,24.3044,23.1835,24.4621,24.0753,25.342,24.2827,25.1842,23.9067,23.7407,23.3492,22.5629,24.9337,23.0897,23.4403,24.5097,24.2054,16.4128,24.2768,21.6088,22.0439,22.7794,22.999,24.2013,23.1287,22.7606,23.3681,24.2277,24.2904,23.9149,22.6703,22.3548,24.7998,24.6811,24.8049,18.5778,24.8065,24.1395,25.0214,22.2219,24.1218,24.3568,24.7781,24.5987,25.5533,23.7175,20.3433,24.0346,17.6054,24.8612,22.5635,24.208,24.4366,21.0968,24.3181,23.4212,24.5577,25.2913,25.4213,24.3859,18.8588,23.4502,24.6781,23.7406,24.7284,25.2858,21.71,23.0071,23.7143,25.2185,21.711,24.2573,24.1676,23.067,20.5234,24.3476,24.0555,23.6617,16.9586,22.907,18.9538,24.3969,25.213,22.2268,23.8326,23.4683,23.8376,23.1248,22.6218,25.0744,22.4839,19.8551,24.3933,20.5745,21.996,23.239,24.5239,23.0082,23.9887,24.4931,24.6608,22.7148,23.4377,17.6507,18.9336,22.1088,22.9376,24.6149,21.2163,23.1507,23.9578,22.1091,23.0447,21.483,22.8876,19.419,23.6326,23.3859,23.4089,20.091,16.4246,21.3473,22.0747,18.0141,15.4779,16.1775,17.1702,13.6473,16.529,16.5266,18.3032,16.4123,17.3757,16.5918,15.6258,16.2056,18.0603,18.1215,17.627,20.6389,17.1738,15.1369,16.6892,18.4172,17.0198,17.9195,14.2136,15.3837,16.5499,18.7206,18.4337,15.5776,16.343,16.8335,18.6455,17.5677,22.691,23.9326,25.1976,22.0577,24.9646,23.2764,20.5413,24.8101,24.6842,23.2371,25.6292,21.8747,25.7089,21.784,24.7653,20.732,23.1233,24.0792,24.5294,25.2033,25.0385,24.7388,24.2874,24.2057],[15.1692,11.4974,14.8714,17.8154,11.341,16.7273,11.9103,14.7264,12.143,14.038,10.8534,11.5548,11.4069,11.9332,14.3065,16.4998,9.2449,11.8751,12.244,8.5693,0,14.1661,15.6238,14.8291,14.3041,16.0141,18.1619,12.0473,13.0916,8.4085,13.4538,14.3854,14.8461,13.449,13.4413,14.5598,13.884,14.0974,10.4195,11.2652,10.7521,15.5077,15.3633,17.1024,14.4999,11.489,13.3977,15.8276,11.5592,10.8812,15.5658,16.5082,13.9714,17.6095,15.5418,13.1116,17.0671,15.7752,14.4502,12.9023,12.8959,14.699,10.3824,18.2302,16.2784,11.3636,17.2685,13.0945,14.0615,13.6478,14.1085,13.4893,12.8478,12.9449,11.8477,11.348,12.9135,10.7278,11.7188,12.3736,11.0423,14.1448,14.3788,14.2044,14.4048,14.4058,14.4859,16.7025,13.1403,14.5361,14.5553,13.4061,13.8616,16.3241,13.22,12.5119,16.8177,13.6649,12.6323,13.7476,14.9469,13.2934,14.9298,13.2778,13.4379,15.2806,16.3594,13.9361,16.8933,15.0851,15.0643,14.2903,16.2506,13.6641,15.3592,14.3905,14.0629,14.8292,14.3632,16.5786,15.2382,14.1892,14.0934,15.2471,15.4214,15.7329,14.4612,16.2174,15.8755,15.883,13.8399,15.3277,15.3564,13.8569,17.2775,17.1277,14.6088,14.6716,15.2947,13.6821,14.1274,13.8027,16.2629,16.8893,14.8993,14.248,13.8792,14.2577,13.3169,15.1461,17.4019,16.9328,12.9438,17.0554,15.6749,13.232,11.6395,12.4597,14.5753,14.6461,14.1378,14.181,18.8074,17.0408,15.639,16.8093,15.0146,15.0854,18.5749,14.459,16.8476,16.2801,18.7251,13.1591,16.3259,15.3461,13.8422,17.6534,15.6416,14.7105,15.987,18.9469,13.7347,14.9238,17.1925,12.2569,16.7068,16.0216,15.7682,16.2915,14.9754,17.5431,14.2843,16.4334,12.9709,13.287,19.0131,17.7737,14.276,13.4612,14.1157,14.936,13.8087,16.4784,15.5816,15.9205,17.2241,16.6017,15.0059,13.541,16.5313,18.403,16.9424,14.84,17.9963,13.8661,18.2109,16.6745,17.1199,14.2688,14.2235,18.7551,17.7223,18.1248,15.1189,20.0758,13.3164,16.3585,14.3247,16.9742,17.8302,15.7899,15.4511,15.4411,16.3941,17.8116,16.2502,17.5056,18.4854,15.7645,20.8612,16.5933,12.9186,19.2272,14.6227,17.486,17.6844,16.6237,19.6069,18.4596,16.229,16.0706,15.2472,18.3122,16.5193,14.5414,13.7468,14.6376,15.6351,18.2692,15.0499,18.141,17.8425,14.9934,15.4011,19.6636,17.1532,14.878,19.1518,14.2388,13.2589,14.0189,19.9194,21.016,19.2497,14.4499,13.1128,12.7465,16.8941,14.8326,14.8804,14.2092,12.365,13.5215,14.6935,13.6227,14.9895,14.0907,18.4028,13.9463,14.8525,14.574,13.375,13.6408,14.4633,16.1743,14.0719,17.4633,14.8167,13.45,14.9773,15.3067,13.4788,14.8742,13.6718,16.2495,15.4556,13.9353,17.5149,16.0829,15.702,14.4713,15.175,16.5858,16.5644,16.5558,16.7188,14.3969,14.1921,14.5518,15.0636,16.1499,14.0539,15.7566,17.2588,17.8351,17.1207,17.6631,13.2178,18.3836,15.6658,13.8214,13.8733,17.4991,14.4388,15.4338,15.3347,13.7284,15.3896,15.0279,15.0228,15.8282,14.6677,15.3311,13.1323,15.874,13.7462,15.5829,14.4372,17.5133,15.2311,14.1127,13.9187,16.0044,14.5685,17.6717,14.4782,16.9607,13.6531,14.0197,12.8028,18.9478,14.7251,16.707,13.6756,16.5191,17.471,16.7055,14.1263,14.8746,16.6671,15.8128,14.9937,13.388,15.4943,18.1852,15.8389,14.3647,14.8953,16.0216,15.0868,14.581,14.4893,18.8403,15.3544,14.2873,14.0703,14.6862,14.7597,13.5069,16.6736,15.5171,12.4839,14.509,16.1926,14.2143,14.4173,16.314,13.1101,16.2148,13.7977,14.8739,15.7979,17.7368,14.5017,15.5644,16.2263,17.2267,14.6112,16.3999,17.525,13.4383,14.5871,13.5307,15.3392,19.7996,16.7783,15.0117,14.5373,13.9551,17.6144,16.8966,12.8782,15.5748,14.0121,14.2454,14.6302,14.9953,19.7401,17.4279,17.5276,19.1196,18.588,17.73,18.1771,19.3852,13.3231,18.5838,15.9205,17.885,19.3762,17.6677,18.2623,13.8762,12.8449,14.5692,14.5898,14.6645,15.4158,13.9053,15.5673,14.58,13.8854,13.6614,14.3758,22.2731,24.4794,21.6591,23.5988,23.2919,23.8449,22.9398,23.3074,23.2311,21.0429,22.3603,22.5938,24.0118,25.2233,25.1715,24.5463,24.1562,24.1055,24.0913,23.7336,24.0054,26.0825,23.5834,24.696,25.4163,24.9931,23.6403,24.0955,25.1963,24.3869,25.2496,24.487,25.9855,23.8341,24.7657,23.1137,24.8103,24.4271,25.1409,24.934,23.0375,23.6822,25.0251,25.0873,24.2184,18.8107,23.5081,25.2998,24.2826,25.2902,21.8392,25.0027,23.0371,23.1852,24.5126,24.9218,23.6996,22.8403,25.0053,23.5281,24.2968,22.4366,22.7504,24.3474,20.0631,23.4856,24.0982,23.4985,24.3939,21.0598,23.454,23.4724,24.7537,24.6617,24.9538,23.6407,24.746,24.5572,25.4905,24.2585,24.8534,24.7864,23.7441,22.844,24.0046,24.4217,24.3309,25.1837,24.3948,24.0751,24.1609,19.5607,25.1124,24.6505,24.4917,24.7614,23.9793,24.3448,24.5356,25.1306,23.5126,23.5651,23.3176,20.8404,21.6627,24.6124,25.2866,24.5918,24.2543,19.5262,24.4022,23.8336,17.7534,24.1597,24.8223,25.5139,24.7491,24.3761,23.829,25.1077,24.7458,24.4709,23.6958,24.0446,24.2688,24.8096,22.2187,24.5118,25.2753,23.6254,23.8093,23.8931,23.6938,24.2602,24.1012,24.0793,23.2836,21.9485,16.9866,24.7807,22.2478,24.028,22.1436,24.5081,24.0458,23.996,24.3151,24.8598,23.6004,24.3123,21.4235,24.4345,20.7216,23.3786,23.7642,24.2741,24.6279,23.6765,24.6553,24.9111,24.0256,23.5154,23.2738,25.2636,22.6946,24.8287,23.6507,24.8907,23.4102,23.9626,24.9255,25.1984,23.9579,24.9519,20.1665,24.7954,24.8576,21.3766,25.0018,24.5008,24.8639,18.0294,24.6175,23.9668,21.4742,24.1081,21.818,24.8064,23.9237,18.7548,24.653,25.1544,24.088,23.7278,24.743,25.0458,23.0947,24.1453,24.5036,24.427,24.4206,24.7851,22.2189,21.9117,22.6071,25.2898,24.2882,23.4271,24.6918,24.5393,24.535,24.0839,20.6909,23.9033,24.9242,24.4975,24.6208,24.7501,25.0233,24.3483,23.7463,25.1312,23.9785,23.9482,23.6763,22.4185,24.1747,24,23.9814,24.1975,24.4745,24.9082,23.6683,23.5957,20.6487,22.7423,23.3565,24.9008,23.992,21.9643,24.5546,24.7704,24.5597,23.1134,23.7116,24.4848,24.2373,23.6063,21.2016,22.8286,23.7553,23.0847,21.3039,24.5881,24.1772,23.8219,22.8282,22.8166,24.2813,23.617,23.9972,23.6098,20.062,24.0028,24.0432,22.7928,22.356,23.0293,23.6588,23.4383,22.7239,23.4824,23.3506,24.4335,23.4903,24.4583,23.4173,23.0464,22.6453,22.3761,24.1331,22.3212,23.1386,23.764,23.5406,16.7999,23.2248,21.2779,21.9971,22.5078,22.272,23.3176,22.5498,22.1314,22.4173,23.4615,23.5751,23.3808,22.0277,22.1601,24.0222,23.9897,24.0095,17.4854,23.8791,23.4129,24.2512,21.2363,23.2571,23.7289,23.8913,23.8489,24.7229,22.8045,20.4103,23.2249,17.7228,24.1687,21.9298,23.3099,23.7565,20.6322,23.5726,22.6419,23.8454,24.3917,24.5442,23.5432,18.4965,22.8414,23.9831,23.0209,23.9399,24.3681,20.6754,22.1863,22.9473,24.4907,21.4777,23.5835,23.4985,22.0671,20.0882,23.6261,23.3659,23.1697,16.6907,22.7224,18.2808,23.6952,24.6176,21.011,23.2902,23.3146,23.2965,22.2644,22.2709,24.5564,21.821,20.0625,23.7151,20.1583,21.7785,22.3265,23.8313,22.2516,23.276,23.8597,24.1299,22.2257,22.7554,17.1613,19.0219,21.3281,22.2106,24.1242,21.0417,22.3675,23.0931,21.4626,22.5258,20.8885,22.3719,19.0799,23.0316,22.8673,22.8638,20.431,16.4443,21.6078,21.3388,17.545,14.9703,15.2516,16.8664,13.1895,16.2513,16.4787,17.5406,16.4242,16.799,16.2416,15.3004,15.4564,18.2479,17.4089,17.535,20.5988,16.535,15.3072,16.3393,17.9102,16.1347,17.2277,13.861,14.7579,15.9815,18.3914,17.6461,15.4251,15.6359,16.8317,18.2875,17.1308,22.2527,23.2315,24.7559,21.7791,24.3378,22.3655,20.8178,24.2031,23.939,22.7743,24.8732,21.5344,25.004,21.4047,23.9702,20.0254,22.7639,23.5276,23.6519,24.4752,24.3433,24.0341,23.483,23.4356],[10.7905,10.5234,11.1268,10.3678,11.459,8.7673,13.3559,12.5947,12.914,16.4538,14.6548,18.3946,12.47,13.3221,9.2336,8.9492,10.203,16.5733,12.7915,14.5419,14.1661,0,21.6892,8.335,7.8962,12.5656,9.0525,15.5124,9.2073,15.3456,16.5096,10.5426,8.0326,9.8212,13.8295,10.5011,17.008,9.9577,15.4814,11.372,12.9727,9.0026,9.7976,10.2734,9.3671,17.1456,9.8979,12.1871,12.354,13.5009,9.3754,9.041,8.3849,8.1679,7.8282,12.5371,21.0918,18.4804,8.7154,9.4151,16.6016,9.4736,14.3769,10.3618,8.7182,15.681,13.9159,9.9964,14.8591,9.6588,13.1115,9.1624,14.6879,10.6539,12.9903,11.324,11.099,12.8957,10.9069,11.2258,14.8904,9.8181,8.8347,7.164,8.463,9.2925,14.866,13.1867,16.9188,9.6043,10.6143,15.8743,16.8601,13.3243,16.1654,13.8696,22.9203,13.0194,15.8727,10.3067,10.0102,11.3706,10.7083,13.6485,10.9221,9.7554,9.5034,9.767,16.9604,14.1083,10.6635,11.5384,9.1256,14.8889,12.6303,9.7954,13.6482,14.5979,18.3078,13.7307,10.8951,9.9827,18.0164,10.2686,10.4974,8.6737,9.5625,7.8631,9.2444,7.8675,15.5905,8.2489,11.1543,10.5489,16.123,15.2694,14.0874,13.8158,8.4725,11.2275,11.0517,11.5037,8.2375,14.8004,11.0619,11.7386,9.3982,10.0818,13.2185,8.4967,8.9852,9.4658,11.8111,6.9847,11.1628,9.098,14.4883,14.0821,10.439,9.2685,17.3383,9.2261,12.7836,10.772,12.4267,19.9018,12.4871,19.121,14.262,13.7198,11.9961,13.4652,12.3343,13.9406,10.0981,18.5352,16.9809,12.1676,10.838,12.6022,11.3893,13.0518,14.3384,18.5959,11.9324,14.4341,21.3638,10.3819,12.4122,10.128,16.0737,13.1268,11.8641,10.9738,15.0738,13.8487,16.7355,13.2003,11.0117,12.2228,13.9389,12.0176,13.3147,15.7586,12.4011,9.5527,11.815,16.6869,16.2811,14.3714,10.4949,12.4612,11.8219,11.4402,13.1127,13.9064,13.1263,12.6562,13.3087,10.751,12.7717,12.6367,10.4275,13.007,12.9464,12.6292,12.6766,18.3115,12.8299,15.2976,10.3083,11.5719,12.8053,11.5826,9.8011,11.4828,11.0156,11.1949,12.2608,11.8729,14.5203,11.4503,17.6933,12.2357,12.3163,22.4575,11.4426,12.6592,13.1452,11.7821,13.7973,10.6229,11.5092,14.9758,13.9025,14.5521,17.7393,14.6397,12.4264,12.2758,18.1646,10.7144,11.2317,18.4314,10.967,12.3031,15.5827,17.647,11.954,17.3416,15.1175,17.3785,12.7903,15.2312,14.1518,10.3411,11.9033,17.1327,8.4472,13.3715,9.0544,9.7125,11.9332,16.9734,9.494,10.2839,15.907,9.9529,13.3939,10.1542,8.813,9.4889,15.2019,11.5718,13.2578,9.5348,11.0839,18.3367,11.4661,13.9686,9.3953,13.2867,12.6889,12.9297,10.1566,9.126,9.2144,11.1453,9.4648,9.6389,9.6162,11.8089,8.6915,8.8738,9.1639,13.3724,10.2107,16.3322,15.0388,13.5667,13.387,9.8889,11.481,11.0526,13.287,9.6436,9.3689,22.7344,14.2306,9.0886,8.4548,15.6606,15.1251,9.1947,10.3125,10.7045,11.7644,12.832,10.944,10.4836,12.466,9.1149,16.2967,10.5255,12.2169,11.6398,14.1711,8.9058,12.6931,9.7735,19.1638,11.5065,13.901,11.9794,15.0026,10.1539,11.0287,13.2587,12.2464,13.5391,12.0226,9.7577,10.6757,9.1149,14.2222,17.644,10.066,10.3253,10.4529,10.6975,8.8886,10.2014,13.1778,11.0696,9.5882,11.0397,11.777,11.9996,13.4775,10.0456,9.2065,10.656,13.4584,9.5218,11.5305,13.6252,14.0416,12.1522,12.3343,10.0765,12.6799,18.2864,15.5274,12.7224,10.0382,13.7684,14.623,11.9537,12.9958,9.4816,11.975,15.6837,10.7124,12.6838,13.2862,9.3783,9.139,9.1624,8.0514,9.3605,9.2046,13.7654,15.5516,11.045,13.3862,10.7202,10.9738,11.8118,13.0084,11.2045,10.4742,9.4541,12.7816,9.5681,11.5135,11.9636,18.5185,9.3258,11.5408,9.8439,10.9511,13.2898,13.3597,11.6008,13.4209,12.4159,10.6171,13.1535,10.531,11.0554,11.6871,11.0046,12.8119,13.6084,16.3676,14.3529,19.3338,17.6868,17.9141,12.1187,21.0817,15.454,16.4389,15.7554,19.0443,16.0523,15.3661,14.6409,15.6357,14.5079,15.2522,17.3832,16.9191,15.4211,12.3525,15.2525,17.9996,17.6346,15.5455,19.1035,17.0307,17.8207,16.1772,16.206,17.2452,18.5863,20.1225,17.6941,18.5444,21.6097,19.8885,16.4038,17.5315,20.6976,17.2576,19.1864,18.2766,22.5557,16.8863,16.7587,15.7656,18.5624,16.5224,18.7499,18.9638,15.706,16.164,18.2615,19.0806,17.9301,15.6338,15.8975,19.2404,16.7926,19.4385,16.0252,17.2977,16.5054,14.134,17.0104,16.7718,16.5447,16.2194,18.9575,14.7627,19.8079,14.0174,15.3415,16.9602,13.542,16.0033,15.9624,15.344,17.689,14.6953,18.7434,14.7678,17.0553,18.3336,17.169,17.0436,16.4047,17.1266,15.9684,16.7737,15.328,15.9906,19.1791,16.3592,14.397,15.6422,16.2982,15.5301,16.3645,15.0693,16.3844,11.6729,15.6926,16.0672,18.9365,17.7795,16.971,16.1767,16.1963,16.2864,16.1242,15.2175,15.5554,15.5346,13.7936,16.6481,16.4245,15.2789,14.8058,14.5572,16.2873,14.6613,9.5353,18.1982,16.952,15.8295,16.4197,16.3606,19.2984,16.2814,17.9624,15.7739,14.9235,17.2965,15.5654,17.1053,14.8557,16.9251,16.164,15.3431,15.3747,15.5557,14.4569,16.5715,16.1692,18.2048,15.6878,14.4282,9.1313,15.5467,14.7798,15.8468,15.8785,17.0131,14.8961,15.061,14.5171,16.048,15.6276,16.9903,12.579,15.6618,11.3245,14.4306,16.4163,16.2894,16.818,15.4372,16.5335,16.4113,14.6492,17.0326,15.7275,16.1448,13.5922,16.5035,15.8056,15.6696,15.9474,15.2112,17.1461,16.6474,15.4961,16.3663,14.0123,16.7686,16.4454,14.2876,15.7729,16.2475,17.0727,12.9442,16.0993,15.5601,12.4626,16.4142,16.8008,16.5652,14.5053,12.97,15.8958,15.5801,16.0837,16.9653,17.6655,16.1985,14.2811,18.0061,15.2855,15.8174,15.9238,16.4314,14.3077,13.6091,14.7678,16.2618,16.038,14.8425,16.2289,16.8877,16.8531,15.6756,17.7038,17.0174,20.3204,16.6701,17.4764,16.3803,15.612,16.6618,16.4921,15.9571,18.4842,14.376,15.8109,14.498,16.4601,16.873,16.9649,17.4461,17.0427,15.8732,15.1177,16.2082,13.9886,14.8336,13.5787,15.9526,17.4415,12.1852,16.4662,16.2493,16.4166,15.4479,18.0532,16.873,17.5837,14.0724,13.4186,13.5487,14.5371,13.6635,11.7815,15.4013,14.5163,14.7518,13.2247,13.1495,14.5636,14.3551,14.6217,14.5424,12.9558,15.619,14.6851,13.2065,13.0188,13.7068,13.8571,13.7502,13.2149,14.0799,13.7472,14.9292,14.0295,14.4236,13.0174,12.9935,12.4846,12.1123,14.1423,12.4864,12.7906,13.8949,13.8161,9.3422,13.6845,11.5399,12.6432,12.24,13.0142,13.1545,12.6335,12.9573,12.9976,13.1046,13.6252,13.7255,12.9927,11.9331,14.1366,14.4958,14.2989,9.2034,13.8606,13.5238,14.0442,13.0919,13.6656,13.9446,13.9886,14.02,15.1166,13.4006,11.2489,13.5157,11.2926,14.1848,12.8736,14.0288,13.9376,11.3092,13.7103,12.9389,14.2451,14.3531,15.0657,13.5142,9.3471,13.0599,13.9767,13.1938,14.1437,14.4373,13.1614,13.4476,13.7147,14.4441,11.7459,13.5662,13.5873,14.465,13.5973,13.7839,14.6438,14.593,11.7368,13.793,12.0007,14.5512,15.1116,12.5632,14.3068,13.6804,13.7414,13.6091,13.4489,15.0882,13.6189,11.1699,14.651,12.1593,14.9785,12.9397,14.357,13.7754,14.7981,14.2948,15.3729,14.3162,13.7894,10.7497,11.2632,13.6621,14.5393,14.6167,13.3077,15.1601,14.1576,13.234,14.6481,14.9429,15.7119,11.7082,12.7198,13.9944,13.4986,11.8534,15.5441,12.8647,13.1914,8.4189,9.189,9.6309,13.593,11.4456,7.2794,8.131,9.7732,8.9769,8.5542,8.0352,8.0122,8.9921,11.0371,8.4225,8.4266,12.7206,7.7031,7.545,8.0836,8.3803,8.8589,8.8383,11.076,11.1043,8.0754,8.3636,8.7327,8.889,8.9275,7.6145,10.1307,12.6626,12.6486,13.2292,14.707,11.665,14.2629,12.9783,12.5559,14.7932,14.0338,12.8056,15.2031,12.5385,15.3434,12.4887,14.3398,11.1213,12.7718,13.5731,14.3803,14.6211,14.6573,14.5708,13.8221,14.2905],[25.1937,19.732,21.5454,27.3287,17.808,25.0569,17.7688,19.4979,18.2129,13.1637,15.9343,15.3607,17.1069,21.0783,23.5554,22.9123,13.9835,10.7575,17.9663,14.3724,15.6238,21.6892,0,23.7599,24.1412,19.0708,26.2081,12.1621,19.2062,16.9049,14.9074,17.1179,21.128,22.4893,14.0686,23.9943,15.6379,18.4876,18.6005,19.3146,17.3266,24.765,22.0437,26.6421,21.2262,15.0863,22.552,25.3974,18.5249,19.8172,23.8183,25.886,21.6503,26.2701,22.4309,16.9268,15.5197,13.0354,21.7759,19.8621,14.4034,21.0031,15.2755,26.4112,24.7657,15.1312,22.0109,20.0435,15.1487,18.7101,16.7342,21.1398,14.6468,18.3649,15.6046,19.3363,22.4338,17.5887,19.9877,21.8539,19.529,23.9684,23.3855,21.5667,23.0751,23.4322,21.0149,25.9087,16.0852,22.8299,22.7978,20.7262,18.5386,25.6595,17.2547,17.1878,17.6157,19.1193,18.7418,18.3452,23.7958,20.9292,21.8892,18.1694,21.1049,24.1766,24.5475,21.1649,24.4639,24.0135,21.0892,22.9586,24.9441,18.8361,24.2393,21.389,18.6364,22.9911,18.9234,25.8822,24.4722,21.9587,16.993,20.2041,20.6547,21.6384,19.7058,23.4781,24.1484,22.8469,17.7139,22.7827,19.5319,17.9513,22.509,19.0138,16.1716,15.895,21.7121,18.4152,18.072,17.3932,23.384,19.8771,18.8941,18.905,22.4192,21.9652,21.5874,21.0967,23.7514,23.8106,18.1376,25.0062,20.5979,21.5744,19.1326,17.598,22.5938,20.7066,14.8652,21.899,26.5245,26.4779,25.4905,23.3989,22.3473,20.6286,28.1006,21.3596,27.0048,25.5396,28.6171,22.244,24.2465,20.47,22.218,27.2503,23.8937,24.273,26.0589,28.3948,20.4801,21.2519,26.6675,20.2058,19.2485,23.9887,25.358,24.9645,21.0447,27.4688,23.8557,25.9475,19.4448,18.5276,25.8937,26.6738,22.8979,22.3051,21.577,22.6648,20.9397,22.0348,24.8289,24.7448,27.4253,23.5607,21.8906,22.2176,26.3801,28.2904,26.7057,24.9333,27.6639,21.4605,27.9035,26.8541,26.3201,22.5934,23.2925,28.4549,26.6558,26.7843,22.6049,30.0022,22.0514,23.1544,22.2446,25.7099,26.4241,24.8429,23.332,23.4679,25.0627,27.1102,25.8125,27.1913,28.2553,24.1676,28.1843,26.2362,19.3464,29.1663,24.3658,19.0386,27.6288,25.806,29.0437,28.1401,25.2905,25.2897,22.5289,27.9677,25.1148,23.3411,18.1952,20.5747,25.3841,27.7936,22.2056,27.2064,27.6668,20.3368,25.112,29.1398,23.1371,21.9425,28.7564,20.2557,21.1234,19.0105,28.8435,28.7685,28.6868,22.9225,18.1812,14.9113,23.552,17.2781,20.995,20.1304,20.9969,18.9532,19.6326,20.0878,21.8765,21.4538,25.3368,20.2574,21.2987,20.4114,19.7404,22.0542,17.2623,24.5247,19.2692,21.2933,20.6395,18.4138,21.5516,19.9265,19.3668,19.179,20.3115,22.8293,22.7045,20.0393,26.439,23.748,22.638,21.1221,22.5008,24.512,23.7402,21.3927,24.5252,16.2312,16.5742,17.1061,18.1027,23.5463,19.5408,22.2942,22.3437,26.6173,25.1867,16.1369,18.296,25.7405,23.0901,18.2152,17.7182,24.5943,21.7161,21.5964,20.267,18.3984,23.1019,22.1823,19.1125,22.5478,17.0018,21.3201,17.4091,23.5035,16.6284,23.642,18.8261,24.5797,17.9795,20.8529,19.1025,21.2902,16.2271,26.7472,20.2111,21.0291,17.9223,18.5489,19.5188,27.3098,20.6054,23.9305,18.6941,17.1319,26.2324,23.0541,20.6758,21.6724,23.9904,23.9446,18.1986,19.1413,20.794,27.7521,20.9351,20.0101,18.5811,22.0043,21.8879,21.5846,20.6359,27.1519,19.9146,17.1171,20.368,18.677,20.6477,20.6454,21.4803,15.1135,17.5076,20.2483,23.039,19.1056,18.7161,22.2978,18.5668,23.2261,20.4274,17.6603,23.3293,22.8962,19.4584,24.7467,23.9366,25.4936,22.964,25.2723,24.8086,16.7081,17.1205,20.5872,19.1038,28.1546,23.0196,21.4475,18.5855,18.4577,26.4731,25.1954,17.6333,23.019,20.6552,18.9547,16.5723,21.6286,29.3649,26.4608,26.3077,28.4101,27.8121,27.0522,27.8083,27.9209,21.674,28.1715,25.2218,27.2769,28.9875,26.7815,27.9455,17.7725,16.836,15.6768,15.0442,16.2144,17.9652,18.5851,15.81,16.0174,15.5172,17.4652,15.4004,29.5796,32.3448,27.8636,29.9126,31.0985,30.9275,29.3169,30.1722,30.6426,29.6388,29.6073,28.168,30.011,33.8128,31.9924,31.6991,30.6347,31.8602,31.8983,30.6044,30.3712,32.108,29.2564,31.1066,29.6522,30.8792,30.7994,31.1258,30.1134,30.9941,30.6361,31.0485,29.3769,30.6688,32.5363,30.3841,31.1643,31.6464,31.1712,31.3461,29.6115,30.7326,31.3485,30.0872,30.4895,22.9511,29.6546,30.5084,31.5948,30.4075,27.1848,32.3618,29.4592,30.8877,31.7683,32.1388,30.9453,28.9734,31.1601,31.3583,29.289,30.1112,29.7893,31.2042,26.9089,30.5083,31.4409,30.7235,30.8719,27.7941,28.7526,31.2551,32.48,32.3278,32.0998,32.1229,32.1337,32.3284,34.4838,30.926,32.9913,33.7095,31.7529,30.5493,32.8883,32.3671,31.741,33.837,32.3398,31.7911,31.2578,27.5151,33.9558,32.3284,31.9364,32.6039,32.6342,32.2521,32.0627,32.6924,30.733,30.716,30.36,27.8305,29.7047,33.0387,33.1244,33.1284,32.8564,23.8307,31.4297,31.8315,25.0973,31.3981,32.5506,34.049,30.422,32.5999,28.4034,33.4554,30.7094,32.2637,31.7616,30.7072,32.5664,31.7292,29.4661,31.4021,33.6179,30.755,31.0277,31.0909,31.323,31.1534,31.4212,30.1637,31.3862,29.2591,24.358,33.018,29.2694,31.1286,29.457,30.7995,32.4442,31.5265,33.434,32.6418,31.0981,31.9354,29.3349,31.7916,28.4909,30.9453,30.8423,31.6444,31.5266,30.9214,32.2517,32.0742,32.1788,29.7007,30.6165,33.1527,30.7908,33.2937,30.8876,32.9247,30.7253,31.462,31.7472,32.3942,31.0803,32.4952,27.8281,31.9963,32.1298,28.8586,32.9333,31.447,31.5345,22.4455,31.8521,31.6713,30.0172,31.2945,26.7602,31.884,32.3782,25.2747,31.7411,33.4798,32.7583,30.077,32.6146,32.9316,30.9721,30.1255,32.2949,31.7647,32.8323,32.3249,29.9904,28.9901,30.7218,32.9624,32.2051,31.0736,31.9945,31.8724,32.4885,33.3112,25.7553,30.4347,31.0048,31.1208,31.0804,31.8256,33.4987,31.2235,30.3692,33.133,29.7029,31.9425,30.5269,30.4387,30.9626,30.7311,31.2666,31.397,31.5048,32.8557,30.7078,31.1158,27.2278,29.9337,31.5587,32.6258,31.9161,29.7586,31.7385,31.6072,31.8897,29.9354,29.8553,32.3616,30.1952,32.5976,30.8577,30.8326,33.0348,31.8191,30.1109,33.4337,32.8486,33.2839,31.1751,30.6359,33.4923,31.2296,31.819,32.5661,26.6442,32.2324,32.5327,31.2756,30.9576,30.8474,32.1223,31.8718,31.212,31.268,31.1553,33.3751,32.8176,32.6749,32.0054,31.5434,31.4144,31.3525,33.0625,29.9834,31.7972,32.526,32.2323,24.0664,31.5902,30.4981,30.7616,31.1529,31.0753,31.9338,30.0601,29.3559,30.1094,31.6248,32.6129,32.7946,30.4421,30.8269,33.0551,33.4922,32.9324,24.6879,32.4549,31.869,32.8906,29.9572,31.6785,32.2931,32.6454,32.1967,33.9677,30.792,29.6345,32.3027,22.5244,33.0361,30.74,32.0834,32.3873,30.02,32.503,30.5611,32.755,32.9595,33.9339,31.7723,26.7341,31.8497,32.6645,31.19,32.8283,33.0103,27.9016,29.6627,32.0052,33.4247,29.8933,31.8203,31.5198,29.2621,26.7753,31.8868,32.3441,30.7614,25.1533,31.6918,27.2,31.9151,33.1953,29.4165,31.856,31.9208,31.6472,30.4636,30.6106,33.4396,30.7414,28.7132,32.3473,29.5027,26.4034,30.4862,32.2626,30.4373,31.4118,32.1952,32.8702,30.3677,30.7384,23.8446,27.4979,28.1018,29.3673,32.4541,27.4208,30.9441,31.385,29.4645,30.9704,26.0689,27.8725,28.995,30.8933,31.343,31.2364,28.5942,22.9842,30.5574,29.4076,25.312,22.8298,22.2094,24.2796,21.5467,23.8192,23.5768,26.6833,23.4902,23.4242,24.5045,22.0684,21.5416,27.9093,24.6647,25.0048,27.2327,23.7147,22.3364,23.3629,25.9178,23.5311,24.2798,23.2435,24.1105,22.3717,25.7226,25.7097,21.6394,23.1666,23.8446,25.7375,21.9614,30.9872,32.4505,34.3835,30.8849,33.247,32.1467,30.4815,32.7563,32.524,31.0836,34.2395,31.3054,34.3342,30.7985,32.992,29.1417,30.9837,32.4952,32.537,33.4065,33.6804,33.5447,32.2697,31.89],[7.9276,8.2653,10.2877,7.5798,9.5299,5.7212,11.9077,13.2458,11.5028,16.5308,13.9778,17.491,11.8619,10.5709,5.8485,8.221,12.1538,19.5893,14.4321,15.2373,14.8291,8.335,23.7599,0,6.7984,14.2879,6.8146,18.7454,12.702,16.6547,19.5559,11.3357,7.5525,6.3923,14.2804,6.7892,17.2787,9.8614,13.8295,9.7196,12.0314,5.162,9.4886,6.9024,9.0797,16.6996,8.1338,10.9822,11.2577,11.6917,7.5623,6.2306,6.5798,6.2427,6.7855,12.3088,21.8337,19.4219,7.5477,7.3144,16.0039,8.8287,12.8743,7.8424,6.0337,14.6036,13.9604,8.5688,15.1103,10.2303,13.4481,7.3229,14.5804,9.7335,12.6887,8.9444,8.4219,11.5775,8.3854,8.1973,13.4089,6.5823,6.7937,8.4503,6.15,6.6594,13.9622,11.4937,16.3446,7.7677,8.9663,14.6764,16.0709,11.6349,15.2687,13.4132,22.3947,12.6884,14.2774,10.5687,7.0722,9.9092,11.1904,13.3988,9.2961,7.9271,8.0141,8.732,15.7588,12.4769,10.6293,9.8189,7.383,14.4303,10.9693,8.7159,13.6247,13.458,17.6578,11.8845,8.8022,8.8896,17.7511,10.5352,11.0353,8.9282,10.0055,7.4008,7.3127,7.5038,15.5028,7.3785,11.6493,11.6973,15.9431,15.9245,14.4975,14.4887,7.8711,11.6214,11.4217,11.8165,7.9607,15.4725,11.2368,12.1284,7.5192,8.7026,11.7944,8.7581,8.9197,9.1334,11.4638,8.285,11.326,6.7999,12.9033,13.0041,7.8048,8.3683,17.6165,7.7918,12.1508,7.6757,10.2206,18.9976,11.4867,18.0482,12.3884,12.5152,9.0235,11.9829,10.3782,11.7727,8.6367,17.9306,15.1263,10.9853,9.306,10.0884,8.8202,11.7718,13.2749,17.3822,10.1163,12.6217,20.8831,8.5658,10.6196,8.6128,15.0647,11.1382,9.2855,8.6109,13.79,13.9726,16.306,11.7968,8.6118,10.1479,12.5494,10.038,11.8956,15.2957,11.0216,7.1852,9.5793,15.6591,15.1726,12.3857,7.7851,10.3101,9.0186,8.9929,11.5781,12.0365,11.5654,10.103,11.6558,10.0911,10.9431,10.5779,8.6096,11.7323,11.8068,10.7927,10.6192,17.268,12.4489,13.834,8.4504,9.6293,11.4049,9.6258,7.3303,9.6822,8.8226,8.4873,10.2132,9.5174,14.2428,8.6283,16.3984,10.5301,9.8145,22.0503,8.7377,11.3269,11.9198,9.5277,11.868,7.8841,10.6016,13.5467,12.4054,12.5857,17.7198,13.688,9.9949,10.5732,16.7137,8.3443,9.6407,17.4806,9.0922,10.943,15.187,16.0001,10.3894,16.437,13.6404,16.6222,11.3252,14.6325,12.6416,8.1735,11.4357,16.3369,7.7516,14.3134,8.2473,9.1984,9.5984,15.6002,9.5954,8.825,15.0089,8.5031,12.6914,9.7288,9.1321,9.6417,13.8815,9.5701,13.499,7.5468,10.6291,18.1319,10.7652,13.1467,9.6305,12.973,11.9931,12.7274,9.0015,8.3237,7.631,10.4465,6.9087,8.6998,9.0802,10.4024,7.2304,7.1056,8.3631,13.3639,8.9368,16.1252,14.8524,13.8555,13.446,8.3855,11.4838,10.4044,13.4862,7.9967,7.5212,22.7612,13.7735,8.0318,7.1377,15.2065,15.2328,7.8282,9.2109,10.2577,11.4557,12.6825,9.6007,9.6518,12.2587,8.4048,16.3092,9.7147,12.1172,9.6692,14.0206,7.2486,12.2843,8.4675,18.7302,10.5733,13.1299,12.1003,15.1075,7.1576,10.3522,13.4902,12.0528,13.125,11.4207,7.9752,10.114,8.2818,13.6179,18.0323,7.7996,9.6507,9.5491,9.8345,7.8768,8.1502,13.3556,10.2222,9.4437,8.2841,12.0183,11.2143,13.5237,9.6856,7.8917,9.5896,12.8152,8.031,11.5694,13.7606,12.5987,11.6076,11.6384,8.8509,12.8219,18.5043,14.1994,12.1164,9.3308,12.9687,14.0613,11.6821,12.5461,8.3333,10.9238,15.833,9.2695,12.7039,12.9029,7.7302,7.2203,7.6958,10.2192,7.6534,7.9499,13.6335,15.6026,9.9436,13.7622,9.5396,10.2446,11.1238,13.0891,11.3978,8.0653,7.5952,12.2313,8.1271,10.6055,11.6423,18.222,8.2472,9.3137,7.0658,9.6917,12.0342,12.2295,9.8411,11.5957,11.5127,9.4681,11.19,8.1584,9.0965,9.3463,8.981,11.3662,13.3165,15.2025,14.4616,19.1985,17.4105,17.6373,11.4763,20.66,15.7046,16.4311,15.3317,18.5068,15.4441,14.6505,14.5277,15.1565,13.842,14.8218,16.8282,16.1821,14.7438,11.0568,14.6878,17.6536,17.45,14.409,18.6738,16.4581,17.7455,15.4273,15.4972,16.8351,18.3657,19.7112,17.4636,18.233,21.688,19.4763,16.0817,16.7008,20.3703,16.9361,18.9251,17.6925,22.7025,16.5891,16.1226,15.2537,18.2959,16.1214,18.2702,18.4308,15.2974,15.5671,17.856,18.9527,17.6856,16.091,15.7228,19.0736,16.0779,19.1781,16.3846,16.6101,16.028,13.7062,16.456,16.2556,15.7293,16.4941,18.6094,14.1128,19.5287,13.4288,14.9087,16.4001,13.2858,15.4234,15.495,14.799,17.3467,14.2111,18.4924,14.2059,16.0681,17.8399,16.473,15.9038,15.6382,16.1012,14.8499,16.1917,14.3993,14.6643,17.9513,15.3068,13.488,14.8265,15.4665,14.419,15.4948,14.2636,15.788,11.0673,14.3369,15.0567,18.0501,16.6361,15.6614,15.2963,15.8806,15.4051,15.3883,14.3971,15.0266,15.1695,13.2857,15.5349,15.616,14.1582,13.6298,15.0038,15.7654,13.8849,10.3945,17.4487,16.1679,14.7107,16.4602,15.2122,19.4067,15.2196,17.6293,14.918,14.1172,16.8828,14.4365,16.6326,14.2518,16.316,15.0337,15.0371,14.738,15.1393,13.7496,16.3955,15.524,17.854,14.7841,13.7942,8.7296,14.637,14.3865,15.4403,15.2609,16.5913,13.8891,14.4146,13.6439,15.2468,15.1988,16.1597,12.0765,14.9863,10.2818,13.7348,16.2981,15.5461,16.2182,14.8396,15.6661,15.9307,13.9087,17.0187,14.9282,15.3159,12.7258,15.1691,15.1965,14.6867,15.2475,14.6718,16.6635,15.9666,15.1766,15.5934,13.3856,16.1,15.7839,13.5645,15.0097,15.5948,16.6185,13.2694,15.5812,14.8254,11.4251,15.9653,18.6306,15.9729,13.5642,13.0917,15.366,14.5819,14.7364,16.8041,16.7698,15.2174,14.0213,18.021,14.3512,15.2118,14.9287,15.6775,13.7172,13.0187,14.064,15.4762,14.9372,14.3255,15.4487,16.2297,15.9328,14.2152,17.8019,16.7525,19.7923,16.0443,17.0819,15.7603,14.5978,16.172,16.0014,14.9302,18.3915,13.5161,15.4953,13.6106,16.2055,16.2545,16.161,16.7243,16.4789,14.7904,14.7745,15.5237,13.1826,14.8788,12.6746,15.2023,16.5049,11.8191,15.8698,15.6629,15.8964,15.014,17.8329,16.0108,17.1572,12.7193,12.147,12.5034,13.4098,12.2044,10.541,14.1225,13.5544,13.6361,12.4467,12.1231,12.9206,13.6231,13.7138,13.415,13.7603,14.813,13.6638,12.3454,11.9727,12.7301,12.5502,12.5104,12.4257,13.2921,12.867,13.6683,12.4123,13.2947,11.8594,12.0393,11.2372,10.8253,12.9319,11.9286,11.4479,12.4795,12.353,8.4076,12.6141,9.9662,11.6157,11.4365,11.4046,12.3788,12.0758,12.4035,12.1706,12.0518,11.8958,11.7784,11.5283,10.7709,12.734,12.8145,12.68,10.0226,12.6831,12.4469,12.75,11.6721,12.7884,12.5624,12.7238,12.6565,13.1998,12.4838,10.231,11.964,11.4386,12.8531,11.5117,12.3897,12.6959,10.2751,12.3606,11.6446,12.3759,13.0506,12.9859,12.4772,7.0727,11.7369,12.6998,11.8962,12.4794,12.8989,12.3725,12.5575,12.2797,12.8952,10.9577,12.4202,12.4496,13.745,12.6028,12.5199,13.3527,14.4785,10.2002,12.8803,10.1377,14.0014,13.9278,12.9908,13.3364,12.8994,12.7452,12.6781,12.5947,13.6789,12.4265,10.2471,13.7793,11.0223,15.6237,12.2202,13.1785,13.2012,13.9309,13.3168,14.3785,13.515,13.5755,11.2149,10.5909,13.9833,13.9223,13.6773,13.0936,14.2289,13.2307,12.625,13.718,15.4747,15.5636,10.5704,11.8941,12.229,12.1604,10.9169,14.2307,11.9219,11.6538,7.3018,7.6086,9.4866,12.6078,9.6107,7.0834,7.1288,7.3754,8.2305,8.1217,6.8995,7.7392,9.8478,9.1822,7.8305,7.3652,12.7155,7.5713,7.273,7.6532,7.0489,8.9903,8.2761,8.8642,8.7071,9.5376,7.7886,7.7691,8.8755,8.0725,7.578,8.5409,12.8287,11.3934,11.7485,12.839,9.9951,13.1751,12.4782,11.2786,13.9356,12.8206,11.9339,13.7418,10.3927,13.7884,10.7911,13.3962,9.1574,12.0609,12.189,13.586,13.5409,13.3798,13.0017,12.483,13.179],[8.4405,10.0985,11.9561,8.2193,11.6453,7.4449,13.5578,15.1809,13.0982,18.6132,15.6251,18.7524,13.6237,11.4529,7.6272,10.7467,11.6908,19.192,13.9942,14.3155,14.3041,7.8962,24.1412,6.7984,0,15.1599,8.5951,18.4241,12.2726,15.0885,19.403,13.4062,9.7784,8.0644,16.5316,7.7841,18.775,12.3547,15.0242,11.6742,14.1953,6.7995,11.5008,7.7532,11.1812,18.2935,9.4492,10.898,12.7109,12.5444,9.4768,7.3716,8.9957,8.1018,8.7091,14.4375,23.1983,21.3148,9.7972,9.4144,17.7996,11.3571,14.6061,9.1888,8.2877,16.4173,15.6594,10.5137,17.1136,12.5437,15.1072,9.0334,17.0147,11.8361,14.2469,10.881,9.3422,13.5308,10.3137,9.4398,14.2106,8.0608,8.3304,9.8365,8.2869,8.0596,14.7298,11.6984,17.9299,9.4079,9.9128,15.6457,17.4334,11.6397,16.6871,15.3517,23.4389,14.1004,15.4336,12.8503,8.0516,11.5303,12.5705,14.6361,10.5873,8.7817,9.4575,10.5902,16.0508,12.9574,13.0257,11.3846,8.9001,15.8393,11.1892,10.4086,15.1087,13.9257,18.7493,12.2264,9.4709,10.4552,19.0737,13.0281,12.8977,11.4493,12.1087,9.4386,9.1021,9.4054,17.0938,9.5686,13.4368,13.6651,17.1673,17.7471,16.4962,16.6832,10.3312,13.3309,13.8502,14.0585,9.994,17.5978,13.8616,13.8464,9.4236,10.0017,12.5537,11.3388,10.6539,11.4614,13.3793,8.5696,13.2297,9.0736,14.2251,15.043,9.9407,11.0792,19.2525,9.4851,12.4677,8.5861,11.1145,19.1811,12.4917,18.8737,12.0961,13.5641,9.4026,12.0291,10.3112,12.8544,9.8858,18.5743,16.1541,10.6974,10.5776,11.0731,8.7227,11.5835,14.2052,17.95,10.3319,13.9125,21.9247,10.1733,11.319,9.632,15.9564,10.8602,10.2073,9.595,15.1001,14.9836,16.6566,11.9035,9.9366,11.789,13.5391,11.6223,13.3239,16.3912,10.8962,8.3232,9.3011,16.1183,15.6956,13.0879,8.8559,10.0973,9.7006,10.0351,11.3454,13.1449,11.3712,10.3776,11.7628,10.6842,11.8003,10.6419,9.4181,12.0521,12.6631,10.547,11.7253,17.6762,12.75,14.049,9.6074,10.9093,12.2135,10.8354,9.0771,10.0327,9.7605,9.1032,10.1452,10.7625,14.7236,9.6201,17.4868,10.4237,10.5737,23.2527,9.6779,11.4069,11.2153,9.5622,12.5015,9.2424,11.6616,13.2568,12.6898,13.4046,18.1413,15.0867,10.8887,10.4389,17.4175,8.8703,9.1741,18.3718,9.6419,10.8662,16.0284,16.5875,10.2098,17.2092,14.6633,17.7189,11.7334,14.6381,12.5622,9.6621,13.3966,18.0927,9.8349,16.3943,10.5822,11.6123,10.8977,16.6903,11.98,10.8339,15.9588,10.2516,13.4701,11.0687,10.7706,11.5938,14.9164,10.9542,15.6407,9.2139,12.737,19.1582,13.0722,14.719,10.8546,14.6777,13.7194,14.6016,11.0569,10.3369,9.842,12.3128,8.525,10.229,10.632,12.2906,9.0928,8.9708,10.0095,15.0398,10.7189,18.0456,17.1282,15.7469,15.5809,10.2027,13.149,11.684,14.7694,9.1955,9.178,24.2354,15.0524,9.7755,9.2735,16.4994,16.6009,10.0239,10.8391,11.986,13.6827,14.1727,11.0458,11.3938,14.3769,10.5673,18.1505,11.9418,14.0806,11.2873,16.034,9.2193,14.7259,10.3708,20.099,12.2318,14.705,13.5568,17.2364,8.6309,12.1764,14.9963,14.0917,15.0772,12.7802,9.1566,11.9215,10.0211,15.0619,19.8796,8.996,11.6254,11.5421,11.4713,10.107,9.4599,15.2883,12.0277,11.99,9.0809,13.8888,13.4793,15.3936,11.7529,10.3804,11.1297,14.1784,9.5239,13.8618,15.753,14.4615,13.8467,13.281,10.6822,14.336,20.4353,15.6583,13.8656,11.5466,14.9601,15.8839,13.3315,13.8884,10.1638,12.546,17.5345,10.9178,14.5485,14.8984,8.1084,9.1888,9.1947,10.0518,8.1999,9.9299,15.4539,17.4144,11.6782,15.5536,10.5067,11.9399,12.7598,14.8599,13.5011,9.3238,9.4356,14.0635,9.9311,12.3013,13.5568,19.6475,10.7649,9.4027,8.1503,10.2865,12.04,11.2057,10.1111,11.5506,11.7767,10.1058,11.1579,9.0146,8.9333,9.587,9.3708,11.0859,15.1975,16.8425,16.7104,20.6929,19.0952,19.2456,13.5015,22.1615,17.5413,18.2214,16.6861,20.1066,16.002,15.0328,15.6116,16.1446,14.394,15.4725,17.9132,16.8633,15.408,11.5093,15.244,18.8053,18.1921,14.4499,19.4918,17.3598,18.4436,16.2599,16.1232,17.8357,18.9901,20.589,18.5934,19.0587,22.9532,20.4376,16.5204,17.6029,21.5296,17.7615,19.7819,18.6784,23.9969,17.3976,16.4737,15.8047,19.5176,16.5133,19.0443,19.4097,15.8829,16.1941,18.393,19.8019,18.1931,17.2257,16.623,19.8509,16.6853,19.839,17.1845,16.9057,16.614,14.1926,16.6799,16.6868,16.2389,16.8058,19.2382,14.6325,20.1704,13.845,15.7328,16.7924,13.6989,15.9756,16.1415,15.2486,17.8889,15.0168,19.472,14.6253,16.4343,17.9409,16.7573,16.1267,16.1061,16.4024,14.7874,16.8235,14.8208,14.7453,18.2693,15.7439,13.4808,15.3699,15.802,14.4617,15.6653,14.9363,16.4005,11.9823,14.5248,15.3732,18.2954,16.9675,15.6453,15.6111,15.9279,15.6226,15.6856,15.2437,16.0343,15.4695,13.2586,15.7447,15.7883,14.4416,13.6175,16.3826,16.2477,14.2396,10.8912,18.0296,16.4508,14.7842,17.5954,15.5087,20.3447,15.4981,18.4909,15.3886,14.64,17.818,14.7717,17.2264,14.6059,16.8985,15.2412,15.6921,15.5037,15.7663,14.446,16.9722,16.0462,18.6762,15.2193,14.4979,10.5025,14.8882,14.8434,16.111,15.6364,17.5322,14.272,14.661,13.2389,15.6718,15.8843,16.6262,12.6608,15.5857,11.4333,14.383,16.8104,16.1194,16.9995,15.4094,16.0448,16.2647,14.2569,17.5783,15.7847,15.6148,13.1562,15.3503,15.9369,15.0553,15.9857,15.2839,17.0539,16.4499,15.8303,16.0812,13.558,16.4169,16.1595,14.1237,15.3946,16.2283,17.1013,14.9445,16.1603,15.5125,11.6346,16.7796,18.5267,16.4349,13.9716,14.0192,16.0248,14.8899,15.0368,17.3881,17.1662,15.6494,14.1842,18.479,14.9136,15.8284,15.3091,16.1245,13.8585,13.7731,14.0705,15.8234,15.3144,14.6478,16.1333,17.0195,16.3078,14.2849,18.5015,17.1706,20.3277,16.6792,17.5814,16.4176,14.8933,16.68,16.9056,15.2959,19.699,14.2283,16.1372,13.6879,16.941,16.9372,16.8407,17.5203,17.5773,15.1925,15.744,16.1535,14.5697,15.5518,13.1589,15.6365,17.0653,12.2401,16.4866,16.588,16.4085,15.8045,18.706,16.4965,17.9546,12.805,11.998,13.2998,13.396,12.8243,10.9078,14.0946,13.5698,13.503,12.8789,12.8351,12.8855,14.343,14.3412,13.4914,14.5522,15.246,14.4141,13.0633,12.2757,13.3356,13.0324,13.2999,12.7925,14.0867,13.6071,13.7211,12.338,13.718,12.2152,12.5149,11.6344,10.8792,13.1507,13.0681,11.5137,13.0167,12.5159,9.8391,13.44,10.2409,11.7339,11.7818,11.6559,12.5723,12.9328,13.3088,13.2506,12.9174,12.2117,11.6245,11.8486,11.17,12.8154,12.6523,12.7448,11.0721,13.1952,12.9437,13.0321,12.0535,13.4632,12.616,13.3382,13.2314,13.3387,13.4013,9.9964,12.1568,13.3669,12.9345,11.9961,12.7547,12.9961,10.3757,12.5526,12.5386,12.6055,13.6295,13.1035,13.0971,8.3627,11.7156,12.9559,12.5922,12.795,13.4379,13.6353,13.5398,12.3651,13.0406,11.1588,12.9067,13.0589,15.2987,13.7381,13.0133,13.4563,14.8485,11.1029,12.8494,10.7541,14.1905,13.9572,13.0566,13.4642,12.8413,12.9463,13.3894,12.8552,13.6286,12.5841,10.4893,13.8455,10.9061,16.8171,12.8533,13.4902,13.7918,14.0969,13.5394,14.3798,13.7261,14.0175,12.3321,10.8411,15.1128,14.8972,13.8388,13.943,14.5008,13.8112,13.2234,13.7868,16.8577,16.922,10.3111,12.7998,12.6739,12.4259,11.1189,15.1612,11.7577,12.5255,9.2416,10.1841,11.4306,13.651,10.8937,8.5272,9.3731,8.5139,10.0847,10.5451,8.5835,9.717,11.5746,9.1315,9.9524,8.9255,13.8335,9.7413,9.3061,9.8377,8.6906,10.624,10.4529,9.8121,9.5975,10.5857,9.4233,9.6272,11.0502,10.0464,9.634,10.3845,14.4212,11.7497,11.703,12.5914,10.1528,13.1113,11.4962,10.542,13.9715,13.1416,12.3694,13.5901,10.3585,13.6625,10.8836,13.3685,9.6758,12.2992,12.1601,13.7701,13.649,13.1655,12.7682,12.7518,13.4338],[16.474,13.2188,13.4476,16.556,13.9575,14.9438,14.1134,13.7775,13.9177,14.4471,14.7092,17.7071,13.3956,16.1983,14.7379,12.7402,12.1432,16.1905,10.4076,16.1629,16.0141,12.5656,19.0708,14.2879,15.1599,0,14.9672,15.6158,12.883,17.4764,14.6743,12.756,12.7014,14.5217,13.367,15.5626,16.9543,12.4238,17.2727,14.1754,14.6837,14.8865,12.3089,16.5799,13.2762,17.3496,15.0241,17.0383,14.9187,16.285,14.8535,15.5197,12.9692,15.2389,13.2724,13.7547,14.3519,16.4427,13.1999,12.4172,15.776,12.394,14.4549,15.9382,14.3572,15.5256,7.9952,13.2371,14.2417,11.2097,13.2627,13.4682,13.9831,12.2691,13.3881,14.0021,15.4302,14.4994,14.2164,15.0492,17.0938,15.5636,14.4023,12.8192,14.1432,14.7682,16.7747,18.4438,16.4471,14.6597,14.5845,17.91,16.8908,17.3175,16.354,14.5137,21.3581,13.9381,16.8332,12.3832,15.1905,13.8591,14.5264,14.9939,14.2101,15.2911,14.4974,13.4276,19.8407,17.7263,13.1312,15.5839,14.9999,15.7386,17.0708,13.2746,14.0826,17.721,18.2374,18.3357,16.0994,14.0342,17.5147,12.0094,12.3224,12.4053,12.4064,13.8971,14.3496,13.3014,16.2324,12.9965,12.6018,10.8629,10.4114,8.8662,12.8531,13.2071,11.8987,13.215,12.4304,12.4226,13.0545,9.8205,12.5433,12.5774,13.6424,14.0894,16.6296,11.9473,13.8205,14.7126,13.0606,14.0505,10.0501,13.4416,16.2757,14.4874,13.4492,12.9432,15.832,14.1491,14.1983,16.6301,17.4824,21.8118,16.0134,20.0358,19.6556,16.3319,17.846,18.2914,18.7689,16.986,15.1469,19.3318,18.8397,17.7492,15.5936,16.9995,17.1693,16.2861,16.4773,20.105,17.4342,16.5999,20.9596,15.339,17.3935,15.6966,17.74,18.6761,16.4224,16.7754,16.5433,15.4751,14.7559,18.4259,15.1953,15.7286,16.7214,15.5871,15.8667,14.0834,17.3672,15.2773,18.0811,19.3972,18.2706,17.5586,16.309,18.8753,17.3233,16.3835,18.7781,16.664,18.4717,18.3364,18.4753,15.2685,16.7131,18.8845,16.7312,17.2276,16.5737,19.4664,15.966,20.5804,15.237,19.369,16.0862,16.2044,12.3993,15.5562,15.1725,17.4809,16.3235,17.3472,18.8286,16.1387,13.5463,16.5324,18.3542,18.2982,16.9127,21.5512,17.4089,16.996,19.3586,18.083,17.8795,15.6942,15.4652,20.3756,17.9329,17.8242,18.2035,16.1336,17.4019,18.0683,19.9642,17.002,17.2818,19.2607,16.6453,17.591,12.1588,19.6012,18.0108,18.5547,17.3047,17.7289,14.9425,15.2141,16.5436,14.7559,13.6759,16.0099,13.9643,12.7153,12.5332,12.1147,15.2781,17.7237,12.1965,13.367,14.4139,14.0256,11.6152,13.5408,13.1806,12.8817,17.0325,15.2452,13.6487,14.7398,13.0468,12.9786,13.8271,15.0328,13.1893,14.6274,14.3744,14.082,13.3795,13.5733,13.6864,13.6539,15.8259,14.5479,14.0983,14.5182,13.6397,14.703,14.3715,9.4751,14.995,14.9872,15.0151,13.6725,13.6773,14.6185,13.5462,14.5655,10.0027,15.9628,15.3566,20.82,15.2118,14.9928,13.8267,16.2632,15.7351,14.4203,13.9903,13.9451,13.651,14.0171,14.9751,14.525,13.6238,13.1267,15.5978,13.7848,13.037,15.4193,14.2993,14.4338,13.9608,14.5505,18.772,14.552,15.0632,14.17,14.2525,16.2729,13.5099,9.9658,13.4706,14.5584,14.4526,16.0737,13.6033,14.2971,15.3791,13.0788,16.1721,14.1661,13.369,14.2021,14.2782,15.1181,13.6213,13.2633,12.5118,17.1568,14.0479,13.9991,14.385,13.5703,13.269,13.9262,15.4396,16.0515,13.3947,13.9779,15.404,12.6785,14.6426,14.1859,9.1557,16.6895,16.013,14.637,13.556,14.4415,15.556,12.2734,14.6595,14.124,14.5242,14.7683,15.1195,8.9978,14.5688,15.4532,14.4623,15.1756,14.462,15.4986,14.6988,13.7587,15.5443,13.8439,14.0916,15.5627,14.5274,14.8828,13.9233,13.0538,16.2087,15.0744,14.2795,14.3076,14.2055,13.751,17.6306,12.9632,18.3884,16.0898,16.7784,16.6471,19.0993,17.655,18.7595,17.0769,14.8559,18.8168,16.2189,17.5091,18.5765,16.7426,18.8216,14.6375,16.3779,13.7414,17.9794,16.765,17.9737,13.8969,19.5356,15.1252,15.912,16.1821,18.0786,15.0419,17.5162,14.711,13.7348,16.4175,14.9561,15.4185,15.8341,16.0481,16.1572,15.1337,14.7953,13.9648,19.0496,16.2083,15.4399,14.6156,15.9491,16.1087,14.4638,15.3968,16.2425,14.5054,14.9992,15.0597,15.9278,14.8047,16.0153,14.9876,14.899,14.1283,14.8848,16.0171,15.2621,16.532,14.228,14.9226,15.2686,15.0717,15.6526,14.8823,14.6151,15.3746,14.1381,14.5815,10.7908,15.0517,14.1912,15.5918,14.6424,13.6054,16.2761,14.2937,16.0547,15.215,15.9217,14.5878,14.5982,15.0332,15.9649,15.302,13.8142,14.829,15.6911,11.8255,15.0813,15.2402,14.9305,15.2626,12.7349,13.4144,16.1831,16.2858,16.9122,16.1191,17.9695,15.6632,16.6104,19.6879,14.3078,17.628,18.6405,17.9152,15.3137,18.0385,16.5262,15.5902,19.3628,16.1224,15.7271,15.5964,12.3281,18.8047,16.3887,16.6167,16.4121,17.3933,16.4724,16.1225,16.9409,14.7888,14.6231,13.7188,13.2543,14.816,17.1149,17.1145,17.5812,17.932,9.0566,14.9927,16.7833,10.4145,15.3961,16.2605,18.9975,16.8769,16.7208,12.8916,17.5308,13.7517,16.3283,15.6945,15.0465,16.7159,15.5934,13.5235,14.8202,18.1987,15.6965,14.8787,15.2039,15.8196,14.7303,14.8669,13.7286,16.0206,13.7943,11.5186,18.0067,13.3235,14.9089,13.9815,14.4812,17.0949,15.9166,19.1541,16.9523,14.6748,16.2921,13.8348,15.6272,13.9373,14.8286,15.0228,15.7633,15.5033,14.5964,16.1541,15.7071,16.7912,13.9637,15.1612,17.512,15.2231,17.4225,14.5976,17.1988,14.5953,15.3588,15.2978,15.9457,15.8511,16.5835,12.9659,15.6504,15.6621,14.0569,17.7432,15.406,15.1322,8.2522,15.3488,15.9381,15.6239,14.8327,11.3892,15.3627,16.4354,10.0371,16.3525,17.8436,17.0245,13.6661,16.3231,17.3406,15.9688,13.943,17.4825,15.9363,16.9424,15.7743,14.2318,12.9239,15.2984,17.0422,16.8271,15.3475,16.6548,15.7763,16.1787,18.044,11.7507,13.8579,15.4583,14.5348,14.3822,15.3455,17.9855,15.3658,13.7028,17.0519,14.1235,16.5866,14.0416,15.5017,14.5451,14.2393,15.1373,15.0448,15.1422,16.7736,14.5841,14.3467,12.4145,13.5338,16.0615,16.2455,15.6188,15.2123,15.2445,15.0288,15.4498,13.4687,13.3556,16.0884,13.7712,20.4245,19.0151,18.697,20.5429,18.4537,17.3381,21.1847,19.1003,20.631,19.2295,18.2226,20.9527,17.4618,18.9819,20.2204,14.0345,17.2784,19.8259,18.5199,18.463,18.2793,18.6968,19.0683,18.2346,18.3827,18.5015,20.8522,20.3635,19.8388,19.0679,19.2678,19.0365,19.0928,20.3971,17.3945,19.3944,19.7811,19.9025,13.7296,18.9994,18.7174,19.1828,18.8056,18.5813,19.4139,17.9534,17.3894,17.856,19.1802,20.0988,20.556,18.5119,18.4026,20.5141,21.0206,20.3907,13.3794,19.9915,19.4792,20.1768,18.4456,19.4055,19.6242,20.0094,19.9257,21.5879,18.1898,17.9602,19.8757,12.8041,20.6866,18.724,19.783,19.7112,18.0175,19.8257,17.779,20.3839,20.4418,21.5484,19.2804,15.3337,19.6026,19.7003,18.804,20.3178,20.3967,16.3771,17.6528,19.4814,20.9392,18.0457,19.5258,18.9883,17.96,16.1367,19.3594,20.6944,15.3521,16.1363,20.0349,16.9342,20.2159,21.2815,17.7368,20.0242,20.102,19.708,18.4693,19.373,21.3897,19.4726,17.6184,20.6434,18.549,15.1829,18.3016,20.1965,18.8651,19.8024,20.0188,20.9651,18.9669,18.9153,11.9414,15.2814,15.8619,18.366,20.3791,16.7263,19.8071,19.7597,17.9674,19.793,16.621,18.1006,17.8972,18.6241,19.3093,18.7442,17.209,15.8951,19.2039,17.3277,14.0939,14.1925,13.7223,11.4024,15.0572,13.5735,13.5523,15.9381,13.4973,13.4747,14.4605,12.9255,12.6703,17.8759,14.2815,14.6639,16.6761,13.1402,13.0661,13.5023,15.0997,13.2034,14.3475,15.5599,15.5458,13.166,14.2228,14.7967,12.5619,13.1376,13.8683,15.3225,8.8617,18.6261,20.1319,21.9358,18.811,20.5265,19.9082,19.0279,19.3033,20.1761,19.0119,21.7747,18.7712,21.3193,18.1973,20.5238,17.7373,15.9716,20.3111,20.1439,21.0213,21.0268,21.3001,20.1397,17.7044],[9.6624,10.9295,11.0006,5.6271,12.9088,5.6417,14.5779,14.2259,13.9585,18.439,16.3174,20.2681,13.6761,13.2849,7.2594,7.555,14.3576,21.6077,16.4249,18.6306,18.1619,9.0525,26.2081,6.8146,8.5951,14.9672,0,20.625,13.3825,19.7708,20.9857,12.8584,8.321,8.7293,16.5638,9.1609,19.8211,10.8429,17.279,12.5269,15.077,6.4133,9.3461,6.6651,9.8949,19.806,10.008,12.9649,13.9999,14.8931,7.7962,5.9103,8.3928,5.7462,6.9295,14.6375,23.7145,21.2139,8.5483,9.5939,18.4986,9.1286,15.6643,5.5831,5.8999,17.8024,14.3646,10.311,16.6182,11.3276,14.8806,8.391,16.5803,11.3677,14.9991,11.5934,10.9173,14.7187,11.2785,10.9008,16.5847,9.0203,7.9112,9.2825,8.2522,9.1826,16.1793,13.5444,19.1711,9.4481,10.2126,17.5185,18.4,13.4499,18.272,16.1368,25.2554,15.0699,17.3692,12.5413,8.7622,11.5844,12.8191,15.8966,11.5525,9.5109,7.7746,10.3533,18.3971,14.7564,11.1487,11.3181,7.1807,16.8606,13.1412,9.7577,15.4761,15.8505,20.378,13.926,10.419,10.3591,20.4486,10.6827,10.6196,8.9691,11.2874,7.4454,7.5592,7.6667,18.5046,8.0079,12.4932,13.1264,17.0019,16.6937,15.975,16.3302,8.3019,12.9596,12.5732,13.6004,7.2901,16.2254,11.9172,13.1281,9.5486,10.5086,14.3064,9.8895,7.3188,8.8369,13.5016,7.0358,12.2951,9.5781,16.0334,15.6598,8.8388,9.0622,19.9511,10.2587,12.1206,7.7211,11.6207,21.9454,13.3767,20.8474,14.044,14.5143,10.7028,13.8767,10.9396,14.4133,8.9941,20.3976,18.1491,11.7729,10.1614,11.9655,10.7852,12.4831,15.9169,20.3273,11.0425,15.7927,23.6372,8.9782,11.9511,8.9362,17.7009,12.5531,11.0196,9.5771,16.7908,16.3255,17.4855,13.1744,10.5676,11.6995,15.0509,11.5002,14.2418,17.08,12.718,7.86,10.7945,17.9329,17.7899,15.6433,7.9648,11.1592,9.1715,10.375,12.8471,14.3771,12.7848,11.6207,13.5785,11.7478,13.6325,11.5243,8.6529,12.7725,13.8443,10.8328,13.1386,20.0374,14.1629,15.6218,8.4392,10.6629,13.2866,10.7913,7.8253,10.5839,8.9021,8.609,10.6987,10.9428,14.1588,9.3575,19.4708,10.8494,11.6353,24.5938,8.4215,12.9453,12.405,9.8987,13.6525,8.5697,12.0475,15.557,14.033,15.1816,20.4928,15.9834,11.655,11.148,19.6538,8.2582,10.504,20.381,10.9708,10.9556,16.3997,18.9988,11.0341,19.0396,16.4242,19.4414,11.4372,14.6563,13.2065,10.1578,13.4661,19.1425,6.6391,14.6986,9.019,10.0924,12.336,18.424,11.0553,10.7351,17.5193,10.8124,12.9147,11.6481,10.8427,10.8561,16.7778,11.9672,14.504,7.0514,12.1294,19.4928,12.0739,15.3686,9.7792,14.0585,13.5174,13.6942,10.2586,7.8268,7.8398,12.3124,5.3979,8.5055,9.7483,12.0461,7.7468,6.6062,8.116,13.9673,8.8756,18.0259,17.197,15.2147,14.5899,8.8906,12.6969,10.6672,13.5457,6.6622,7.0507,25.4263,15.8775,5.9243,7.1854,17.245,17.4043,6.1857,9.9979,10.7882,12.5833,14.7522,10.2545,10.9098,13.0234,8.1765,17.9083,10.5654,13.9654,9.9589,15.7303,7.4727,13.8561,6.8811,21.0531,12.8378,15.0371,12.6145,16.7018,6.7999,11.5744,13.8822,13.4142,14.6314,13.4475,5.4006,11.3199,7.6613,15.2233,19.3228,7.196,9.4057,10.5567,11.0779,7.9747,8.7747,14.2768,11.8618,10.0453,6.9878,12.6327,12.6994,14.84,9.4669,8.4489,11.1568,14.3549,6.2185,12.1033,15.2621,13.8147,12.0432,12.8007,11.0008,13.2214,20.6361,17.1666,13.9419,9.401,14.1806,15.8999,12.1966,14.8659,7.7535,13.2003,16.8616,10.2402,12.6602,14.8659,8.4203,6.8341,6.3551,10.2637,7.6879,6.7653,15.3426,17.6398,11.7946,15.2616,6.812,9.8271,12.5336,14.4107,12.5215,7.6894,6.8243,14.8262,8.3837,12.0878,12.981,20.6977,8.7466,9.0815,6.3355,10.5533,12.7117,13.7779,9.823,13.0166,11.8115,11.4573,12.2821,8.7537,8.8174,8.8622,8.7525,11.9929,15.076,18.0454,16.5088,22.0644,19.6055,20.3519,13.4959,23.4612,17.3024,18.6047,17.3799,21.2127,14.3272,11.593,13.0681,12.7312,11.1845,11.7125,15.4413,14.5441,12.2539,8.5351,13.1115,16.7183,15.57,11.3863,17.1417,14.6032,16.0528,13.2692,13.4022,15.3003,17.4237,18.0644,15.9775,16.7185,20.9534,18.2559,14.4233,14.9514,19.3365,14.7028,17.3211,16.1197,21.9088,14.9433,13.887,14.3264,16.8638,13.7886,16.719,16.8415,13.5159,13.5672,16.0344,17.1981,15.8798,16.2776,13.6112,17.3318,14.201,17.4855,15.2688,14.5393,14.4051,11.1295,14.4445,13.8996,14.0665,15.6886,17.08,12.0661,18.4374,11.5499,12.7673,14.2448,12.7558,13.499,13.1077,12.9059,15.7251,13.0119,17.5778,11.8472,13.8892,16.5363,13.9952,14.9419,12.9256,13.9726,11.7114,13.8678,11.2446,11.8783,17.6637,14.4588,10.9341,12.338,13.0527,11.1436,13.1873,11.4529,13.3102,10.0198,11.6136,12.3258,16.7646,14.9722,13.989,12.6969,14.0063,12.4001,13.4477,11.925,13.0025,15.1019,12.2403,13.2948,12.8864,11.3282,10.8752,14.5672,13.2619,10.7663,9.5218,15.89,13.6287,11.5025,14.118,13.0956,18.6361,12.5597,15.9855,12.1256,11.5026,15.1869,12.0163,14.6528,13.3252,14.4736,12.0718,12.3464,12.2676,12.8466,10.8677,14.5523,13.3289,16.7158,12.818,11.7473,8.5691,12.0532,12.9066,13.0423,14.5027,14.4092,10.7287,11.4296,10.8899,12.5726,13.3225,14.226,10.4496,12.0179,8.6705,11.0893,14.053,13.4871,13.958,12.4738,13.2675,13.3801,11.1947,15.269,12.6565,12.3708,10.2076,12.9041,12.9849,11.731,13.1607,12.234,14.391,13.3451,12.5095,13.1858,12.9429,13.7199,13.1981,12.7667,12.523,13.1898,14.5025,13.4801,12.7769,12.1033,9.4207,14.0956,17.5365,13.4286,11.1757,13.3634,12.4453,11.5244,12.6392,14.9764,14.7822,12.4667,11.7402,17.3585,11.4848,12.5467,12.4756,13.0076,12.6311,10.8329,12.6824,12.6924,12.6916,12.3819,12.7112,14.1781,13.7795,11.9949,18.0995,14.9474,18.6638,13.5407,15.3941,13.126,11.6986,13.5976,13.9692,12.0629,17.165,10.2911,13.0924,12.5713,14.0041,14.2534,14.0057,15.1314,14.3893,11.893,12.2297,13.566,11.7487,12.8702,10.2676,12.6021,14.9693,8.6479,13.6183,13.198,13.4015,13.2511,16.6411,14.0924,15.3701,9.5247,9.4243,8.9372,10.5775,8.8402,7.8481,10.8654,10.0718,10.3282,9.1821,8.1871,9.7436,10.0541,9.9302,9.8579,12.0091,12.1873,10.0689,8.7867,8.408,8.8171,8.7536,8.8684,9.8346,9.6452,8.9489,9.8767,9.3543,9.2399,8.366,8.7075,7.9922,8.5294,9.5365,8.476,8.2622,9.0318,8.8044,7.7027,9.0683,7.7331,9.5396,8.9481,8.0322,9.1432,8.4562,8.696,8.446,8.2168,8.8308,9.3329,8.7626,8.09,9.0072,9.5892,9.1906,8.1543,8.8564,8.6035,9.0024,9.6593,9.3026,8.8649,9.3614,8.7446,9.8522,8.8014,9.1068,8.9329,10.1736,9.0768,8.8267,8.9872,8.9238,8.4393,8.6849,8.0579,8.7242,9.2475,9.7841,8.4679,5.0649,7.988,9.0784,7.6036,8.809,9.1373,9.7269,9.0498,9.1202,9.4124,8.1017,8.2933,8.5101,11.4069,10.7246,8.7334,11.0295,12.0285,11.3842,11.0316,9.6102,11.4088,11.0161,10.7872,11.0361,10.6558,9.7698,10.0466,10.8797,10.6057,10.433,9.0135,11.1251,9.2883,13.5109,9.5829,10.1879,11.3493,11.7035,10.2565,12.0682,11.4648,11.0716,11.0984,10.4098,12.3566,12.1541,10.7582,11.4078,12.9431,10.8145,10.7145,11.5959,14.6402,14.4408,10.4601,8.4425,9.319,9.2346,10.0231,15.5146,10.8301,8.9915,6.6595,9.3585,9.7848,13.6608,11.8119,7.0313,7.0934,6.2905,8.3508,7.4621,6.3988,8.0102,9.5096,9.3816,6.8788,6.6905,11.9918,6.65,7.9158,7.8264,5.6034,8.1275,7.5465,10.999,10.6308,8.9157,5.756,5.7061,9.5207,7.5663,7.5347,6.8824,13.1263,9.1513,8.5271,10.6283,7.3141,10.0363,10.3216,10.7959,10.9677,9.7564,8.9528,10.6976,8.7913,10.8335,8.8873,10.725,6.7038,9.5741,9.3529,10.6902,10.526,10.3823,10.5118,9.6361,10.5631],[19.7792,15.4244,17.46,21.7881,15.575,19.8999,15.3044,14.3961,15.0126,12.4374,13.202,13.1906,12.357,17.6576,18.6203,17.9914,11.0009,6.0065,12.3929,12.3356,12.0473,15.5124,12.1621,18.7454,18.4241,15.6158,20.625,0,11.561,11.8677,8.1863,15.1373,15.8704,17.8222,11.3557,18.7842,12.4707,13.5827,15.0606,14.052,12.7524,19.5185,16.5322,20.867,15.2491,12.2893,16.7132,18.486,13.6223,14.9156,17.3648,20.1396,16.7784,20.343,17.5416,12.6001,15.5434,11.748,16.1178,15.7924,13.4799,16.2599,13.9676,20.847,19.5444,13.6876,18.2027,14.965,12.0216,13.4872,13.5736,16.3056,12.0345,14.3015,12.9378,15.6893,17.8221,13.5287,15.8606,17.1794,15.2354,18.1607,17.6208,15.0493,17.0247,17.4656,16.9326,20.6597,14.4741,17.6624,17.7503,17.5649,15.9729,20.0854,15.3415,14.4978,17.9961,15.5276,16.2454,14.7866,18.8104,16.6068,16.8793,15.0773,16.5621,18.8716,19.1397,16.2364,20.2578,19.2827,16.2119,18.1651,19.345,15.6449,19.271,16.557,14.6697,18.753,16.6466,20.4613,19.222,17.1621,15.4144,15.785,15.8843,16.7171,15.5268,17.7885,18.8632,17.7031,15.4015,17.7268,15.1064,13.7704,19.3292,16.1158,13.5815,13.3467,16.1035,14.4035,14.1459,14.0434,18.04,16.624,14.9173,14.792,17.1356,17.2172,17.5334,16.0505,18.1128,18.9637,14.7334,17.945,16.5524,16.8567,15.6007,14.7571,18.0823,16.1263,13.9271,16.741,21.2056,20.6386,20.1212,20,17.1281,17.9442,22.2902,16.7148,21.3786,19.8789,22.3322,17.7201,18.688,17.2564,18.3822,21.4081,18.3719,19.2606,20.2,22.5698,16.5425,18.3699,20.6057,16.5184,17.783,18.5215,20.1804,19.1031,17.1061,21.4762,18.8102,20.2387,16.0543,14.3738,21.1199,20.5838,17.7848,18.0261,17.2805,17.6305,16.5061,18.1085,19.3643,19.0012,21.469,19.1612,17.714,18.0769,20.6632,22.1307,21.1708,19.6344,21.7312,16.8867,21.7059,21.1516,20.5694,17.1423,18.3631,22.1239,20.7614,20.7466,17.6198,23.6795,17.2705,19.4636,17.2219,20.3746,20.6034,19.326,18.8004,17.9961,19.364,20.88,20.3408,21.2507,22.4481,18.8239,22.9798,20.5601,16.7124,22.7077,19.2373,18.273,21.7437,19.691,22.7432,22.0265,19.913,19.6977,17.1454,22.3187,19.7865,18.6022,15.1492,16.1583,20.1855,21.8413,18.5697,21.3479,21.3913,17.1961,19.8216,22.7256,19.347,18.5861,22.4722,16.9483,17.3288,16.3562,22.8668,23.2728,22.9403,17.6761,14.7554,14.5412,18.6483,14.1953,16.0638,15.538,17.1879,16.599,15.2426,15.7057,18.4737,16.7617,21.1022,15.7951,16.4142,15.7042,16.56,17.7488,13.7371,19.0111,14.6828,18.4482,15.8442,14.8912,16.0764,15.5589,14.9758,14.7494,15.5103,17.5905,17.7198,15.5252,20.7666,18.2654,17.0336,16.4514,17.0498,19.0122,18.1287,17.068,18.8166,13.6927,13.4734,13.4664,14.0433,17.9655,15.0679,17.0395,18.2326,21.0558,19.3716,16.6803,15.0751,19.8688,17.3595,14.9324,13.9641,19.0842,16.5197,16.2671,15.848,14.171,17.5513,16.746,14.4513,16.9986,14.3114,16.3391,13.3444,18.3675,13.4966,17.9969,14.5215,18.8248,15.8158,16.3328,15.179,16.1567,13.5408,21.406,15.612,16.7461,14.055,14.5966,15.1682,21.1991,15.5743,18.054,15.2344,15.4199,20.58,17.3816,15.6609,16.0783,18.2818,18.4767,14.0435,14.4896,15.693,21.9944,15.6765,15.7752,14.1859,16.3996,16.6342,16.3353,16.2989,21.0597,15.2273,13.6358,16.3924,14.8527,15.9815,15.8539,16.8289,13.9269,14.9808,15.6436,17.6959,14.8548,15.2751,17.262,14.4669,17.7503,15.8301,14.4306,17.7875,18.1772,15.3437,18.7575,18.4207,19.7321,14.883,19.3697,19.2606,13.7016,14.1256,15.8675,15.5321,22.2541,17.4135,16.3833,14.4177,14.2358,20.7671,19.5247,14.0307,17.525,16.1717,14.3294,14.9551,16.7605,23.0538,20.4519,20.1507,22.3664,21.7697,21.3452,21.721,21.9253,16.1659,22.1156,19.7393,21.2061,22.7752,21.096,21.8982,13.9451,14.7747,12.8596,14.6746,14.4199,15.7303,14.5655,15.9303,13.4104,13.8731,14.6789,15.1767,24.8931,26.6647,23.096,25.0073,25.604,25.5434,24.8158,25.4618,25.2137,23.7944,24.5607,24.2266,25.3018,27.9315,27.0176,26.5801,25.761,26.4451,26.5009,25.6592,25.589,27.406,24.8381,26.3623,26.045,26.4958,25.6762,26.2553,26.2674,25.8921,26.1866,26.3195,26.3597,25.4308,27.0582,25.0375,26.481,26.4734,26.5767,26.7234,24.6842,25.577,26.6163,25.6845,25.5428,18.986,24.7841,26.318,26.4809,26.2277,22.837,27.2754,24.7811,25.3945,26.3806,26.7506,25.9612,24.0007,26.5229,25.7869,25.6788,24.429,24.8109,26.144,22.0887,25.4561,26.1532,25.4809,25.9261,23.0011,24.9636,25.7335,27.1499,27.1238,26.9521,26.8459,26.6643,27.1053,28.4582,25.8023,27.2012,27.8538,27.1939,25.4982,26.8576,26.8088,26.5066,27.8637,26.8002,26.2386,25.936,21.6279,27.9953,26.8845,27.2073,27.3405,27.122,26.6792,26.3287,27.1154,25.5641,25.5109,25.1081,22.4672,24.2286,27.6572,27.4983,27.3699,27.0798,19.7749,26.1342,26.0063,19.1854,26.6536,27.299,28.147,25.7536,27.1684,24.7788,27.713,26.0701,26.7657,26.2455,25.7328,26.9482,26.5973,24.2645,26.1452,27.7668,25.3308,25.7486,25.8618,25.8655,25.971,26.0319,25.8507,25.9295,23.8156,19.1397,27.3213,24.0654,25.9399,24.169,25.87,26.5094,26.0799,27.3249,27.0822,25.694,26.8402,23.7677,26.4311,22.9241,25.4586,25.4071,26.3116,26.3851,25.7893,26.8305,26.6587,26.4334,24.7316,25.3957,27.506,25.2245,27.7567,25.6773,27.3221,25.6025,25.9131,26.7526,27.0483,25.766,27.152,22.4599,26.796,26.8589,23.3993,27.1593,26.3456,26.5841,18.3303,26.3784,25.9502,24.2789,26.2566,21.1386,26.5737,26.4976,20.2826,26.4091,27.6327,27.1448,25.27,27.358,27.3287,25.1067,25.3809,26.7087,26.3879,27.1432,26.8961,24.4799,23.5502,24.6911,27.3624,26.781,25.5914,26.6566,26.7105,27.1825,27.5518,21.9634,25.4801,26.7557,25.964,26.0139,26.4714,27.6808,25.987,25.5791,27.498,25.4732,26.2888,25.3123,24.6709,25.873,25.6515,26.3204,26.518,26.273,27.1494,25.4781,25.9151,22.4044,24.5429,25.5917,27.1175,26.7196,23.6237,26.4594,26.4173,26.5258,25.0236,25.4756,27.1208,25.5741,26.2186,24.6146,24.843,26.6337,25.7944,23.9203,27.3055,26.8809,26.6355,25.1375,24.7991,27.1905,25.5092,26.1608,26.3537,21.3383,26.4908,26.562,25.2541,24.8848,25.2601,26.1895,25.8555,25.291,25.5465,25.3054,27.1871,26.573,26.6444,25.9257,25.4948,25.3887,25.1037,26.9193,24.2051,25.5609,26.3876,26.1766,18.4452,25.6581,24.3628,24.5211,25.0703,25.1973,25.7711,24.1821,23.5968,24.2796,25.6512,26.4006,26.5142,24.6368,24.6552,26.9033,27.2265,26.9411,18.9045,26.4456,25.8068,26.911,24.2667,25.8582,26.4656,26.5896,26.296,27.8698,24.9189,23.6114,26.132,17.1709,26.9892,24.7498,26.0922,26.4624,23.9442,26.4112,24.6368,26.7114,26.9637,27.8122,25.9384,21.2854,25.6657,26.7017,25.1766,26.77,27.0185,22.5267,24.1856,26.0212,27.3783,23.9823,25.9673,25.6724,24.013,21.7097,26.0182,26.3652,25.127,20.2732,25.4574,21.611,26.1077,27.1765,23.0404,25.7058,25.5989,25.6611,24.4823,24.6091,27.3428,24.9028,22.5902,26.4506,23.2581,21.8908,24.8043,26.5623,24.7831,25.9048,26.3492,27.0842,24.8539,25.048,18.0161,21.806,23.1077,24.0252,26.5012,22.3279,25.5561,25.5991,23.8063,25.355,22.0419,23.7023,23.0291,25.0045,25.5197,25.3031,22.5373,19.0248,24.2431,23.7876,19.594,17.9898,17.4611,19.989,16.9673,17.8915,18.1511,21.0474,18.3025,18.0869,18.9571,17.1303,16.484,21.932,19.3148,19.4548,22.3533,17.974,17.049,18.1182,20.2408,18.1412,19.0572,18.356,19.0884,16.2994,19.9659,19.904,16.7159,17.7016,18.3258,20.0128,18.2888,24.9148,26.297,28.0144,24.5405,26.9926,25.3582,24.3976,26.6889,26.6347,25.0489,28.1284,25.3129,28.2219,24.6365,27.0186,23.2346,25.0226,26.3284,26.5119,27.3199,27.5781,27.2964,26.2271,26.0163],[14.6346,12.1212,12.8209,14.5986,13.3813,13.2249,14.5734,11.9575,13.6092,15.4943,13.2361,16.4994,11.7675,15.2738,12.8822,12.1535,10.1243,12.8829,12.7192,15.1146,13.0916,9.2073,19.2062,12.702,12.2726,12.883,13.3825,11.561,0,13.7056,12.1988,11.9245,11.6314,13.1307,13.1042,13.4083,16.3155,10.5984,15.6836,11.8556,12.1118,13.2088,11.1935,14.1366,9.999,15.2083,11.5623,14.6289,11.9307,13.7368,11.1058,13.2912,11.4767,13.2836,11.8364,12.5598,19.3537,15.8784,10.383,11.6724,16.2476,11.4909,14.6576,14.0841,12.8032,15.6539,15.1145,10.9344,14.2682,9.6146,14.0043,12.0587,12.7571,11.8963,13.4009,12.8286,14.2139,13.2115,13.094,13.8917,15.6008,12.809,11.487,8.5744,10.9471,12.1445,16.3315,17.0296,16.8418,13.176,13.983,17.5519,17.1978,16.7664,16.9462,14.5798,22.2781,14.3948,16.1352,12.5228,13.1614,13.2647,13.4588,15.2875,13.4799,14.0512,13.1602,12.5109,19.2275,16.72,12.5686,14.259,13.1497,15.9962,16.0044,12.5809,14.7128,17.116,18.9213,16.8417,14.3685,13.2272,18.1505,11.886,11.9489,11.661,12.1758,12.0591,12.9592,12.0749,16.3571,12.4327,12.798,11.2961,17.5003,15.8894,14.1207,14.0525,11.2163,12.8501,12.1163,12.6392,12.2666,15.3447,12.0168,12.9383,12.4252,13.7382,15.6265,11.9134,12.7331,13.2334,13.1142,10.6923,13.4538,12.1385,15.3389,14.7164,12.7709,11.7126,17.0408,12.9178,16.4865,14.7656,15.869,21.4415,15.2185,19.9078,18.4555,15.7143,16.0675,16.7677,16.9575,16.0638,13.885,19.4044,18.4274,16.6524,14.5646,15.6616,15.4362,17.339,16.3943,19.7903,16.1281,16.075,21.6021,13.9304,15.8655,14.2007,17.8408,17.3025,14.9449,15.0897,16.4558,15.4173,19.512,17.2239,14.013,14.2678,16.3393,14.6787,15.4747,17.9049,16.233,13.4123,16.394,19.0903,17.9934,16.873,14.3859,16.9875,15.2706,14.9694,17.4525,15.9103,17.3409,16.5763,17.1395,13.6528,15.7385,17.1608,14.9604,16.9483,16.0319,17.7401,15.0575,20.3219,15.5846,18.4187,14.2204,14.9804,16.0348,14.6168,13.6683,15.8065,14.7171,15.3218,17.0572,15.0423,18.0941,14.7612,18.4324,16.9649,15.5011,22.5212,15.6733,16.2761,17.5079,16.4346,16.8472,14.2289,14.5252,18.8219,17.2197,17.0123,18.0789,15.9905,15.8584,16.8212,19.5561,15.3209,15.6781,19.3735,15.0294,17.2168,17.8053,19.2462,16.8859,18.4551,16.927,18.0535,17.2959,18.8101,18.1838,13.7615,13.3211,16.3267,12.3166,11.8888,11.1969,11.2203,14.1812,17.6211,12.0646,12.7803,17.6811,13.524,16.5649,12.9044,12.4441,12.4004,16.6337,14.3093,13.6238,13.3161,12.6477,19.2985,13.3492,15.1652,12.0205,14.7158,14.1286,14.0021,12.7481,12.4192,12.5432,13.6384,13.9544,13.0049,13.2134,14.1346,12.325,13.1736,13.1868,14.9431,13.8622,15.9342,15.4028,14.061,13.9539,13.5761,13.5332,13.9645,15.4159,14.0995,13.8361,22.1887,15.0294,13.4471,12.1378,16.5358,15.7015,13.0616,13.3779,13.3534,13.5038,14.2565,13.536,13.8663,13.5555,12.5163,16.1128,13.2342,13.1253,14.3093,14.5139,12.6447,13.9175,13.0706,19.117,14.3381,14.9102,13.6516,15.1154,14.4345,13.2913,14.7613,13.3264,14.472,14.1083,14.279,12.9609,12.8497,15.3619,17.4596,14.4896,13.4289,12.833,13.4453,12.8553,13.8779,13.7374,12.7483,12.1168,15.2199,13.6856,13.9277,14.3379,12.7135,12.2793,13.1146,15.3326,14.1862,13.1026,14.1201,14.8141,12.7722,14.2064,13.2593,14.7251,17.8521,16.1603,14.5714,13.2208,14.2519,15.57,14.6181,14.303,12.7443,14.1976,15.1646,14.1671,14.9304,14.7871,13.4854,13.0066,13.7301,9.7418,13.5581,13.1409,14.4699,15.9948,13.2655,14.4126,15.2359,13.6923,14.3868,14.3987,12.7592,14.7347,13.5638,14.421,13.0076,14.0556,13.3179,18.3355,12.105,16.6079,14.1808,15.216,17.7048,17.4356,15.9309,17.7118,16.5823,13.5939,17.7082,14.5801,15.5418,16.5361,15.1499,17.0294,14.6207,16.7098,14.5651,19.0852,17.5495,18.5173,13.8752,20.5724,15.6092,16.5744,16.265,19.0225,18.8386,19.118,16.8663,18.4343,18.2897,18.4929,19.2345,19.4344,18.6192,16.5746,18.5482,19.381,19.872,19.8368,21.7028,20.0192,20.0972,19.6018,19.5382,19.9297,20.4155,22.1081,19.7218,20.9749,22.4995,21.8171,19.1675,20.0027,21.954,19.9525,21.1331,20.6583,23.408,19.3035,20.0069,19.3229,20.9684,19.8056,20.9794,21.2681,18.4414,19.0926,20.7525,20.9604,20.1478,17.0947,18.812,21.2477,19.8174,21.3492,17.9535,20.6025,18.9219,18.0648,19.9978,20.0656,19.6826,19.3729,21.0001,18.6118,21.4035,17.8128,18.1614,19.7912,16.7991,19.1262,19.2176,18.8043,20.0952,17.5065,20.3831,18.4647,20.3028,21.5421,20.237,20.513,19.6008,20.3368,20.2828,19.5037,19.2825,20.1435,21.6786,19.5194,18.8144,19.483,19.5573,19.8013,19.9258,18.7619,19.2303,15.1038,19.9018,19.5261,21.5353,20.779,20.1992,19.5212,20.014,19.9291,19.4974,18.4689,18.518,18.7493,17.9502,20.2274,20.1408,19.3473,18.9905,16.4665,19.4682,18.5474,12.9812,20.8021,20.2551,20.0696,19.4009,19.9332,20.853,20.1073,20.3491,19.3304,18.7547,19.8552,19.5179,20.1027,18.3592,20.0697,20.1231,18.627,18.5746,18.9539,18.3535,19.8004,19.2441,20.5745,18.8379,17.3149,13.0972,19.2793,18.1277,19.2299,19.3311,19.5889,18.7189,18.8973,18.9809,19.6554,19.1224,19.9185,16.6871,19.1697,15.7821,18.2024,19.2733,19.344,19.8728,18.9084,19.933,19.8868,18.704,19.2671,18.6711,19.9968,17.821,20.2801,18.9944,19.6678,18.9781,18.7991,20.1607,20.0314,18.7765,19.9884,17.5298,19.9892,19.846,18.2408,19.7443,19.3796,20.2618,15.1562,19.3877,18.794,17.1531,19.5038,16.911,19.7539,18.7971,16.3117,19.1689,19.6431,19.747,19.6156,20.8432,19.83,18.5371,20.9302,19.1743,19.1708,19.7189,19.7796,18.3277,17.0001,18.1921,20.011,19.505,18.7475,19.6367,20.1583,20.174,19.7643,19.5177,19.7296,22.294,19.4847,20.2716,19.609,19.7155,19.5767,19.3384,19.7728,20.3903,18.4878,18.6741,18.6009,19.4181,19.6864,19.8595,20.204,19.5904,19.5166,18.5938,19.2617,16.5797,17.8057,18.1619,19.7225,20.4181,16.07,19.5191,19.3931,19.6173,18.6064,20.2994,20.2734,19.9819,18.3578,16.6693,17.3795,18.9474,17.7114,16.5875,19.4022,18.9053,18.578,17.3801,17.0228,18.9229,17.9636,18.307,18.1255,15.6805,19.1359,18.5547,17.259,17.0247,17.4748,17.8665,17.92,17.6965,17.846,17.4492,19.0706,18.501,18.4561,17.7151,17.3445,17.2154,17.2713,18.4883,16.5525,17.4643,18.2751,18.1557,13.0209,17.5562,16.5871,17.3446,17.4495,17.3457,17.5296,16.7473,16.3259,16.3725,17.4581,18.1679,18.476,17.0991,16.9994,18.5982,18.9738,18.532,12.4932,18.0821,17.754,18.4542,16.8934,17.9761,18.2866,18.0617,18.1498,19.4101,16.9951,16.5309,17.9714,13.089,18.6566,17.0384,18.0811,18.2477,16.5688,17.8524,16.7671,18.3314,18.649,19.387,17.6489,13.9168,17.5694,18.4264,17.229,18.41,18.5563,16.0126,16.9851,17.9877,18.743,16.6895,17.7834,17.7611,17.3786,16.2228,17.9398,18.4604,18.084,14.8713,17.9767,15.507,18.3833,19.1939,15.3198,18.0395,18.1028,17.6137,17.0313,17.4,19.2761,17.3291,15.988,18.4619,16.3731,16.7808,16.8764,18.4637,17.5413,18.3161,18.2226,19.0639,17.6445,17.5699,12.7476,15.7158,16.6273,17.1143,18.6594,16.0433,18.2857,17.8981,16.8561,17.9854,16.7308,17.7912,16.5157,16.9506,17.8555,17.4246,16.209,16.7243,17.5531,16.4844,12.8081,12.994,12.645,16.5698,14.03,11.8785,12.2637,13.9492,12.8087,12.1843,12.6794,11.9301,11.6007,15.9844,12.493,12.9498,16.3195,11.7712,11.6779,12.4462,13.2961,11.8794,12.4719,14.4945,14.5458,10.7377,13.0252,13.1014,12.2,12.2879,12.659,13.9308,14.7452,17.2254,17.9695,19.6518,16.5233,18.5934,17.0218,17.5665,18.6546,18.2859,16.9997,19.4254,17.2617,19.6741,16.8828,18.416,15.4276,17.2615,18.1482,18.4034,19.0591,19.0759,19.038,17.9681,18.0167],[15.5527,13.4534,16.9595,19.5117,13.6258,18.0465,13.7694,16.8804,13.646,16.1261,13.0098,12.6454,13.3218,13.1381,16.165,18.2731,11.3715,12.3692,11.8437,8.7285,8.4085,15.3456,16.9049,16.6547,15.0885,17.4764,19.7708,11.8677,13.7056,0,13.9816,16.6919,16.5323,15.8797,15.2823,15.3303,13.681,15.8463,11.6188,12.6518,12.7814,17.0841,17.1201,18.3519,15.6227,12.647,14.2188,14.8021,12.3904,11.2566,16.8922,17.9283,15.9246,18.8577,17.2949,15.0495,18.4109,17.5984,16.5117,14.9947,15.1123,16.7067,13.4815,20.1784,18.3654,13.7504,18.7675,15.2798,15.8649,15.6936,15.3339,15.4537,15.7502,15.0817,13.9746,13.6102,13.9917,12.3078,13.7147,13.7487,11.2401,15.339,16.1386,15.7005,15.6177,14.9377,14.2807,16.1455,14.5566,15.7801,15.4842,14.474,14.5784,15.6864,14.1857,14.4236,16.9773,14.3742,13.8475,15.7601,16.3185,14.7703,15.8945,14.0061,14.6678,15.9827,17.6415,15.2541,15.5783,15.1648,16.7056,16.1152,17.6606,14.3119,14.7887,15.395,14.769,14.7353,14.4492,15.9897,16.1257,15.5038,14.7012,17.328,17.4334,17.7056,16.4832,17.6939,17.261,17.3287,14.8815,16.6956,16.6828,15.9666,18.4166,18.4345,16.2549,16.1518,16.8641,15.6897,16.2312,16.017,18.0115,18.9141,17.3903,15.8499,15.1578,15.0862,13.7048,16.6233,18.5923,19.0403,14.8089,17.8632,17.1328,15.1362,12.7106,14.3976,16.3684,17.0328,15.361,15.2944,18.964,18.1005,17.2009,15.4564,14.8749,14.6393,17.7222,14.5424,17.0874,15.804,18.7874,14.0992,17.0096,14.6087,14.892,17.5787,16.3407,15.9227,16.1421,18.8151,14.0855,14.359,17.1848,13.0488,16.3673,17.2085,17.1032,17.7185,14.3642,17.365,15.9762,17.3593,14.1076,13.6115,18.5489,17.1188,15.1717,16.1203,14.2033,15.8407,14.7164,16.3734,15.4643,17.0569,17.4648,15.3764,15.0064,13.5097,18.3458,18.5509,18.2353,16.7394,17.5563,14.5522,17.7876,16.5133,16.8445,15.481,14.7538,18.5566,18.5118,17.6811,14.84,20.0356,14.4229,15.2571,14.5488,16.1665,18.8115,16.4722,16.0283,16.0663,17.7236,17.7892,17.9376,18.2551,18.6595,16.3336,20.9993,17.8749,13.7539,19.2443,15.5516,17.4548,19.1195,16.7678,19.5833,18.6397,16.3437,17.4236,15.3899,17.3772,16.0202,14.6256,13.2898,15.2526,16.777,17.7507,14.3867,18.7998,17.8702,14.5858,16.6258,19.629,17.6077,14.1907,19.1563,14.3148,14.271,14.2349,20.0569,20.7491,18.9724,15.3331,14.6002,15.4252,19.0628,17.2922,16.925,16.3625,13.8536,13.9648,16.4939,14.886,15.1172,15.205,19.0865,14.7794,15.8984,16.1401,13.8553,14.747,16.4049,17.9309,15.4206,18.112,16.3663,14.6689,16.4692,16.3593,14.8653,16.0782,15.0928,17.7503,17.3721,15.3001,19.1269,17.8067,16.4069,15.4723,16.5481,18.1312,17.3883,18.1708,18.2371,15.6719,15.9134,16.0569,16.4307,17.3025,15.0471,16.8983,18.4452,19.6748,18.071,18.0372,14.9925,19.5399,17.1287,14.7263,14.7028,18.9615,15.5591,16.2829,16.8315,14.4055,16.2342,16.0369,16.4006,17.1573,16.3285,16.4927,14.9329,17.3536,15.6699,17.3306,16.2446,19.0754,15.8314,15.2281,14.5794,17.4884,16.1832,19.3418,15.9307,18.3027,15.6739,15.3647,13.451,20.1913,15.9307,17.9039,14.8142,18.266,18.6105,17.7626,15.5037,15.7131,17.8095,16.8228,16.2599,14.5354,17.038,19.7328,17.2624,15.866,16.0351,17.5468,16.9909,15.2809,15.257,20.114,17.0731,15.8571,15.8965,16.5875,16.022,14.694,17.4053,16.7507,13.4601,15.2372,17.5487,15.9919,15.506,17.1202,13.9458,17.5345,14.8962,16.8856,16.468,18.9618,15.7515,16.339,17.6304,18.4692,14.8853,17.205,18.7563,15.1545,15.5988,14.7369,17.2972,21.0673,17.8669,15.7673,15.7183,15.7391,19.0453,18.5132,14.1259,16.9075,15.0676,15.4613,15.6081,16.8899,19.9492,18.6084,17.7643,18.843,17.5501,18.3042,17.6729,19.6815,13.6647,18.1635,17.1475,18.4935,19.9328,18.1438,18.2091,15.1858,14.2561,16.0404,15.4904,15.6987,15.5691,15.2477,16.3364,16.1627,15.6515,14.5498,15.3728,23.3279,25.5706,23.2043,24.8789,24.3993,24.8732,24.4324,24.4054,24.5424,22.1387,23.2763,24.0038,25.0558,26.1024,26.395,25.7745,25.3064,25.3035,25.0789,25.1828,24.7838,27.0859,24.8979,25.9,26.7215,26.2036,24.3961,25.2273,26.5748,25.681,26.2016,25.599,27.4507,24.9223,25.5098,23.5922,26.33,25.5129,25.9747,26.366,23.8965,24.684,25.687,25.8857,25.2472,19.67,24.5611,26.2095,25.3557,26.01,23.1443,25.7068,23.9457,24.5286,25.1111,25.78,24.5316,23.1919,25.738,24.4958,25.1432,23.1658,24.0428,25.2838,20.8999,24.5325,25.3536,24.3746,25.2515,21.8982,24.5657,24.6364,25.5617,25.0655,25.7825,23.9771,25.6229,25.3447,26.4296,25.2719,25.7828,25.7544,24.263,23.5201,24.8189,25.4276,25.1711,26.2468,25.156,25.2142,25.1629,20.2375,25.9631,25.4769,25.1743,25.672,24.6007,25.2615,24.8584,25.9321,24.2199,24.6369,24.5176,20.6384,21.883,25.6054,26.3115,25.6434,25.123,20.5593,25.4177,24.9302,19.1217,25.1037,25.7858,26.4661,26.3369,25.3325,24.6515,26.1342,25.7278,25.5828,24.8853,25.4404,25.2241,25.6944,22.6797,25.3456,26.3837,25.0498,24.9226,25.0496,24.8796,25.2196,24.947,25.1857,24.2679,22.8202,18.538,25.5862,22.9726,24.9437,22.4996,25.7388,25.1855,24.8324,25.219,25.83,24.7839,25.3037,22.3596,25.5879,21.691,24.5057,24.8695,25.2421,25.7703,24.8421,25.6015,25.6465,25.0161,24.5784,24.7145,26.3071,23.7047,25.7885,24.5998,25.9219,24.449,24.9736,25.7252,26.1489,25.4027,25.8227,20.5064,25.6011,25.7384,21.7048,25.8821,25.4302,25.9334,19.2114,25.6502,25.1559,22.374,25.1347,22.0868,25.7265,24.8148,19.4274,25.6305,26.198,25.1549,24.589,25.6518,26.0419,23.9557,24.4724,25.6617,25.5049,25.387,25.8199,22.8879,22.9992,22.6832,26.2632,25.1205,24.1288,25.7254,25.6621,25.5445,25.1073,21.3343,24.6932,25.6363,25.4876,25.244,25.734,26.1185,25.2938,25.0241,26.1546,25.4072,25.3827,24.6355,22.652,25.4009,24.9669,25.1707,25.351,25.6649,25.9088,25.0302,24.8286,22.0563,24.0082,24.3386,25.9536,25.059,23.1467,25.5435,25.8027,25.6833,24.1063,24.8571,25.626,25.191,24.6884,22.51,24.2581,25.0635,24.272,22.2259,25.9252,25.4727,25.0277,24.2139,24.0728,25.4041,24.892,25.2774,24.8573,21.2635,24.9413,25.4884,24.2412,23.5716,24.2641,24.8577,24.9574,23.67,24.8345,24.6267,25.7657,24.5675,25.6036,24.3401,24.2555,23.8424,22.9718,25.2419,23.6889,24.0103,25.169,24.659,18.0651,24.8333,21.9716,22.6227,23.2909,23.3344,24.3614,23.7914,23.6377,23.9917,24.867,24.575,24.1968,23.2179,22.8804,25.2274,25.1206,25.1532,18.8016,25.3571,24.8061,25.4168,22.5477,24.7499,24.7546,25.2296,25.2266,25.9363,24.1404,20.7612,24.3935,19.0452,25.3949,23.0223,24.6286,24.8132,21.5445,24.522,23.8218,24.9848,25.6928,25.7434,25.0099,19.7759,24.0717,25.2475,24.3406,25.2058,25.7273,22.2302,23.4631,24.1031,25.5788,22.2091,24.8491,24.6882,23.8367,21.2941,24.8628,24.5621,24.402,18.0275,23.5073,19.8666,25.1193,25.911,22.2147,24.3801,24.3815,24.5594,23.579,23.4162,25.7937,23.096,20.758,25.0538,21.1457,23.4233,24.1205,25.3755,23.8029,24.7113,25.1655,25.0421,23.5739,24.2609,18.2285,19.8713,23.1712,23.984,25.3892,22.6157,23.5363,24.653,22.8524,23.893,22.9319,24.296,19.5291,24.3334,24.0607,24.1542,20.8662,17.5555,22.1165,22.6984,19.025,16.5962,17.3171,17.9229,14.6876,17.4,17.9394,18.8631,17.5651,18.5637,17.537,17.0509,17.2532,18.5284,19.1138,18.7461,21.8733,18.0174,16.6108,17.997,19.5474,17.8622,18.8633,15.068,16.0762,17.4327,19.9025,19.5367,16.9765,17.3403,18.1018,19.6022,18.6478,23.1249,24.3193,25.5009,22.5975,25.4562,22.995,21.0259,25.2448,25.3104,23.8905,25.907,22.2057,25.9218,22.2843,25.1632,21.4926,23.6782,24.5787,24.9216,25.6556,25.2975,25.1162,24.8283,24.5377],[20.5767,16.2462,17.8406,21.9019,16.7367,20.4558,15.8676,14.0429,15.6002,13.6979,13.2044,13.9686,12.7143,18.6785,19.1637,18.2825,12.8249,9.4705,12.606,15.2562,13.4538,16.5096,14.9074,19.5559,19.403,14.6743,20.9857,8.1863,12.1988,13.9816,0,16.6288,16.7302,18.5372,12.7715,19.5159,14.4738,14.6095,15.9276,14.8633,13.957,20.1207,16.4654,21.5321,15.5756,13.3889,17.179,18.9479,14.2158,16.037,17.8669,20.6326,17.5148,21.0746,18.2568,14.2319,14.1905,12.4054,16.264,16.161,14.524,16.4617,15.0612,21.2208,19.6636,14.3498,16.3458,15.2942,13.5346,13.8001,14.6148,16.9787,12.4177,14.8208,14.0474,16.3104,18.6095,14.5685,16.8013,18.1212,16.6334,18.7857,17.9547,15.6672,17.776,18.1932,18.496,22.0661,15.7683,18.7394,18.7064,18.8255,17.0466,20.9679,17.1056,15.5877,19.3134,16.4984,16.9843,16.0557,19.5995,17.235,17.5223,17.2355,17.6963,19.95,19.9335,17.591,22.0101,20.6579,16.8974,19.0627,20.1438,17.008,20.6173,17.5732,15.9266,20.3044,18.2704,21.5903,20.2075,17.8267,17.2466,16.365,16.0968,17.0876,16.3801,18.6129,19.4771,18.462,16.6514,18.1071,15.8451,14.4702,18.3177,15.6291,14.3852,14.9234,16.5916,15.6151,15.1963,14.9023,18.3827,15.7387,15.777,15.4313,17.4856,18.3458,19.0189,16.6399,19.0128,19.7026,15.5998,18.4505,16.3823,17.8534,16.9374,15.7833,18.5486,17.3882,15.3882,18.2416,20.9961,21.482,21.0178,21.8714,18.7287,19.9327,23.5875,18.4704,22.1926,21.2981,23.4899,18.9309,19.6086,19.1505,19.9112,22.338,19.4829,20.5055,21.0697,22.71,17.7385,20.1813,21.7636,18.1777,19.9529,19.7558,20.7253,20.0505,18.8324,22.8262,19.8064,21.243,17.8454,16.357,21.0017,22.1036,18.8498,18.6735,18.6794,19.1477,18.052,18.4131,20.6024,19.765,22.3794,21.1812,19.548,19.4251,21.2359,23.3225,21.7122,20.4311,22.7526,18.8424,22.5982,22.067,22.1471,18.3166,19.5284,23.3486,21.7242,21.7746,19.2095,24.5629,18.2575,21.5237,18.0348,22.041,21.1221,20.3368,18.5901,19.2684,20.1263,21.8585,20.8922,22.1122,23.4319,19.9531,22.0605,21.1725,18.1963,23.3433,20.3504,20.2236,22.3181,20.769,23.6694,23.1661,20.8236,20.5681,18.6242,23.5532,21.174,19.9087,17.6205,17.4642,21.1018,22.8609,20.3042,22.3725,22.1654,19.1952,20.3496,23.1836,18.7614,20.4092,23.2096,18.9037,18.5535,17.6357,22.4792,22.586,23.0315,18.874,16.5382,15.2792,18.8729,13.8051,16.6382,15.1271,17.9401,18.2444,16.3966,17.1008,18.4734,18.1113,20.3814,16.6859,17.5307,17.0276,18.3045,18.7344,15.2855,19.768,15.8579,17.9972,17.107,16.4869,17.1701,16.8942,16.3521,16.0835,16.6887,18.3044,18.6109,16.8671,21.3378,19.1605,18.5686,17.8037,17.9896,19.8671,19.3218,16.8437,19.5945,15.3505,15.7925,15.1507,15.5121,19.008,16.395,18.2487,17.4589,21.524,20.4392,18.3313,16.4433,20.7033,18.2736,16.504,16.0117,19.8765,17.8519,17.4862,16.9816,15.5622,18.4883,18.2061,16.1017,18.0076,15.5504,17.8296,15.2936,19.5786,15.0547,18.9608,16.3128,19.7161,17.5737,17.8152,16.6872,17.1686,15.1084,21.8258,17.2082,16.6796,15.6138,16.178,16.6803,21.8584,16.7264,19.0249,16.8019,15.1746,21.4986,18.6581,16.9052,17.4419,19.3075,19.648,15.5362,16.018,17.155,22.5916,17.1379,17.1011,15.9685,17.6946,17.88,17.4818,17.4654,21.7135,16.5165,15.2574,17.1536,15.6507,17.4944,17.1294,16.408,15.4827,16.6009,17.0551,18.3602,15.7491,17.1289,17.1755,16.3622,18.7494,17.092,15.4161,19.0445,17.6447,16.8527,19.8133,19.4525,20.5804,15.7486,20.3495,19.907,15.0929,15.8306,17.258,16.4764,22.0809,18.5955,17.8289,15.6581,15.4503,21.4207,20.3362,15.4981,18.6172,16.8605,15.857,16.6421,17.5842,23.9231,21.3557,21.235,22.7836,22.7912,22.1024,22.887,22.3917,18.001,23.2193,20.5914,22.1787,23.9014,21.9201,22.9334,16.2683,16.5693,14.6124,16.4185,16.1766,17.8984,16.1776,17.8344,15.0737,15.5506,16.3838,17.1674,23.3286,25.6585,22.0925,23.6053,24.6775,24.1094,23.4087,24.0262,23.9765,23.4279,23.3678,22.34,23.2018,27.2117,25.2464,25.1165,23.8873,25.2206,24.9759,24.049,23.5292,25.6244,23.1917,24.5367,23.6213,24.483,23.9808,24.9216,24.1631,24.1983,24.1804,24.6026,24.1666,23.8169,25.5409,23.6669,24.6277,25.0284,24.7969,24.9736,23.2342,24.0811,24.6573,23.8378,23.6457,17.9807,23.4672,24.3346,24.8399,24.37,21.5304,25.8792,23.2171,24.4081,24.7878,25.294,24.3015,22.9637,24.533,24.7092,23.7285,23.3467,23.2435,24.5485,20.7477,24.1507,24.7258,24.1261,24.2708,21.6795,22.7842,24.662,25.7791,25.7396,25.4821,25.6379,25.2159,25.7512,27.698,24.227,26.1648,27.0093,25.6208,24.2565,25.9776,25.5617,25.1387,27.1813,25.4856,25.053,24.4328,20.6653,27.0159,25.6081,25.5132,25.8146,25.8451,25.4407,25.2343,26.0552,24.3236,24.2546,23.6325,21.6736,23.5655,26.38,26.2708,26.3845,26.3327,18.451,24.6333,25.2717,18.589,25.1253,25.8759,27.3876,24.7459,25.9399,22.5039,26.5162,24.1738,25.5671,25.009,24.3276,25.916,24.9842,23.0306,24.7303,26.8138,23.9967,24.4487,24.5002,24.8991,24.2576,24.519,23.79,24.6723,22.862,18.9479,26.4293,22.7117,24.4854,23.2168,24.2921,25.4119,24.8959,26.8517,25.8626,24.1177,25.473,22.7591,25.1958,22.3726,24.2619,23.7026,24.8447,24.927,24.4336,25.538,25.3632,25.4153,22.8321,24.0507,26.3451,24.4158,26.6529,24.2294,26.2168,24.3065,24.7595,25.2277,25.8089,24.5805,25.9565,21.5553,25.3364,25.46,22.8638,26.229,24.9616,25.2521,17.701,24.9998,24.6643,23.9387,24.566,18.5338,25.1161,25.4805,19.197,25.158,26.6198,25.9808,23.4381,25.9584,26.2225,24.1947,23.7023,25.9754,25.1283,26.0264,25.4823,23.6366,22.6063,23.7275,26.2207,25.6916,24.3797,25.509,25.3562,25.7388,26.5298,20.6037,23.7877,24.8937,24.5491,24.4104,25.2164,26.716,24.6319,23.9378,26.2767,23.696,25.427,23.7774,23.8716,24.166,24.054,24.8912,24.8857,24.5617,25.9731,24.2255,24.2763,21.0694,23.1972,24.9459,25.8094,25.1421,23.1009,24.8607,25.0226,25.0723,23.4465,23.3194,25.5534,23.9239,26.2219,24.4426,24.8018,26.3785,25.3927,23.8173,27.195,26.2133,26.1714,24.9636,24.6832,27.1179,24.7457,25.6733,26.2355,20.4111,25.5138,26.1765,25.0159,24.612,24.9452,25.7434,25.5871,25.1479,25.1145,24.8499,26.9685,26.3695,26.4311,25.838,25.5348,25.5007,25.4561,26.8626,24.0468,25.6716,26.2839,26.3704,19.1682,25.3009,24.778,25.041,25.4094,25.2979,25.7846,24.2448,23.4712,23.8132,25.6932,26.3549,26.6121,24.5703,24.769,26.8817,27.2269,26.7785,18.999,26.234,25.7284,26.8175,24.0603,25.8809,26.3339,26.4674,26.226,27.9421,24.5736,24.0514,25.9643,17.7325,26.9966,24.7011,25.8911,26.4031,23.9823,26.2672,24.3105,26.6571,26.8714,27.9208,25.7905,21.5836,25.7825,26.5569,25.1056,26.7732,26.7754,22.1976,23.9575,25.9554,27.3647,24.1294,26.0751,25.7592,23.8114,21.6597,25.9215,26.4258,24.2117,20.8322,25.7573,22.1031,26.1491,27.2665,23.0441,25.8276,25.9054,25.8768,24.262,24.8274,27.5463,25.0498,23.2994,26.5268,23.7023,21.419,24.8499,26.8009,24.8208,26.0286,26.5428,27.1649,25.0594,25.0428,17.8878,21.9175,22.7419,24.0911,26.7324,22.5734,25.7626,25.5475,23.9119,25.5878,21.8046,23.4962,23.2361,25.0998,25.646,25.3331,22.9763,19.9423,24.765,23.9614,20.096,18.6999,17.936,19.4167,18.1565,18.7197,19.0576,21.444,18.8502,18.7672,19.6588,17.8708,17.0856,22.8478,19.7472,20.2551,22.754,18.5375,18.0026,18.9456,20.9383,18.5502,19.5455,19.259,19.6859,17.1229,20.593,20.1246,17.6897,18.2795,19.2907,20.7333,17.6049,25.035,26.3255,28.1707,25.0258,26.7407,25.3473,24.6422,26.0754,26.7434,25.2898,28.2236,25.2602,28.0759,24.9166,26.8156,23.4675,24.4125,26.4243,26.3661,27.2506,27.5141,27.5271,26.2332,25.1061],[14.2349,11.2898,11.2471,14.217,9.3942,11.9783,12.6144,11.7886,12.2228,13.0491,12.4341,16.1606,11.4737,13.7518,11.9475,9.8593,9.2637,15.2526,14.6379,14.2769,14.3854,10.5426,17.1179,11.3357,13.4062,12.756,12.8584,15.1373,11.9245,16.6919,16.6288,0,10.1033,11.599,10.5882,12.5461,14.8397,8.5941,15.1402,11.6283,11.2317,12.521,11.5247,13.6387,9.7043,14.2117,11.8828,16.2993,11.7136,13.6597,11.9102,13.178,10.3271,13.3568,9.5913,10.6401,18.3793,14.8317,10.5963,10.2863,13.7107,10.0603,11.9827,13.3155,12.2147,13.4202,14.5109,10.5806,12.3442,9.0604,12.1033,10.6205,11.4986,9.6201,10.9257,11.0622,13.0962,12.0675,11.5955,13.1654,15.4783,12.7648,11.4476,9.9111,11.5495,12.8485,15.618,16.6561,15.2049,12.4759,13.1544,16.2041,16.1035,17.1939,14.8457,12.1858,21.1187,13.7318,15.2637,9.7401,12.4924,11.9564,12.3746,13.3699,12.1999,13.3823,12.8879,11.4353,19.0482,16.4517,10.9483,13.0167,12.8847,14.7657,15.6092,11.3355,13.8822,16.2823,17.7367,17.3467,14.3467,12.297,16.631,9.8107,10.51,10.4041,10.3004,11.7724,12.1557,11.1017,14.8435,10.8138,11.5546,10.6236,16.7733,14.4174,12.0868,11.5254,10.7642,11.1295,9.8443,10.4986,11.6753,14.0913,10.4943,12.0371,12.0643,12.1189,14.1329,10.6432,11.7562,10.8389,10.6162,12.8328,12.1275,11.0258,14.8214,13.4033,11.8054,9.688,14.6661,11.8915,16.3954,14.3607,15.2804,21.1586,14.9299,19.0103,18.5625,15.3735,15.7982,17.0902,17.3766,15.121,13.0913,18.7868,17.4606,17.1663,13.648,14.6372,15.7506,17.811,15.0783,19.0942,16.451,14.9081,20.2435,12.7902,15.1883,13.8269,16.9227,17.555,13.8917,14.8352,15.1625,14.1375,19.6988,17.3124,13.3427,12.6691,14.9221,13.9491,14.5156,16.6993,15.9645,13.2508,16.8875,18.3367,17.5174,15.8722,14.2445,17.496,14.8254,14.2712,17.4701,15.0208,17.9656,16.5351,17.5649,13.6557,15.1456,17.494,14.9947,17.4023,15.0909,18.0404,14.4386,19.5373,15.0163,18.36,14.0403,14.4599,15.3738,13.8913,13.1703,16.3434,14.1446,15.2729,16.5903,14.4734,18.5326,14.576,17.0513,17.4523,14.8128,20.74,15.5869,16.6602,18.1943,16.5932,16.4397,13.9621,13.7177,19.0202,17.0303,16.3871,17.8256,15.3565,15.0352,16.8835,19.0089,14.866,16.7333,18.4826,14.7519,17.8186,16.6249,18.344,17.4068,17.4744,15.8886,16.9201,17.8961,19.0017,18.6797,13.2023,11.1061,14.6291,10.8475,10.2937,10.1936,9.5307,12.5507,16.0893,10.1008,11.2037,16.8205,11.9451,15.7739,11.3545,11.1983,10.9478,15.1082,13.0952,11.701,12.575,11.1044,17.9851,12.0752,13.5045,11.276,13.4173,12.6873,12.6104,11.0332,11.2142,11.2748,12.3878,13.3248,12.3708,12.4391,12.6667,11.0306,11.9353,12.2036,13.8736,13.1727,14.5014,13.2432,12.3068,12.6115,12.4764,12.0225,12.751,14.2625,13.4023,12.7956,20.2037,13.6376,12.9727,11.3686,15.3643,14.6756,12.0426,12.0154,12.234,12.2292,12.9475,12.9232,12.7232,12.1767,11.0491,14.1275,11.77,11.6123,13.0744,12.4656,12.1286,12.1925,12.0725,17.8474,12.5624,13.8348,12.7603,13.0247,13.6445,11.3055,13.3072,11.1027,12.6286,12.5369,13.9975,11.5669,12.2854,13.5861,15.5162,13.7834,12.3103,11.5715,12.7663,12.4312,12.9624,12.293,11.5411,10.3219,14.9769,12.7972,12.1749,12.7457,11.2327,10.99,12.4117,13.7126,13.9163,11.4963,12.2603,13.3846,10.5408,12.8743,11.1933,13.7021,15.5559,14.5107,13.534,12.2538,13.0582,13.723,13.7985,13.1889,11.8699,13.2255,13.8239,13.2601,14.2688,13.5582,13.6585,12.0741,12.9854,13.7108,13.6271,11.9121,12.3622,14.0824,12.1236,12.5356,14.8538,12.6704,13.2203,12.6697,10.4971,13.975,12.9856,12.3181,11.75,12.0707,11.8336,16.6325,10.6887,16.9401,14.2389,15.7462,18.1434,18.0039,15.2384,17.9932,16.5369,13.1864,17.7734,13.84,15.3683,16.6533,14.9124,17.4969,12.2973,14.6581,12.1403,16.7979,15.6369,16.7085,11.4602,18.6605,13.2599,14.4258,14.6981,16.2408,18.8712,19.5759,16.7842,18.5191,18.6021,18.8672,19.2063,19.5667,18.8791,16.9008,18.6086,19.2599,20.0301,20.2614,21.9654,20.1883,20.5985,19.7088,20.008,19.9003,20.8732,22.5324,19.5001,20.8738,22.4897,21.7662,19.963,20.0909,21.8928,20.0402,21.0743,20.644,23.0144,19.9559,20.5441,19.9501,20.9239,20.2261,21.0777,21.0992,18.5011,19.3406,21.0414,21.0218,20.751,16.2022,18.4422,21.1912,20.1774,21.2968,17.6161,20.9055,18.9388,17.9934,20.6258,20.459,20.0226,19.4067,21.268,19.1291,21.244,18.2969,17.9784,19.9067,16.8481,19.3168,19.5804,19.1605,20.4147,17.3122,20.2323,18.7954,20.842,21.8905,20.6429,20.7883,20.0759,20.7649,20.7438,19.8132,19.8697,20.4118,21.9093,19.7843,19.4146,19.9209,19.8954,20.192,20.3901,19.0346,20.0187,15.8896,20.3434,19.9567,21.8083,21.2438,20.9272,20.0429,20.5936,20.3609,19.4697,18.6648,19.0212,19.0754,18.4811,20.6928,20.5941,19.697,19.5139,15.7892,19.7818,18.9413,14.1468,20.9834,20.6049,20.4954,18.7922,20.3879,20.5442,20.6632,20.7187,19.8208,19.099,20.1107,19.911,20.3451,18.8564,20.3966,20.3874,19.1441,18.7514,19.2836,18.4755,19.9248,19.7535,20.7109,19.4102,17.8908,12.5412,19.8884,18.2182,19.5788,19.5158,19.8552,19.2647,19.1919,19.9539,20.2284,19.5882,20.5019,17.2027,19.2907,15.7618,18.5569,19.8564,19.8532,20.2176,19.1868,20.2836,20.3016,19.3118,19.9053,19.1017,20.375,18.1628,20.6254,19.1193,20.0076,19.2365,19.0907,20.6067,20.2294,18.9985,20.2258,17.9729,20.386,19.9983,18.4672,20.2242,19.6503,20.3023,14.0038,19.6781,19.2392,17.1647,19.7419,19.6018,20.2032,19.4951,15.9518,19.5813,20.1144,20.0844,19.8456,21.2848,20.302,19.3999,21.1449,19.4003,19.474,20.2139,20.128,18.7122,16.9201,19.2617,20.3283,19.9761,19.2585,19.9406,20.3873,20.7813,20.2981,19.4168,20.2219,22.4843,19.746,20.7178,20.0825,20.072,19.9268,19.5366,20.279,20.2004,18.5929,19.4066,19.3593,19.4899,20.1537,20.1217,20.6754,20.088,19.8236,18.3607,19.8203,16.5477,18.6147,18.7517,20.0064,20.9292,16.7018,19.9216,19.5852,19.98,18.7066,20.6506,20.5805,19.9321,18.9899,18.044,17.7316,19.5329,18.1628,17.101,19.9557,19.259,19.8527,17.8768,17.4124,19.5459,18.4906,18.7949,19.264,16.1919,19.8865,19.1583,17.471,17.4721,17.4709,18.3392,17.9968,18.1639,18.0561,17.8778,19.6016,19.0159,18.9819,18.2003,17.6033,17.361,17.5808,18.7777,16.3835,17.9287,18.2191,18.0854,12.5544,17.9717,17.0474,17.4213,17.2388,17.2383,17.9987,16.5567,16.1443,16.8089,17.4881,18.6779,18.8242,17.2667,17.55,18.8835,19.4329,18.8707,12.4076,18.4751,17.9872,18.6675,17.2467,17.6396,18.5176,18.6365,18.2485,19.7055,17.1807,16.885,18.4299,12.4064,18.8246,17.39,18.3272,18.4812,17.0977,18.5361,17.2923,18.7037,18.9116,19.7026,17.594,13.1821,17.998,18.6881,17.454,18.6283,18.8928,16.0528,16.9277,18.2525,19.3583,16.7796,17.8451,17.8814,17.0972,15.8909,17.9958,18.9365,18.4697,14.305,18.7235,15.3271,18.317,19.4071,16.305,18.5726,18.3441,17.7148,17.5512,17.3992,19.5003,17.7114,16.0754,18.8299,16.7917,15.93,16.7226,18.2162,17.0704,18.2176,18.3529,19.4442,17.7356,17.4737,13.1679,15.8624,15.8044,16.938,18.5954,15.3168,18.5035,17.8548,16.8015,18.2082,15.0427,16.8275,17.0954,16.9998,17.7307,17.6463,16.4725,16.4076,17.9053,16.7262,12.233,11.0554,10.8024,15.823,13.0837,11.6511,11.2927,13.9644,11.5945,11.0888,12.1159,10.5438,10.0119,16.3113,11.401,12.2226,15.7825,11.1678,10.8828,11.0659,12.5055,11.0375,11.191,13.7085,13.993,11.3994,12.5577,12.9126,10.8914,11.3265,11.7433,13.1886,13.2415,17.5232,18.4688,20.3896,16.8684,19.2107,18.5781,18.2827,19.2723,18.4692,17.1846,20.0732,17.6989,20.2826,17.6155,19.0913,15.324,17.5967,18.3752,18.7997,19.3039,19.727,19.5699,18.2047,18.7279],[10.32,8.045,9.5744,10.0165,10.1731,7.6613,11.1142,10.4985,10.9257,12.9326,12.8352,16.1597,9.4761,11.4853,7.7398,7.3871,10.7988,16.9714,12.8324,14.3029,14.8461,8.0326,21.128,7.5525,9.7784,12.7014,8.321,15.8704,11.6314,16.5323,16.7302,10.1033,0,8.222,11.1425,9.5449,14.6539,7.1507,13.3895,9.5738,11.3482,8.0006,8.6844,9.9325,8.1295,15.4984,9.42,11.7458,11.0932,12.1465,8.5943,8.5673,6.3282,8.2827,6.1742,9.8576,18.9935,15.8317,7.0305,7.0381,13.1234,6.9699,11.3681,8.9142,7.8973,13.2698,12.727,7.8996,10.7825,7.9178,9.6291,6.0689,12.3697,6.6756,9.5613,8.8825,9.253,10.5252,8.3091,9.0324,12.7976,8.9394,7.7827,8.3923,7.5809,7.9276,13.0025,12.6821,14.3558,8.1735,9.0625,13.8883,14.6241,12.1558,14.0567,11.8019,20.4022,10.9387,13.4775,8.4582,8.9402,9.6396,10.2367,11.8592,9.4043,9.241,8.7019,7.8679,15.7831,12.864,8.6953,10.5672,8.5278,12.9531,11.7188,7.6561,11.2248,13.4542,16.1289,12.8713,9.9513,8.54,15.7743,8.2814,8.4686,7.3329,8.4034,6.636,8.2482,7.0091,13.6856,7.1132,8.9406,9.4194,15.1889,13.0349,10.959,11.3545,6.9001,8.8601,8.7176,9.3042,7.51,13.4938,8.5141,9.312,8.4712,9.1228,11.8679,7.2647,7.6963,9.3492,10.1144,8.3037,9.6781,7.7707,12.1144,11.5215,8.9931,7.2695,14.5217,7.2776,12.116,9.7475,11.4148,18.2301,10.43,16.8324,13.6314,11.3229,11.6387,12.2571,11.6999,11.9968,8.6229,16.4609,15.042,11.7827,9.1318,11.6105,10.6286,13.0903,12.2508,16.522,11.0509,12.2087,19.033,8.4836,11.6519,8.7985,13.7288,12.1983,10.5131,10.1932,12.9402,11.8714,15.5687,12.1427,9.0454,10.5682,11.9174,10.0885,11.2027,14.0711,11.2397,8.4255,11.2948,15.0814,13.9798,12.7702,9.9474,11.8506,11.1402,10.689,12.6037,11.3361,12.6633,11.7508,12.2274,9.8411,11.3449,11.9804,10.0159,11.9475,10.9664,12.7567,10.7264,16.7032,11.1426,14.1106,9.6773,10.4737,11.5047,9.6047,8.8493,10.663,10.5568,10.4051,12.2354,10.3065,14.1052,10.5704,15.5499,12.2231,10.8318,20.0946,11.0364,11.4697,12.6408,11.1971,12.3383,9.5409,9.1355,14.4368,12.5133,12.7064,16.2693,12.3038,11.8909,11.9045,15.8699,10.7104,11.0433,16.0068,10.6866,12.1058,14.2832,15.787,11.8507,15.1277,13.4208,15.0104,12.7225,14.6079,13.8057,8.583,9.826,14.4212,7.4498,11.5208,6.3783,7.5027,10.7338,14.726,7.6204,8.1314,14.4944,8.4787,13.1249,8.3749,7.5334,7.9822,13.1191,10.2587,10.0462,8.4917,7.9018,16.2591,9.1618,11.2301,7.5774,10.3491,9.6829,9.6977,7.1763,7.3493,7.8194,8.7404,9.1191,8.1679,7.2178,9.4109,6.2349,7.9204,7.9098,11.3447,9.268,12.9995,12.1803,10.5419,10.0539,8.1249,9.0593,8.7327,11.9239,9.6949,8.1877,19.9698,11.8645,8.1938,6.2027,12.8992,12.7902,8.0205,8.1597,7.9513,9.8027,9.8932,8.5325,8.2114,8.9326,6.6039,13.457,8.4534,9.9481,9.6453,10.969,7.1157,9.7068,7.9999,16.2636,9.7735,11.0843,9.2563,11.8247,10.3342,8.7879,10.8055,9.3611,10.6493,9.8528,9.3279,7.7985,7.1474,11.4169,14.9323,9.5108,8.0803,7.5964,7.6974,7.5204,8.5435,9.8932,8.1728,7.5477,10.7074,9.213,10.0072,10.1876,7.1131,6.8255,8.1989,11.2315,9.3316,8.7976,10.2369,11.1734,8.7063,10.0096,7.9523,10.6994,15.5373,12.7531,10.3548,8.5674,10.3917,12.1107,9.9221,10.8986,7.6002,9.6696,12.6052,8.7079,11.0376,10.924,8.592,7.687,8.3636,9.8145,8.2427,8.1649,10.648,12.8261,8.6225,11.6238,10.4988,8.5139,9.7256,10.0407,8.6744,10.1615,8.6422,9.8763,7.5269,9.2187,8.7576,15.8095,7.3705,11.4261,8.7548,9.6727,12.9992,13.3817,10.9833,12.7072,12.0034,8.761,12.5058,9.6968,10.5114,11.3748,10.6948,12.2678,10.7457,13.7649,11.0541,16.7052,14.5812,15.555,9.3225,18.3896,12.0411,13.6838,13.0603,16.4534,16.1895,15.9111,14.5001,15.5668,14.9576,15.3655,16.8363,16.7204,15.2816,12.3272,15.0776,17.2372,17.171,16.46,18.8812,17.3247,17.902,16.6376,16.5052,17.2506,18.5733,19.5956,17.0376,18.4829,21.1253,19.3136,16.6148,17.3892,19.9126,17.0571,18.8734,18.096,21.554,16.9152,17.2853,15.6946,18.7813,16.9714,18.5382,18.654,15.3765,16.2281,18.0779,18.5504,17.6621,14.001,15.9075,18.8023,17.0365,18.7747,15.5093,17.5833,16.265,14.711,17.1043,16.8463,16.6732,15.6151,18.5434,15.2767,19.0485,14.2985,15.1823,16.8475,13.2189,15.9128,16.2314,15.5209,17.6196,14.393,18.2657,15.1796,17.3305,18.3559,17.3296,17.4768,16.6579,17.358,16.9576,16.6241,16.1261,16.8564,19.1812,16.3979,15.2545,16.2953,16.6803,16.3109,16.7524,15.7501,16.2953,11.9639,16.6734,16.3754,19.0151,18.0472,17.1122,16.4173,16.1758,16.6136,16.1142,15.5658,15.8788,14.6691,14.1577,17.4923,17.0326,16.2543,15.6582,13.6405,16.4546,15.007,10.4572,18.4148,17.4295,16.6524,16.5849,16.9317,18.7197,16.8368,17.9574,16.2399,15.649,17.4425,16.2367,17.35,15.0211,16.9825,16.6733,15.5162,15.725,15.9328,15.386,16.6176,16.5641,18.1987,15.9092,14.2754,9.0086,16.393,14.4696,16.1793,15.5251,16.8327,15.5327,15.5224,16.2393,16.4331,15.9093,17.3192,13.3132,16.2054,11.6926,14.903,16.4545,16.7211,16.9087,15.8401,16.7471,16.6473,15.2671,16.9277,16.0557,16.6858,14.1811,17.2348,16.0957,16.3728,16.1771,15.7357,17.4397,17.0618,15.8794,16.7248,13.7061,17.0616,16.8407,13.9279,16.3158,16.5749,17.432,11.8392,16.4386,15.8653,12.99,17.0585,17.5533,16.8417,15.3048,12.3942,16.3245,16.496,16.6792,16.5819,18.0213,16.613,14.6202,17.7744,15.8361,16.1924,16.6792,16.8436,14.534,13.5606,15.5327,16.6712,16.4312,15.1719,16.4353,17.3168,17.4887,16.641,16.6563,16.9941,19.8492,16.6305,17.2619,16.7821,16.5846,16.6797,16.6671,16.7965,18.3836,15.3187,16.174,14.4746,16.7765,16.7511,17.1883,17.7731,17.231,16.375,15.6646,16.4183,13.4246,15.6601,14.2813,16.6922,17.8069,12.9316,16.826,16.7464,16.8289,15.8585,17.9159,17.5307,17.431,14.5822,14.244,13.6899,15.0609,14.1935,12.0459,15.9559,15.3463,15.6603,13.5836,13.5039,15.3651,14.6692,15.0433,15.4097,13.4696,16.1487,15.3211,13.8385,13.6972,14.1991,14.401,14.2375,14.1323,14.572,14.1799,15.6976,14.7812,15.0668,13.9006,13.7954,13.3992,13.1077,15.1023,13.0952,13.2829,14.6458,14.4351,7.8608,14.1356,12.3546,12.8768,13.122,13.589,14.5274,12.7231,12.8918,13.162,14.0059,14.5044,14.4588,13.4022,12.5708,14.9276,15.3453,15.093,9.7728,14.7151,13.9961,14.8676,13.6039,14.6479,14.5852,14.8098,14.6388,15.9609,13.6558,12.3338,14.3086,9.0513,15.0731,13.3716,14.8569,14.8146,12.3294,14.467,13.3462,14.6912,15.2306,15.9905,14.406,9.3381,13.4642,14.9492,13.5564,14.9839,15.3052,12.8594,13.7383,14.4577,15.4534,12.439,14.3537,14.2779,14.6081,12.8804,14.6272,15.2876,15.0455,11.3152,13.9984,11.3347,15.2884,15.7111,14.0977,14.7867,13.9132,14.2023,13.8533,13.6204,15.6922,13.9605,11.0661,15.4073,12.4385,14.1378,13.8161,15.1881,14.3863,15.4263,15.0491,16.2068,14.5043,14.6054,10.3648,11.6445,13.9317,14.5712,15.2619,12.7188,15.678,14.5702,13.4195,14.883,14.5175,15.4527,12.322,13.4076,14.0368,13.69,11.2804,13.662,13.0732,12.9242,8.1253,8.0174,8.4665,13.0935,9.913,7.5317,6.7764,9.7763,7.8894,7.4014,7.6096,7.0136,7.7125,10.9159,8.0291,7.9754,13.0122,7.0268,6.2751,7.7649,8.5934,8.215,8.1132,9.9908,10.2965,7.9813,7.8817,8.1371,7.8932,7.5431,7.3768,8.8551,11.6192,12.9156,14.1304,15.7483,12.2671,15.0702,14.8167,13.1066,15.4576,15.0027,13.3126,16.2762,13.4247,16.3748,12.8203,15.4281,11.5408,13.6333,14.4032,15.2711,15.5654,15.5481,15.4067,14.5405,14.8862],[8.5497,8.0175,9.9859,8.4387,8.7914,7.4044,11.1084,12.2197,10.5199,15.2031,12.4568,15.5389,10.0922,9.063,6.7032,9.1526,11.3148,18.2668,13.5758,13.9456,13.449,9.8212,22.4893,6.3923,8.0644,14.5217,8.7293,17.8222,13.1307,15.8797,18.5372,11.599,8.222,0,13.4874,7.4203,16.1337,9.5363,12.1529,8.8829,10.8834,6.6263,9.8259,7.9637,9.8089,15.2169,8.1608,11.0743,10.5665,10.4725,8.491,7.373,7.1968,8.6487,7.3342,11.6185,20.3205,17.8714,7.8392,7.0877,13.8668,8.7401,10.591,8.2549,7.0599,12.9814,13.5509,8.0059,13.7784,9.7574,12.6155,6.111,13.1622,8.7445,10.8565,7.6683,7.4148,10.63,7.0532,6.9642,11.935,6.7498,6.9916,9.1041,7.3393,7.2283,13.0107,11.8787,15.1651,8.4653,8.6959,13.5657,14.8635,11.7154,14.2863,12.9186,20.7642,12.2733,12.8552,10.214,7.7275,9.682,11.4409,12.7973,8.9394,9.0637,9.0929,9.1143,15.2903,11.8827,11.0569,9.33,8.6579,13.472,10.9172,8.6255,12.9159,13.0197,16.6275,12.1531,9.5262,8.987,16.5441,10.9213,10.5489,9.5799,10.3787,8.7021,8.3984,8.8293,14.9414,8.8979,11.4293,11.6753,15.639,15.5528,13.7436,13.9789,9.1187,10.8262,11.3225,11.6523,9.0206,15.0959,11.2603,11.3083,8.2427,9.1592,11.0557,9.6926,9.4303,9.935,11.0527,9.7559,11.5506,8.0412,12.2086,12.41,8.8473,8.8426,16.5455,8.6369,12.6785,8.6913,10.3792,18.2503,11.8625,16.9239,13.3337,12.1387,10.0487,12.2854,11.6096,11.2648,9.8334,16.7195,14.556,11.8327,10.1434,10.3788,9.4899,12.7304,12.2706,16.2818,11.0604,11.8497,19.7398,9.4981,10.3781,9.1422,14.5929,11.8346,9.2287,9.8527,13.2902,13.3448,16.1767,12.4452,9.061,9.4353,12.3467,10.1704,11.7702,14.8316,10.8797,7.9368,10.5761,15.3151,14.1391,12.0497,9.0206,11.3907,9.4627,9.7224,12.4912,11.4036,12.3049,10.8299,12.3104,9.896,10.8505,11.8768,9.8222,12.3994,11.913,12.6262,10.208,16.5865,11.3266,13.7871,9.984,10.2167,11.5588,9.9496,9.1778,10.9629,9.5333,9.6033,11.1558,10.0379,15.3667,9.9185,15.3801,11.8207,10.051,20.7196,9.8774,11.434,12.7265,11.0134,12.2486,9.2778,10.8864,14.0536,12.2855,12.2563,16.643,13.0741,10.6118,11.4424,15.9002,9.8089,10.9673,16.6029,9.7438,12.0511,14.917,15.1308,12.0624,15.1511,12.9648,15.4789,13.1472,15.5776,13.377,9.2299,10.984,14.9098,8.8672,13.5545,8.408,9.3095,9.0854,14.4136,10.2183,8.7359,14.7543,8.8817,13.1422,9.67,10.0717,9.7327,12.9617,9.5828,12.8532,8.6493,10.9827,17.2532,11.2863,12.5745,9.6718,12.6968,11.4076,12.2734,8.9806,9.2494,8.9654,10.8465,8.8273,9.2952,9.7517,10.7028,8.2366,8.6654,9.7941,13.0995,9.7202,15.2115,14.2839,13.079,13.1473,9.4161,11.254,10.265,13.3367,9.7396,9.3329,21.5784,12.4118,9.7962,8.2116,13.9577,14.5514,9.6297,9.3412,10.4423,11.7603,12.219,9.7392,10.163,11.8867,9.2458,15.2593,10.5087,11.711,9.8951,13.087,8.4111,12.172,9.3222,17.3835,10.828,12.6427,11.9238,14.4584,9.1465,10.4008,13.0902,11.3093,12.6458,10.8433,9.8845,10.5229,9.5792,12.748,16.9352,9.2797,10.3804,9.3173,10.2151,9.8306,8.8194,12.9688,9.9433,10.1237,9.9203,11.7674,11.5948,13.0827,10.0451,8.935,9.9563,12.4499,10.0921,11.4092,13.1835,11.5815,10.8396,11.5969,8.7613,12.7932,17.6608,13.178,12.0605,10.4822,11.9477,13.3768,11.9122,12.1416,8.9621,11.3484,14.2553,9.9073,13.0971,13.0396,8.7737,8.5214,9.2276,10.9676,8.8224,9.58,12.8529,15.0374,10.2867,13.0423,10.9899,10.5218,11.2819,12.8062,11.0601,9.4764,9.2109,11.7188,8.8461,10.2918,11.0777,17.0594,9.1182,11.4477,8.6015,11.0264,12.7667,13.4181,10.5977,12.5483,12.4137,9.3813,12.2001,8.8917,10.2104,10.7418,10.2894,11.9476,12.694,14.0459,13.8488,17.8574,16.322,17.0609,11.346,19.4513,14.7822,15.3907,14.1869,17.3855,16.0405,15.8179,15.0812,16.2589,15.0684,15.8146,17.1207,16.6137,15.4722,12.1624,15.4324,17.6955,17.8159,16.0281,19.1745,17.3058,18.2735,16.3452,16.5774,17.7009,18.6889,20.3059,17.8556,18.7675,21.8001,19.8331,17.0577,17.3186,20.5089,17.2922,19.4398,18.2459,22.6182,17.5028,17.2385,16.8123,18.9847,17.0743,18.8808,18.9624,16.1721,16.4702,18.5908,19.3186,17.9255,15.9502,16.4785,19.5944,17.1785,19.6002,16.4671,17.7507,16.6325,15.0343,17.4382,17.5149,16.8912,17.1362,19.206,15.7344,19.5257,14.7848,15.7773,17.1425,13.8411,16.2205,16.6386,16.0516,18.1409,14.7963,18.7624,15.321,17.1928,18.4094,17.4401,16.732,16.7695,17.1171,16.4106,17.0869,15.979,15.9051,18.4798,16.5175,15.3049,16.3142,16.6824,15.8581,16.5424,15.7323,16.5646,12.3697,16.1552,16.4318,18.6228,17.5518,16.5369,16.3368,17.1877,16.6483,16.2237,15.7341,16.2053,15.9113,14.5487,16.6362,16.937,15.85,15.3128,15.0878,16.8721,15.1405,11.5899,18.1125,17.1172,16.4087,17.3159,16.3391,19.4875,16.6955,18.5045,16.3254,15.5161,17.7282,15.8742,17.7299,15.3823,17.3782,16.4236,15.4938,16.1075,16.3093,15.3241,17.3596,16.6777,18.5254,15.8194,14.6863,9.9494,16.3484,15.4625,16.6336,16.1425,17.6003,15.3206,15.6537,15.5815,16.6178,16.4892,17.1335,13.5764,16.2909,12.2284,15.1724,16.6487,16.8714,17.2905,15.92,16.8392,17.2108,15.566,17.2205,15.7977,16.6725,14.5092,16.5921,16.3771,16.2761,16.2677,16.0357,17.6175,17.1488,15.9768,17.1004,14.092,17.1586,16.9547,14.8001,16.6903,16.712,17.5318,13.8214,16.7383,16.0873,13.1392,17.1618,18.9129,17.1518,15.4982,13.9336,16.5705,16.3152,15.8999,17.4481,17.5443,16.6395,15.0259,18.9947,15.8864,16.6116,16.1512,16.8205,15.0993,14.0289,15.4091,16.7315,16.3118,15.573,16.7552,17.2054,17.1116,15.6219,17.5895,17.3973,19.9747,16.9658,18.0288,16.9294,16.1463,16.6548,16.7841,16.5408,18.7857,15.1424,16.411,15.1347,16.9966,17.2753,16.9701,17.5145,17.4163,16.3697,15.9983,16.5496,13.9186,16.0586,14.5332,16.6626,17.3727,13.4532,17.0692,16.9381,16.9502,16.1309,18.2752,17.1159,17.8497,13.9849,13.0557,13.6603,14.325,13.6979,11.978,14.9697,14.8295,14.5848,13.736,13.5916,14.7333,14.5613,14.8761,14.683,13.8968,15.6129,14.7642,13.5008,12.9708,13.9979,14.0768,13.8034,13.7887,14.5662,14.1808,14.9189,14.1119,14.7379,13.7013,13.9144,13.2263,13.1663,14.6515,13.4265,13.4362,13.9667,14.091,8.8665,14.0425,12.1165,13.4406,13.5253,12.8233,14.0249,13.3728,13.2291,13.4648,13.8,13.9644,13.8515,13.2325,13.1228,14.3099,14.2993,14.4477,10.7431,14.4352,13.7834,14.6118,13.3826,14.3261,14.0675,14.5217,14.2152,15.2194,13.9115,11.9391,14.0102,11.7265,14.6052,13.2012,13.9724,14.4045,11.8006,14.0241,13.3059,14.1011,14.9986,14.9491,14.1987,9.0517,13.4639,14.3985,13.4182,14.2508,14.6676,13.3749,13.8863,13.868,14.9352,12.589,14.0621,14.2717,14.949,13.3295,14.3781,14.6752,15.4896,10.8454,14.4262,10.771,15.0672,15.2551,13.9537,14.6487,14.3281,14.0155,13.7001,13.9547,15.0267,13.7711,11.5811,14.9026,11.6249,15.6441,13.5711,14.7422,14.5223,14.8976,14.8704,15.7856,14.323,14.8399,11.4219,11.7887,14.4927,14.7145,15.0168,13.638,15.4326,14.4674,13.5391,14.6295,15.7472,15.926,11.5379,13.5612,13.5803,13.6696,12.7981,13.69,13.3066,12.9698,9.4025,8.5269,9.8068,12.6499,9.143,9.0082,8.993,8.9202,9.3923,9.5143,8.4325,8.7989,10.1897,10.4929,9.261,9.2283,13.4795,9.1891,8.1836,9.1822,8.8332,9.9584,9.6564,9.2626,8.7374,10.0342,9.476,8.9958,9.5907,8.5304,9.3062,10.1016,13.1286,13.4137,13.497,15.2081,12.3081,14.8782,14.1735,12.7484,15.3313,14.6276,13.5435,15.5173,12.1386,15.4963,12.671,15.2282,10.3696,13.8602,13.9267,15.0114,15.1956,15.1463,14.7979,14.0675,14.505],[15.9172,11.0514,13.7878,18.2066,10.8561,15.8518,10.2534,10.8968,9.7013,7.0376,9.4833,10.7201,7.8212,14.2954,14.8134,13.6848,10.9222,12.1672,12.9787,12.8921,13.4413,13.8295,14.0686,14.2804,16.5316,13.367,16.5638,11.3557,13.1042,15.2823,12.7715,10.5882,11.1425,13.4874,0,14.8422,9.2742,8.3923,11.7869,10.1587,9.0307,15.3439,12.3847,17.2358,11.2356,9.4542,13.1883,15.8465,10.2143,12.1092,13.7687,16.4236,12.3625,16.5051,13.1262,8.0365,13.0307,8.172,11.6334,10.5586,8.3927,11.7409,9.6161,17.0499,15.3659,9.0413,14.2274,10.4332,7.6364,8.7661,8.1136,11.5468,7.3087,9.1509,8.1202,11.4127,13.8218,9.2577,11.2036,13.2059,12.3233,14.3686,13.6434,12.2402,12.956,13.2127,14.2548,17.9199,11.2024,14.0995,14.4609,14.8054,13.2015,17.2303,11.6012,10.1085,16.0884,11.0484,12.4553,9.832,14.7635,13.1523,13.6531,12.1012,12.9504,15.4817,15.7636,12.6005,18.0724,16.6916,12.4818,15.0736,15.6366,12.4213,16.2372,12.6225,11.2439,16.1982,14.0029,17.7737,16.043,13.2022,12.8566,11.2422,11.9716,11.9063,10.5253,13.2193,15.0798,13.2126,11.1799,13.6051,10.8353,9.8243,16.1509,12.2605,8.576,8.479,11.8032,9.9668,9.3513,9.1607,13.8165,12.7818,10.2051,10.69,13.2837,13.8416,14.4939,11.6565,14.2253,15.2507,10.3563,15.3368,12.202,12.441,12.3245,10.5124,13.8821,11.5768,10.0285,12.3317,17.8997,17.424,17.1722,18.3413,13.6987,15.8945,19.3949,13.6077,18.054,17.25,19.235,14.7109,15.0691,15.4904,15.8452,18.4827,14.9598,16.0986,17.1529,19.5454,12.6961,16.0234,17.512,13.0856,16.0156,14.9767,17.2185,15.735,14.1941,18.459,15.5515,16.9191,12.718,11.6398,18.4916,17.658,14.0159,14.4822,14.169,14.4068,13.0721,15.0251,16.3705,15.6216,18.24,16.7615,15.2383,14.6926,17.2592,19.082,18.0457,16.6651,18.7232,13.8792,18.8831,18.131,17.6089,14.2338,14.9807,19.107,17.4192,17.7195,14.2155,20.6886,13.8873,17.3674,14.4648,18.003,16.835,16.2122,15.194,14.8066,15.602,17.6772,17.1722,18.0763,19.3304,15.5762,19.2969,17.0921,14.2482,19.8229,16.3737,16.4525,18.4164,16.966,19.7864,18.7598,16.9761,16.2738,13.4954,19.7521,17.0903,15.5585,14.2993,12.8722,16.8346,18.7716,16.2752,18.0221,18.4655,14.7914,16.3498,19.6952,16.0709,16.1219,19.0677,14.6819,14.3363,13.5715,19.5613,20.2026,20.0213,13.7633,10.5363,10.1278,14.2901,10.0263,11.2592,11.1368,13.4611,13.9018,10.4176,11.1581,15.1844,12.3284,17.5114,11.587,11.8723,10.9795,13.3323,13.9276,8.9249,15.1544,10.2711,15.993,11.964,10.7852,12.6618,11.8179,11.2984,10.8888,11.1052,13.2676,13.3739,11.4604,17.0761,14.5817,12.9635,12.657,12.9764,14.9709,14.283,13.4703,15.3121,9.6648,9.4989,9.0707,9.965,13.9199,11.0207,13.5606,14.8302,17.2774,15.6009,14.1358,11.804,15.8087,13.0442,11.8351,11.6096,15.149,12.5764,12.2703,11.7916,10.1145,14.1978,12.7755,10.6013,12.8031,10.8026,12.1602,9.2555,15.1025,9.2794,14.0663,10.1935,14.8717,13.2628,12.3114,11.7367,12.8357,9.1718,17.7047,11.3672,13.0046,9.5184,10.5819,11.6276,17.616,11.4258,14.3224,11.6172,11.589,17.1375,13.6017,11.2405,12.6161,14.1238,14.8945,10.2273,10.3387,10.971,18.6555,12.1665,11.7853,10.5093,12.3505,12.2932,12.5983,12.8518,17.4596,11.0441,9.015,13.0947,9.7478,12.4714,11.4035,13.0411,10.6569,11.187,11.8013,13.8952,11.3419,12.0506,13.589,11.3143,13.7414,11.7873,11.2079,14.1878,14.3879,11.1817,15.7584,14.4757,16.0288,14.3587,16.0338,15.2409,9.1467,10.41,11.9634,11.6742,18.6956,13.6874,12.7609,10.6166,9.905,17.4331,15.716,9.2707,13.5836,12.2868,10.0072,12.2208,12.1595,19.4789,16.7347,16.6577,19.4204,19.2776,18.0936,18.8908,18.9619,12.9782,19.2443,16.4391,18.4366,19.7278,17.933,19.0949,10.3535,11.3535,7.5125,11.1702,11.1815,12.5906,9.4581,13.745,9.4628,10.0383,11.4487,11.7844,21.6343,23.5061,19.9078,21.627,22.2644,22.226,21.6943,22.2626,21.9968,20.3414,21.1945,21.0994,22.2243,24.7954,24.1044,23.4052,22.9444,23.4168,23.3647,22.5433,23.0437,24.5678,21.7035,23.4899,23.6031,23.563,22.8355,23.1042,23.1678,22.7661,23.2623,23.29,23.5852,22.6876,24.1146,21.4577,23.4424,23.3279,23.5973,23.6994,21.412,22.4987,23.4963,22.8504,22.748,16.1041,21.5759,23.2469,23.2286,23.2321,19.9071,24.1325,21.5672,22.1205,23.5183,23.4971,22.8085,20.7194,23.6017,22.4345,22.7364,21.2593,21.3852,23.039,18.361,22.0994,22.921,22.0916,23.1414,19.8215,21.7675,22.5558,24.1093,24.4088,23.7497,23.9711,23.5073,24.1096,25.3776,22.5882,23.9048,24.8359,24.4027,22.4501,23.5568,23.5076,23.2059,24.6449,23.6697,22.8554,22.6809,18.1042,24.7819,23.65,24.3921,24.4692,24.2266,23.6296,23.1493,24.0194,22.5846,22.2849,21.912,19.4676,20.8246,24.6214,24.3686,24.15,23.8417,16.6018,22.9529,22.8614,16.723,23.6915,24.1986,24.9761,22.2277,23.9629,21.8838,24.5703,22.9394,23.5332,22.8657,22.8025,23.7146,23.4492,20.8197,23.0305,24.6188,22.0398,22.4211,22.5021,22.4567,22.6948,22.9756,22.7109,22.9975,20.6789,15.1735,24.1862,20.5996,22.5856,21.052,22.6135,23.348,22.8383,24.5975,23.8421,22.3206,23.6036,20.2549,23.0633,19.3006,21.9879,22.4036,23.2722,23.1309,22.3975,23.7381,23.4555,23.0467,22.036,22.2045,24.3007,21.5975,24.6451,22.4002,23.9985,22.4326,22.6825,23.5661,23.8841,22.5747,23.8044,19.1136,23.6016,23.6454,19.9359,23.8119,23.0315,23.5094,14.6032,23.1797,22.9343,21.0112,23.1052,20.2469,23.4053,22.9907,16.7398,22.9617,24.4065,24.087,22.059,24.4135,24.1145,21.958,22.2687,23.4584,23.0179,24.0559,23.6261,20.9446,20.2191,21.6832,24.1927,23.5426,22.1688,23.306,23.5273,24.0875,24.4963,18.9256,22.5123,24.0733,22.7489,22.9508,23.2425,24.4629,22.9179,22.1734,24.2017,22.359,22.8283,22.1906,21.355,22.6998,22.4392,23.2068,23.467,23.1431,23.8444,22.1832,22.6209,18.6763,21.7642,21.9662,23.8115,23.7153,20.6013,23.3243,23.0698,23.4405,21.5961,22.3079,24.0416,22.5518,23.0819,22.1787,21.4343,23.622,22.5722,20.2923,24.2965,23.6751,24.0955,21.7029,21.2947,24.0508,22.0436,22.5356,23.3775,18.3062,23.3981,23.1972,22.0157,21.4644,21.7274,22.7559,22.5224,21.8461,22.1256,21.8613,24.0982,23.4794,23.3162,22.3477,22.2259,21.8833,21.609,23.7485,20.6391,22.1404,23.213,22.9455,14.4949,22.2424,20.9648,21.4373,21.6043,21.9252,22.7031,20.6895,20.2083,20.6965,22.2507,23.2565,23.2909,21.3912,20.9848,23.6671,24.0806,23.6195,16.2261,23.0933,22.485,23.531,21.1502,22.5649,23.1051,23.2855,22.9562,24.6403,21.5345,20.1122,22.8384,13.6716,23.7823,21.5571,22.8819,23.0576,20.518,23.1947,21.286,23.415,23.4955,24.555,22.4263,17.3111,22.3769,23.3127,21.7971,23.4557,23.6087,19.184,20.7345,22.9214,24.0529,20.5046,22.526,22.2024,20.6488,18.3122,22.7217,23.4754,22.1777,16.9887,22.4639,18.3855,23.1838,24.2285,21.1984,23.0103,22.6053,22.562,21.4477,21.8038,24.3648,22.0247,19.1942,23.6236,20.623,18.5539,21.5373,23.3548,21.8311,23.0019,23.2469,24.1808,21.9287,22.025,14.8533,18.2979,20.1088,21.1,23.508,18.9124,22.8295,22.5254,20.7558,22.5562,18.8959,20.1463,19.93,21.6335,22.3624,21.9041,18.8058,15.8792,21.2058,20.3998,15.4543,13.6793,13.4127,16.6508,13.3253,14.1693,13.749,17.3852,14.3634,13.9331,14.7277,12.4169,12.9603,18.7556,15.1942,15.3508,18.6505,13.8827,12.6487,14.003,16.3324,14.7048,14.8011,14.6799,15.762,13.2409,15.96,16.0659,12.1746,13.8177,13.8576,16.2318,14.3782,21.2032,22.9031,24.5494,21.15,23.9989,23.2132,21.0966,23.8059,23.4192,21.9126,25.0194,21.9442,25.0939,21.4645,23.9768,19.6379,21.4062,23.1222,23.6062,24.2813,24.4468,24.4052,23.1126,22.8792],[7.2736,9.0456,10.741,8.6766,9.8686,7.3083,12.1837,14.1386,10.8243,17.2545,13.6057,16.2466,11.5295,9.672,7.1696,10.1691,13.1192,19.5864,14.2621,14.8,14.5598,10.5011,23.9943,6.7892,7.7841,15.5626,9.1609,18.7842,13.4083,15.3303,19.5159,12.5461,9.5449,7.4203,14.8422,0,16.6236,10.4687,12.579,9.538,11.8338,6.2843,10.2419,6.4412,9.368,15.545,6.9525,9.3468,10.5323,9.512,7.7935,7.9013,8.9345,9.2156,8.6716,13.3868,21.5054,19.7658,8.7229,8.5955,16.5186,10.3629,13.1235,9.6437,8.8602,14.8516,14.8065,9.6916,15.6996,11.5026,13.8488,8.0921,15.2923,10.6071,13.3127,9.429,7.9385,11.4653,9.0469,8.0492,12.3227,6.4657,6.7341,9.7322,6.8497,6.7375,13.9225,11.2007,16.9312,9.6684,9.4619,14.6681,16.1999,11.3677,15.04,14.0724,21.9565,13.0707,13.7672,12.094,7.5247,10.4888,12.516,14.1024,9.8695,9.1348,9.6306,10.3485,15.2192,12.2506,12.4172,10.6812,9.01,14.8415,10.5038,10.0142,14.5176,13.0966,17.4046,11.6327,9.5836,10.1488,18.0435,12.1658,11.9574,11.309,12.2083,10.0737,8.723,10.0352,16.2485,9.4553,13.1522,13.4151,16.4224,17.0164,15.426,15.7564,10.2409,12.9945,13.166,13.6668,10.1278,16.9079,13.3429,13.2258,8.6785,10.1433,11.4103,11.3265,10.7631,11.6917,12.5424,9.7812,13.1384,8.8782,12.6294,13.7203,8.5571,10.7014,17.9715,9.2805,12.2554,8.35,10.4015,18.0603,11.695,17.3072,11.984,12.692,8.8327,11.4126,10.5289,11.5811,9.1399,17.2309,14.6179,10.7011,9.9586,10.0222,8.9432,11.6218,12.9145,16.5828,10.1472,12.3257,20.3681,9.3722,10.8023,9.7202,14.6978,10.9666,9.3769,9.5326,13.9177,13.929,16.052,11.6945,9.5063,10.8452,12.3337,10.5667,12.5925,14.9557,10.6671,8.5202,9.6533,14.9577,14.6146,11.7436,9.183,10.6327,9.1137,9.6493,11.0282,12.1838,11.3529,9.9418,11.6745,10.4607,11.0677,10.5316,9.5927,11.4944,12.1793,11.2272,11.1669,16.2743,11.6383,13.1421,9.5173,9.9809,11.547,9.7614,8.7696,9.9817,9.5101,8.9441,10.0302,9.9193,14.577,9.4772,15.7903,10.5048,10.0301,21.5942,9.9518,11.2158,11.8284,9.6005,12.0012,8.8179,10.9344,12.8225,11.9446,12.0919,17.3815,13.9646,9.8818,10.3363,16.0726,8.8353,9.9424,16.9645,9.8912,11.3295,14.7691,14.9716,10.7593,15.9087,13.7884,16.3002,12.1544,14.5596,12.2664,9.2269,12.5609,16.6248,9.877,15.1996,10.096,10.872,9.2739,14.8943,11.8175,9.5607,14.7109,9.321,12.9958,10.5303,10.6499,11.2605,13.2042,9.4754,14.7868,9.4245,11.8904,17.8448,12.3393,13.6808,10.4916,13.6829,12.4544,13.695,10.0887,9.8456,9.8613,11.7875,8.8426,9.7989,10.1741,11.4738,8.8524,9.2037,9.9422,14.3099,10.4228,16.8082,15.9727,14.6367,14.6005,10.1868,12.1859,10.9062,14.2089,9.8226,9.3801,22.8585,13.9167,9.9548,9.0083,15.5132,15.6777,9.9365,10.0955,11.2079,13.0045,13.2457,10.4391,10.7776,13.5294,9.9482,16.85,11.3819,13.3099,10.5118,15.0024,9.3374,13.9149,10.4465,18.7482,11.0125,13.6981,12.9577,16.1878,9.083,11.4556,14.5971,13.2063,13.7988,11.5509,9.9767,11.4507,9.9161,13.7357,18.6614,9.119,10.9947,10.6357,10.7947,9.8788,8.9852,14.426,11.4065,11.6196,9.5581,13.2913,12.5154,14.2074,11.383,10.1317,10.2965,13.1191,10.0067,12.9432,14.7759,13.0377,12.3709,12.2074,9.7197,13.6602,19.1143,14.0183,13.0442,10.8972,13.7609,14.4366,12.6242,13.0093,9.7873,12.1034,16.3519,10.2413,13.9409,14.3163,8.3727,9.3968,9.432,10.7877,8.5369,9.784,14.2521,16.2782,10.8463,14.5789,10.9378,11.3305,11.9446,14.1805,12.6354,9.3417,9.6679,13.1704,9.1395,11.2247,12.5043,18.3071,10.2591,10.1078,8.5464,10.6071,12.112,11.3437,9.7436,11.3933,11.5857,9.1546,11.0128,9.152,9.4934,10.0027,8.6573,11.0746,14.006,15.3229,15.601,19.24,17.7303,17.781,12.608,20.6486,16.2839,17.0042,15.3335,18.4481,16.2972,15.6641,15.4099,16.3675,15.054,15.7072,17.8706,16.9165,15.8299,12.1052,15.3694,18.3355,18.087,15.435,19.4453,17.6262,18.524,16.3383,16.3808,17.7626,18.826,20.396,18.313,19.0837,22.5443,20.1312,16.5991,17.5024,21.117,17.8235,19.5748,18.4946,23.5831,17.6998,16.6539,16.0508,19.3568,16.9049,18.8617,19.4396,15.9497,16.3938,18.381,19.5947,18.2045,16.5703,16.7364,19.6634,17.0715,19.5799,16.9082,17.1523,16.767,14.8644,16.8352,16.8703,16.3813,16.8923,18.9513,15.2666,19.8882,14.3971,15.8061,17.0366,13.9438,16.3457,16.5826,15.7453,18.0541,14.6495,19.1209,15.4991,16.6947,17.7561,16.993,16.0344,16.2982,16.6053,15.6661,16.9326,15.3853,15.3282,18.1621,15.7335,14.215,15.9137,16.1079,15.2941,15.9229,15.4647,16.503,12.2191,15.308,15.8568,18.193,17.3681,15.909,15.8795,16.4365,16.263,15.8637,15.3804,16.0742,15.2429,14.0511,16.1893,16.5721,15.1628,14.397,16.2547,16.5592,14.8264,12.316,17.9038,16.8142,15.6329,17.781,15.8735,19.8843,16.1511,18.57,15.7632,15.0757,17.8969,15.2314,17.5215,15.1689,17.0686,15.9012,15.886,15.8052,16.2028,14.9878,17.1879,16.2619,18.6643,15.499,14.4562,10.5712,15.433,14.9839,16.2252,15.6349,17.623,14.7161,15.2039,14.7055,16.1669,16.2824,16.7944,13.2602,15.9581,11.7692,14.9635,16.8154,16.5619,17.3163,15.8617,16.3472,16.6688,14.9431,17.6356,15.8542,16.1747,13.8367,15.8765,15.8049,15.657,15.7903,15.5921,17.4048,16.8718,16.2602,16.2276,13.5396,16.7452,16.6413,14.1593,16.0651,16.5306,17.519,14.7091,16.4078,15.7785,12.6416,16.957,18.8702,16.8132,14.6432,14.2178,16.2731,15.7516,15.4586,17.3661,17.3044,16.1917,14.8917,18.7589,15.5479,16.1518,15.7012,16.4578,14.4829,14.0553,14.2104,16.4348,15.6903,15.0561,16.4891,17.1069,16.6839,14.8755,18.0574,17.3634,19.8671,16.9847,17.7886,16.7288,15.6179,16.8429,16.9274,15.9718,19.2792,14.8302,16.3111,14.1269,17.117,16.9412,16.8652,17.5285,17.5352,15.6384,15.9455,16.3616,14.381,15.8552,14.2619,16.1703,17.0872,13.0893,16.7396,16.8245,16.7377,16.094,18.5537,16.9435,17.9312,13.5977,12.6518,13.747,14.2708,13.0538,11.4241,14.8247,14.5738,14.4097,13.5812,13.2646,13.8406,14.6354,14.56,14.1676,14.4836,15.4673,14.6629,13.4412,12.633,13.4087,13.5208,13.6997,13.3099,14.238,13.936,14.5845,13.0683,14.2954,13.2808,13.2899,12.482,12.0178,13.8347,13.246,12.6181,13.7782,13.1846,9.6103,14.0465,11.2499,12.1579,12.3894,11.982,13.4667,13.2389,13.4754,13.6068,13.7502,13.0979,12.6344,12.25,12.15,13.5722,13.4876,13.5588,11.5487,14.0706,13.6547,13.7927,12.2811,13.9734,13.2806,14.0345,13.8144,14.0998,13.339,10.7821,12.87,12.8971,13.7647,12.2375,13.1466,13.3813,11.1587,13.2668,12.9645,13.3071,14.2703,13.8437,13.6856,8.848,12.7082,13.909,13.1852,13.4333,14.1059,13.2995,13.2638,12.7945,13.9325,11.9854,13.4117,13.4941,14.9844,12.952,13.5079,13.7934,15.2357,10.7306,13.4346,10.8835,14.6753,14.773,13.39,14.1463,13.7437,13.4854,13.4669,13.2514,14.3902,12.9129,10.8469,14.6429,11.4597,16.035,13.5839,14.0404,14.0735,14.6537,14.1865,14.4444,13.7014,14.5197,11.3375,11.5565,15.012,14.7382,14.3949,13.7758,14.4152,14.1739,13.1166,14.0928,16.4211,16.6497,11.1627,13.448,12.9381,13.3187,11.8698,13.7557,12.3242,12.6938,9.5518,9.4075,11.1013,12.9745,10.2363,9.4608,9.4298,8.7083,10.1261,11.1322,8.7159,9.841,11.5397,9.8165,10.5089,9.8816,13.8904,9.9303,9.6615,10.3533,9.4593,10.5024,10.4277,9.637,8.9724,11.1593,10.2304,10.4258,11.0452,9.9379,10.6706,10.4242,13.7119,12.473,12.6436,13.8607,11.2583,14.2172,12.9824,11.6015,14.7777,13.9656,13.024,14.4247,11.1263,14.5182,11.4888,14.5309,9.8491,13.2416,13.2301,14.3386,14.6024,14.1141,13.9208,13.552,14.1811],[17.4104,13.1836,16.6936,20.8787,12.9106,18.6895,12.2563,14.4325,11.7447,9.5375,11.2134,9.9573,10.456,14.0926,16.9116,17.5987,13.7132,13.8454,13.0286,12.4815,13.884,17.008,15.6379,17.2787,18.775,16.9543,19.8211,12.4707,16.3155,13.681,14.4738,14.8397,14.6539,16.1337,9.2742,16.6236,0,12.8563,10.3037,11.3386,10.4027,17.8821,16.0082,19.5974,14.738,8.937,14.7513,15.8779,11.2756,11.5782,16.5904,18.7944,14.9965,18.9847,16.763,10.8189,14.0366,11.4334,15.1604,14.1716,10.5025,15.384,11.3907,20.3906,18.8601,10.4793,17.0655,14.0539,9.7513,13.0835,9.4624,14.4059,11.8171,12.9338,11.1039,13.0259,13.9207,9.0881,12.4672,13.9435,9.7342,15.9526,16.3021,15.8929,15.682,15.3047,11.9731,16.5521,9.6474,14.8149,14.5644,12.7583,10.875,15.8689,9.9738,10.4426,11.924,10.6573,11.9078,11.6286,16.2661,13.2804,14.1116,10.5119,13.0297,15.9027,17.2208,13.2767,14.6612,14.504,14.3773,15.1181,17.1484,10.2043,14.636,13.4919,10.4684,13.6647,10.0049,16.1617,15.9857,13.9709,9.3789,14.4203,15.251,14.9968,13.1371,16.033,16.7357,15.7156,9.9852,15.6811,12.5721,12.8825,16.5344,14.2302,10.491,10.5186,14.8954,11.6945,12.2393,11.9013,16.6396,15.19,13.8587,12.4237,14.5099,14.132,13.011,14.115,17.207,18.3517,11.9439,18.1693,14.3811,14.6438,10.7161,10.3046,15.8212,15.0135,8.3077,14.0743,18.3175,18.1152,17.0757,13.5497,12.3369,10.8236,18.1663,11.8055,18.1626,15.3975,19.0918,12.5753,15.4757,10.6014,12.6436,18.0725,14.6268,15.4106,17.1025,19.4655,11.1025,11.285,17.033,10.6735,10.2966,15.484,17.0109,16.4822,10.3096,17.6172,15.4507,16.7917,10.1823,9.379,16.9317,16.3672,13.8416,15.2705,11.2748,13.4519,11.0895,12.4594,15.3405,16.8709,18.1726,12.4696,12.8873,12.7526,18.5352,19.1975,18.5384,17.1607,17.4552,12.0901,17.9548,17.181,16.3029,14.303,13.3072,18.9258,18.307,16.8274,12.1329,20.8727,12.6623,12.7188,13.1211,15.0759,18.22,15.8791,14.8203,14.5445,16.8258,17.6527,18.0781,18.5746,19.0732,14.7915,20.424,17.8876,10.8288,19.802,15.4744,10.6978,19.472,16.3186,20.2688,18.9903,15.0706,17.0199,12.6706,17.947,14.8382,13.3327,10.1974,11.0656,16.6746,18.0553,11.8463,18.9048,18.9404,10.4024,16.9763,19.8681,14.8905,12.095,19.6169,10.5109,11.386,9.6897,20.2344,20.0509,19.4756,14.0158,10.9515,11.2732,18.0628,14.1848,14.8255,14.9963,13.6271,10.7221,13.0983,12.1645,13.0053,13.0121,18.4881,12.7334,13.652,12.9109,10.7067,13.7993,10.7334,17.1081,11.4615,14.5545,12.4608,9.4525,14.5038,11.5682,10.6562,11.1412,12.3579,15.5628,15.3467,11.7643,19.3505,16.6935,14.0688,12.4136,15.0251,16.8878,15.5744,14.8437,16.6069,9.2009,9.1362,10.1641,10.92,14.7881,10.9151,14.2016,16.0547,19.5446,16.9779,10.0816,11.2643,18.2421,15.2605,9.5025,9.0782,17.4985,13.0652,12.9001,12.6706,9.389,14.3474,12.6649,11.5345,14.6302,9.5939,13.1556,10.2591,15.3166,9.3069,15.9158,10.8607,17.4662,9.1521,11.7896,9.9726,14.2488,9.486,19.8029,12.3478,15.3228,10.9775,9.6294,10.4177,19.9239,12.4124,16.1819,9.7453,12.0905,18.2304,14.8599,12.4318,12.7173,15.856,15.519,10.8165,11.0183,14.0503,20.3097,13.2219,11.7467,10.4186,14.3985,14.5932,12.751,11.0121,19.6804,12.5717,9.9019,12.9229,12.7297,12.2866,12.2333,14.1414,9.1852,9.5471,10.7701,15.2278,11.6014,10.0732,13.6769,10.0242,15.5019,11.7113,11.9467,14.0034,16.2345,10.7547,16.4971,16.3371,17.6856,15.6216,17.1894,17.3427,9.3241,8.4359,11.7339,12.8886,20.7739,14.782,12.074,10.1965,11.1347,18.8572,17.4427,8.7269,14.7266,11.6712,10.8153,8.639,14.578,20.3525,18.3075,16.7928,18.9186,19.0208,17.8037,17.6413,19.4259,12.5048,18.2435,17.0048,18.8473,20.4384,18.7473,18.2415,9.8409,9.416,9.4354,8.8388,8.0983,8.4275,10.1195,9.5082,9.0911,8.6645,9.2455,8.527,23.8931,26.4151,22.9655,24.8435,25.0451,25.1444,24.2722,24.9251,24.7032,22.7962,23.5199,23.6312,24.8728,27.5119,26.7302,26.2367,25.6559,25.9551,25.9265,25.0414,25.3655,27.0897,24.3934,25.9364,26.1033,26.0787,25.2067,25.6012,25.73,25.5577,26.0024,25.7323,26.0101,25.3457,26.6782,23.5704,26.2065,26.1008,26.1063,26.3365,24.0415,25.1942,25.9227,25.3142,25.483,17.1885,24.4694,25.9714,25.935,25.6821,22.6089,26.6201,24.1201,25.1581,25.7378,26.3159,25.1814,22.58,26.0206,25.1449,24.9476,23.6184,24.1486,25.7643,20.6918,24.7749,25.7912,24.9116,25.8408,21.9034,24.1436,25.3581,26.5331,25.7859,26.3361,25.4059,26.2021,26.4628,28.0359,25.3028,26.8759,27.2896,25.974,24.1297,26.1273,26.3522,26.0687,27.4844,26.1053,25.8612,25.616,20.2176,27.4294,26.314,26.2713,26.8285,26.124,26.223,25.3324,26.7991,24.7072,25.0721,24.7186,19.9037,22.2281,27.0282,27.2462,26.9204,26.5204,18.5775,25.6071,25.7224,20.0647,25.8416,26.6745,27.74,25.6109,26.4771,23.965,27.2388,25.6253,26.297,25.7268,25.6243,26.3327,26.1838,23.0078,25.5434,27.4243,25.199,25.3494,25.534,25.4689,25.2827,25.6861,25.1578,25.3781,22.9058,17.9309,26.9109,23.0632,25.3821,22.1873,25.6994,26.1499,25.6346,27.2925,26.7636,25.1237,26.1283,22.8552,26.0962,21.9277,24.8714,24.9982,26.0882,26.1211,25.174,26.3682,26.0019,25.7662,24.6541,25.1575,27.2557,24.3645,27.1231,25.1164,26.8664,25.0128,25.4706,26.297,26.6868,25.5453,26.6488,20.3944,26.3434,26.3615,21.3379,26.669,25.8261,26.3245,16.7582,26.0342,25.8613,23.3256,25.6363,22.6297,26.2946,25.7859,18.2966,26.0346,27.3085,26.608,24.5234,26.7272,26.9331,24.3623,24.1901,26.3872,25.9348,26.5483,26.4946,23.0892,23.0331,23.8159,26.9778,26.2624,24.7513,26.2743,26.2539,26.6219,26.8773,19.9038,24.8635,25.8711,25.6159,25.2365,26.165,27.3259,25.5938,25.0943,27.0934,24.9224,25.9338,25.0401,22.6017,25.5599,24.9876,25.7791,26.0385,25.8733,26.7497,25.1343,25.3382,21.3912,24.7324,24.9002,26.6965,26.0997,23.7117,26.0409,26.0738,26.2202,24.3199,24.6765,26.5915,25.066,25.7927,24.5844,24.5426,26.0926,25.327,22.5252,27.1467,26.5593,26.7157,24.764,24.5241,26.7288,25.1523,25.6568,26.2237,21.1456,25.7684,26.2452,24.9923,24.36,24.7767,25.7529,25.5452,24.5136,25.3752,25.0149,26.9322,25.9938,26.3655,25.179,25.3061,24.6416,24.2163,26.5321,23.9563,24.8787,26.1451,25.8955,16.9035,25.3186,23.0934,23.1761,24.1619,24.5332,25.7118,23.7649,23.5667,24.1399,25.4713,25.9606,25.5357,24.2354,23.5536,26.5081,26.6771,26.5187,18.5682,26.2387,25.5563,26.5894,23.6609,25.5372,25.8625,26.2007,26.0265,27.4468,24.704,21.7742,25.482,16.7555,26.6556,23.9057,25.6851,25.9087,22.5614,25.9003,24.4892,26.2321,26.6052,27.3376,25.6971,20.5303,25.0543,26.3315,24.9682,26.4584,26.811,22.1569,23.7724,25.4346,26.8397,22.7762,25.5688,25.3098,23.6279,20.5253,25.7559,26.0632,24.8338,18.2509,24.5622,20.1607,26.0931,27.1596,23.9232,25.6498,25.1368,25.5059,24.4212,24.3926,27.154,24.2201,21.0139,26.3978,22.1899,21.9524,24.7228,26.3927,24.8145,25.8973,26.2618,26.5983,24.5923,25.0343,17.237,20.1357,23.1176,24.3005,26.4832,22.1429,25.0567,25.6407,23.1785,25.0646,22.1471,23.6321,20.9599,24.8661,25.0806,24.7473,20.8877,16.5331,22.6579,23.2426,18.2754,15.6101,15.6815,17.2663,13.4471,16.9058,16.2798,19.3215,16.1498,16.8706,16.9966,14.9967,15.6989,19.1655,18.2304,17.8466,21.0268,16.6413,15.265,16.551,19.2745,17.6679,17.9094,14.6597,16.0784,16.2783,19.1053,19.0013,14.4295,16.1587,16.7937,18.2437,16.6749,23.7266,25.5206,27.197,23.7386,26.7809,25.5106,22.3698,26.5394,26.5151,24.7787,27.5823,24.1117,27.6649,23.208,26.6307,22.5013,24.345,25.8808,26.2916,27.1156,26.9729,26.7323,26.0781,25.7022],[12.6288,9.471,10.7418,12.7701,9.7307,10.4491,10.5301,9.8008,9.6147,10.9323,10.2605,13.6767,7.5963,12.3331,10.3054,8.7814,10.3787,14.6622,12.7847,14.2835,14.0974,9.9577,18.4876,9.8614,12.3547,12.4238,10.8429,13.5827,10.5984,15.8463,14.6095,8.5941,7.1507,9.5363,8.3923,10.4687,12.8563,0,13.0129,8.6154,9.4608,10.7009,8.7043,11.6176,7.0276,12.2809,8.9189,13.2254,8.7872,10.9053,8.2408,11.246,8.7559,11.6536,7.9279,8.7006,16.9061,12.7498,7.2268,7.5913,12.1958,8.115,10.2984,10.963,10.347,12.0266,12.4111,7.4517,9.7306,6.3986,9.8861,7.4927,8.8485,7.3,9.2093,9.2465,11.3468,9.7096,9.5186,10.8351,13.0694,10.3604,8.929,7.6855,8.3761,9.8475,14.2074,15.3049,14.1182,10.8318,11.1771,14.5062,14.4612,15.1848,13.4454,11.3039,19.899,11.9662,13.7133,8.4969,10.553,10.8119,11.9264,12.5325,10.871,12.2843,11.1148,9.8754,17.6769,14.9189,9.9344,11.6718,11.026,13.2162,14.205,9.2435,11.5708,15.3147,16.2398,15.5502,12.6853,10.315,15.6707,8.2785,8.651,8.3804,8.993,9.6897,10.3122,9.5898,14.0691,9.5575,9.1715,9.0222,15.5387,12.64,10.2953,10.4593,8.2057,9.4591,8.6213,9.2927,9.3471,12.888,8.4457,10.0625,10.0407,10.7335,13.3247,8.8695,9.437,10.6704,9.6945,10.5636,10.5522,9.8143,12.7994,11.7719,9.9183,7.8978,14.1309,10.4419,14.6347,12.4948,13.5731,19.7238,12.7178,17.4909,16.9321,12.8514,14.4429,15.2252,15.6407,13.4231,11.2894,17.1628,15.9854,15.3721,11.87,13.3896,14.1606,16.2554,13.3266,17.4346,14.4308,13.4687,18.9491,10.764,14.0593,11.703,15.0733,15.7142,12.0544,12.9843,13.5672,12.6864,17.6571,15.4362,11.4679,11.5588,13.7206,11.5344,12.4483,14.9978,14.1861,10.9806,15.0852,16.7629,15.9698,14.3934,12.6232,15.5983,13.1866,12.8931,15.8184,12.8429,15.9988,14.9119,15.5498,12.0363,13.5236,15.6573,13.0985,15.2014,13.2338,16.5622,12.6229,18.0731,13.3553,16.4086,12.7911,12.9918,13.5493,11.3296,11.4028,14.21,12.854,13.5587,15.1585,12.3596,16.9544,13.1813,15.7792,15.6896,13.284,19.5827,13.673,14.7768,16.5671,14.6805,14.8895,11.9287,11.7317,17.6053,15.0527,14.6892,16.4728,13.3771,13.7041,15.1471,17.2894,13.2806,14.9785,16.7508,13.0324,15.937,15.0065,16.6368,15.7341,15.8053,14.562,15.5633,15.9741,17.4279,16.9584,10.9761,10.137,13.2384,9.0358,9.7166,7.4927,8.1981,11.2166,14.6426,8.3418,8.7156,15.4088,10.0771,14.5164,9.8206,9.8565,8.6471,13.4013,11.2481,9.4074,10.6074,8.9584,16.3088,9.9321,11.6239,9.3665,10.823,10.4204,9.7646,8.4547,8.8069,9.5164,10.2145,11.6636,10.0646,10.1247,10.5602,8.524,10.2219,10.3475,11.9156,11.2295,12.1645,11.7921,9.6984,9.7766,10.506,10.055,10.5557,12.7225,12.2485,10.8898,19.1522,12.1634,10.8195,8.621,13.4927,12.9218,10.0771,9.9069,9.5157,10.362,10.8412,10.7656,10.5537,9.2732,8.7225,12.4852,9.7253,9.795,10.726,10.3755,9.802,10.1128,9.3652,16.1791,11.2222,11.9882,10.5537,10.8567,12.4618,9.7297,11.3546,8.9923,10.7278,10.8893,12.102,9.3843,9.7822,11.8059,13.8879,11.914,9.7038,9.048,10.095,10.0864,10.7006,9.7377,8.7135,8.421,13.3321,10.555,10.5526,10.2993,8.4471,8.701,10.1722,12.1669,12.194,8.7716,9.978,10.7198,7.6857,10.6215,9.2493,11.5623,14.2743,12.8094,11.4619,10.2015,9.9672,12.1374,11.2222,11.6941,9.5806,11.4538,11.8518,10.9723,12.0611,11.9801,11.5607,9.8439,11.0493,10.5901,11.4591,9.8816,10.3403,12.4872,10.5868,11.683,13.1057,9.8191,10.799,10.692,8.6359,12.3744,11.0425,10.593,9.6193,10.6539,8.8684,15.3089,8.5536,15.1121,11.9489,13.8553,16.268,16.413,13.7578,16.0477,15.4334,10.6948,16.0009,12.0951,13.4559,14.7768,13.3253,15.7242,10.3117,13.1052,10.0972,15.6634,14.0539,15.4736,9.8625,17.5386,11.3612,12.9824,12.6908,15.3032,17.9436,18.0935,15.9965,17.0234,17.1376,17.1574,18.3561,18.2751,17.1493,15.0698,16.9836,18.052,18.4841,18.9594,20.488,19.0822,19.2044,18.521,18.6304,19.0131,19.9222,21.0069,18.4509,19.8714,21.6177,20.638,18.664,18.9689,20.7325,18.6291,19.7422,19.4897,22.1297,18.6885,19.2035,18.2625,19.9792,18.68,19.651,20.0864,17.1946,18.0119,19.6213,19.2985,19.0303,14.722,17.2513,19.908,18.9196,19.6764,16.7097,19.5559,17.6084,16.9865,18.9913,18.8905,18.5423,17.8613,19.9341,17.8333,19.928,16.6211,17.0131,18.6212,15.2186,17.8193,18.267,17.6754,19.205,16.0179,19.0808,17.5773,19.2922,20.4311,19.0789,19.6899,18.4325,19.2862,19.5722,18.1603,18.3921,19.0988,21.1614,18.4781,18.2001,18.4772,18.4509,18.8406,18.813,17.7115,18.0883,13.8877,19.1467,18.49,20.5271,19.9507,19.4983,18.4114,18.9369,18.7372,17.8254,17.1318,17.4958,17.1039,16.9917,19.5027,19.1635,18.5649,18.1891,14.0164,18.1681,17.4644,12.3957,19.703,19.2898,19.1361,17.8668,19.0653,19.2878,19.2853,19.266,18.304,17.6469,18.7327,18.4058,19.1958,17.2406,18.6879,18.9575,17.3813,17.5662,17.8868,17.2449,18.599,18.2383,19.3788,18.1565,16.1154,10.9692,18.8255,16.6838,18.105,17.8364,18.3576,17.728,17.5922,18.8108,18.7918,18.0994,19.1916,15.7831,17.9322,14.1728,17.0178,18.2058,18.5472,18.7642,17.5936,18.6519,18.7244,17.8963,18.2509,17.5744,18.931,16.7128,19.2638,17.6667,18.5492,17.853,17.7983,19.1993,18.7905,17.7386,18.9435,15.9171,18.8514,18.6418,16.6619,18.9193,18.2396,18.9509,12.3046,18.1856,17.7072,15.8233,18.7067,17.5813,18.6563,17.9613,14.2505,18.1669,18.7811,18.884,18.2258,19.8094,18.8252,17.5386,19.821,18.0124,18.3004,18.8405,18.6288,17.1325,15.27,17.2571,18.9074,18.5836,17.6409,18.3769,19.0568,19.2484,19.0492,17.8434,18.5521,20.9499,18.0908,19.0668,18.4312,18.8211,18.2615,17.8944,18.7963,19.3951,17.2981,17.6229,17.5188,18.2352,18.3196,18.6324,19.2084,18.9195,18.5152,17.2813,18.2161,15.0062,17.2239,17.0502,18.6429,19.5381,14.8451,18.5158,18.2622,18.4167,17.5449,19.1424,19.4331,18.4912,17.2677,16.5558,15.9405,18.2899,16.721,15.1409,18.5006,17.9268,18.2314,16.3499,15.6201,18.2529,16.6781,17.0965,17.7631,14.9329,18.1692,17.7066,16.2555,15.7204,16.2615,16.7453,16.7221,16.6132,16.6711,16.1474,18.1295,17.6835,17.3142,16.671,16.5377,16.2105,16.4133,17.6356,15.1952,16.4378,17.1051,16.8332,10.337,16.5469,15.5876,16.2823,16.1563,16.0124,16.905,15.0167,14.6009,15.3035,16.2452,17.3261,17.4452,15.9478,16.0444,17.4523,18.1344,17.4639,11.125,17.1487,16.4325,17.3417,15.9798,16.8261,16.9681,17.5242,16.9514,18.4143,15.8901,15.6736,17.0049,10.0452,17.5211,15.951,16.8235,17.1225,15.6325,17.2003,15.555,17.209,17.5324,18.3435,16.479,11.6231,16.4625,17.3138,15.7451,17.2851,17.6772,14.3489,15.2127,16.8771,18.0531,15.2311,16.3684,16.1726,16.2173,14.0366,16.6958,18.0159,17.1779,13.4523,17.5765,13.9315,17.6993,18.4262,15.9359,17.7058,17.3014,16.7771,16.161,16.5671,18.3031,16.657,14.6621,18.0142,15.3037,14.8219,16.1701,17.4501,16.7412,17.6942,17.473,18.8198,16.9646,17.2569,10.9572,14.8264,15.9848,16.4814,17.6887,14.6755,18.0015,17.0358,15.83,17.2808,15.9435,16.5673,15.8503,15.8374,16.3671,16.3526,14.8661,14.6651,16.7053,14.9197,10.6525,9.8742,9.7024,14.1799,11.5039,9.773,9.2685,12.1649,10.1112,9.5718,10.196,8.8364,9.4606,14.4756,10.2353,10.6119,15.1755,8.9761,9.2527,9.8204,10.8935,10.1925,9.9148,11.9687,12.5838,9.4064,10.5301,10.8619,9.4514,9.4491,10.1624,10.8733,11.9165,16.451,16.9814,19.166,15.398,18.1335,17.5331,16.9468,18.1742,17.5673,16.1124,19.0997,16.5356,19.1609,16.0288,18.3286,13.7527,16.431,17.3837,18.2188,18.4517,18.6287,18.4909,17.295,17.3986],[13.101,9.9375,14.7072,17.2138,10.2735,15.6156,10.1484,14.2241,9.6001,12.6306,9.9612,9.2902,9.5637,9.2468,13.3586,16.1218,12.5122,15.8056,12.8481,10.9198,10.4195,15.4814,18.6005,13.8295,15.0242,17.2727,17.279,15.0606,15.6836,11.6188,15.9276,15.1402,13.3895,12.1529,11.7869,12.579,10.3037,13.0129,0,8.3886,8.7716,14.0714,14.6479,15.8775,13.7276,9.6161,11.7268,13.3106,9.7232,7.7744,14.4801,15.3085,12.4803,16.3472,14.9633,11.6608,16.5213,14.8345,13.4012,11.6448,11.0298,14.0869,9.2096,17.6986,15.8206,9.7258,16.3512,12.1003,11.8475,13.009,11.3441,12.0302,12.489,11.4549,10.4487,9.4171,9.8884,7.0723,8.8333,9.1152,6.4189,11.8926,13.2563,14.4441,12.9498,11.9012,11.089,14.0611,10.3759,12.6727,12.32,10.4676,10.6916,13.0104,10.4994,11.4497,13.3121,9.8908,9.1154,12.1707,13.2535,11.5459,13.5224,11.221,11.1942,13.4656,15.3562,12.205,13.1917,11.7041,14.1081,12.5472,14.8496,10.3374,12.0955,12.5281,11.2993,11.9148,10.9055,13.3107,13.1657,12.1701,11.1876,14.3202,14.8157,14.3569,13.1131,14.7663,14.463,14.3517,10.8237,13.7692,13.2989,13.5448,15.9161,15.733,12.3089,12.8668,14.0537,12.0066,12.9312,12.1821,14.9601,15.8704,13.9079,12.295,12.2102,12.8295,10.5764,13.5351,16.2863,16.7617,11.5638,16.5759,14.4641,11.8689,8.1859,9.2755,13.2363,13.6122,11.6134,11.9363,16.7553,15.297,14.0997,12.5717,11.604,10.6324,15.8165,10.8948,14.4621,13.0353,16.3834,10.2928,14.0115,11.6268,10.8165,15.3945,13.3393,12.6,13.7265,16.8644,10.6797,10.4159,14.7249,8.2961,12.9379,14.1569,13.8362,14.8597,10.7778,14.8504,12.1071,14.364,9.9431,10.6226,16.2781,14.6592,11.5767,12.5062,10.6156,12.1307,10.5192,13.286,12.8095,14.5059,14.8475,12.4133,11.5269,10.2841,15.6141,16.148,15.4611,13.9737,15.1265,10.4277,15.5892,13.8662,13.9347,12.7047,11.2776,16.2188,16.0525,15.2276,11.7605,18.3068,10.6504,12.2501,11.612,13.5048,16.118,13.727,13.208,12.843,14.6581,15.3975,15.3347,15.5794,16.4763,13.012,19.1294,15.3824,9.691,17.0927,12.5928,13.8985,16.3461,14.0828,17.7085,16.2864,13.5465,14.5424,12.4065,15.517,13.0398,11.1471,11.2699,11.284,13.9272,15.4278,10.7673,16.3137,15.7488,10.8445,14.2591,17.5607,14.913,10.6709,17.0289,10.5102,10.1063,10.5727,18.0785,18.9491,16.912,12.134,10.9434,10.8278,16.2989,14.6258,13.3447,13.3976,10.2766,10.0618,13.3345,11.1654,12.1314,11.7934,17.1327,12.0339,13.2527,12.7246,10.0433,11.4394,12.4877,15.1342,11.9803,15.3227,12.6765,10.2386,13.9413,12.7343,11.0206,12.5705,11.5014,14.6533,14.1165,11.7439,16.626,15.1689,13.4962,12.0812,13.7847,15.3393,14.5134,15.1669,15.3403,11.7675,11.7978,12.6416,12.981,13.9928,11.4437,13.9952,16.0963,17.2221,15.4249,14.9279,11.4855,16.8611,13.9516,10.6398,11.3499,16.2787,12.5865,12.9973,13.1218,10.839,13.1311,12.2558,12.914,14.09,12.2739,13.3573,11.3929,14.3206,11.2739,13.9779,12.3136,16.3061,11.4364,11.4907,10.6278,14.5497,12.3453,17.0837,12.4244,15.5844,11.8218,11.4112,10.2149,17.9479,12.6594,15.265,10.8082,14.7825,16.1033,14.7882,11.7791,12.2997,14.8727,13.8693,12.9636,11.2206,14.394,17.209,14.0194,12.1811,12.2732,14.4402,13.7016,11.9407,11.6125,17.5758,13.5216,11.9933,12.1261,12.8066,12.5165,11.2949,14.6677,13.2067,8.9293,11.6272,14.6479,12.1344,11.5346,13.956,10.2972,14.3384,10.9913,13.3773,13.2011,16.2801,12.0219,14.108,14.9352,15.858,14.6782,14.8131,16.2183,11.1159,11.4868,11.125,14.0509,18.7866,14.6793,12.3337,12.0654,11.9071,16.6905,15.6164,9.6529,13.5476,11.5842,11.8319,11.6609,13.6647,17.8822,15.6995,15.0752,16.6995,16.6606,15.9128,15.3617,17.6896,10.6316,15.8433,14.2991,16.1911,17.64,16.3404,15.7138,11.4642,10.3882,12.5597,12.144,11.6912,11.8415,11.348,12.5476,12.2122,11.375,10.6171,11.6855,21.5459,24.0642,21.532,23.2063,22.8206,23.3166,22.5419,22.8611,22.7476,20.3567,21.6315,22.2294,23.4226,24.8137,24.8088,24.1754,23.8764,23.5545,23.4667,23.2975,23.4492,25.4954,23.0674,24.3355,25.2492,24.3339,22.9859,23.64,24.5991,23.7672,24.7007,23.9483,25.6819,23.4662,24.248,21.9602,24.4778,24.0987,24.611,24.625,22.2707,23.3823,24.3024,24.5472,23.681,17.6792,23.0785,24.8141,23.8153,24.7136,21.741,24.3114,22.5652,23.0783,23.7685,24.2948,23.0301,21.7151,24.321,22.9907,23.6942,21.576,22.2583,23.7867,18.7298,22.9551,23.8247,22.8511,24.02,20.2619,22.8027,23.1184,24.2425,23.7128,24.426,22.7065,24.1309,24.1084,25.0617,23.6968,24.3144,24.3686,23.2074,21.9522,23.4764,23.8768,23.8667,24.7615,23.7743,23.6595,23.554,18.3356,24.5375,24.1024,23.9148,24.2894,23.3394,23.8881,23.6767,24.5913,22.7381,23.0515,22.8585,18.9221,20.2921,24.2506,24.9581,24.1691,23.7602,18.5111,23.8755,23.3083,18.0346,23.728,24.3963,25.1247,24.4332,23.8086,23.1337,24.7045,24.195,24.0037,23.3232,23.7969,23.7728,24.2254,20.9881,23.8985,24.8298,23.1626,23.3495,23.4423,23.4647,23.6163,23.5415,23.6076,22.9819,21.077,16.2603,24.3283,21.3074,23.425,20.9233,24.1264,23.5878,23.4171,24.2396,24.3208,23.1425,23.74,20.7263,24.041,19.9725,22.7839,23.0736,23.8482,24.1679,23.1218,24.1578,24.1547,23.5372,23.0115,23.1055,24.8282,21.9986,24.3822,23.0294,24.4341,23.0155,23.4174,24.3944,24.6555,23.6075,24.3645,18.7697,24.1876,24.3523,19.8371,24.334,23.8869,24.4814,17.0994,24.1013,23.6315,20.8514,23.6606,22.2983,24.3379,23.2572,17.5006,24.1194,24.7591,23.7498,22.9954,24.3529,24.5208,22.3631,23.2273,24.045,23.9257,23.9385,24.3701,21.1784,21.2319,21.6287,24.6879,23.7271,22.595,24.2079,24.0846,24.1207,23.7397,19.0012,23.2973,24.1631,23.9729,23.8161,24.159,24.5749,23.6976,23.2844,24.6768,23.5926,23.6136,23.2629,20.7816,23.7652,23.3877,23.6147,23.8048,24.0018,24.3925,23.3691,23.1228,19.7808,22.834,22.6537,24.4412,23.6295,21.6904,24.0663,24.2752,24.0791,22.5531,23.1701,23.9894,23.7188,22.964,21.1838,22.312,23.0805,22.552,20.1258,24.052,23.9031,23.5793,22.3048,22.3337,23.7961,23.0189,23.4145,23.4542,19.8368,23.4798,23.5496,22.5068,21.7469,22.5194,23.1949,22.9866,22.0579,23.0859,22.7968,24.0682,22.8502,23.8792,22.6518,22.79,22.1214,21.6083,23.7948,21.9418,22.3565,23.4809,23.1925,15.4742,22.9138,20.3457,21.1553,21.9324,21.7737,23.1427,22.0732,21.8351,21.9843,23.1218,23.0085,22.5551,21.6265,21.1809,23.5666,23.3552,23.5696,17.3691,23.5211,22.9741,23.808,20.894,23.1435,23.1154,23.5441,23.3986,24.303,22.4152,18.9091,22.7231,16.6493,23.8276,21.4244,22.9589,23.3209,19.4946,23.0175,22.1533,23.3483,23.9855,24.1558,23.2542,17.6723,22.2863,23.678,22.5849,23.5788,23.967,20.3679,21.7878,22.5801,23.9869,20.4408,23.201,23.0095,21.8679,19.3276,23.261,22.9492,22.9729,15.9626,22.1253,17.5325,23.6517,24.3973,21.7793,23.0525,22.7811,22.9638,21.9252,21.9093,24.3018,21.4223,18.9711,23.6568,19.4342,21.5113,22.4723,23.8933,22.4197,23.3846,23.8045,23.8575,22.0645,22.8672,16.4039,17.9201,21.6913,22.2664,24.0276,20.7769,22.3464,22.9337,21.1922,22.5165,21.2859,22.0923,17.8244,22.7062,22.23,22.3868,19.0603,14.8613,20.5303,21.0458,16.4371,13.7219,14.3693,15.4065,10.6824,15.3792,14.8999,16.2638,15.1411,15.8223,14.6362,13.8065,15.1553,16.0861,16.5835,16.2338,19.4184,15.4672,13.6764,15.3551,17.1223,15.8837,16.4498,11.38,12.5465,15.4034,17.445,17.0148,14.0061,14.6622,15.6705,16.9015,16.2616,21.3902,22.5994,23.8834,20.9427,23.9577,22.4583,19.1887,23.8983,23.7596,22.3308,24.5185,20.4658,24.5055,20.5514,23.7792,19.3406,22.1026,23.0125,23.5983,24.2682,23.8644,23.7479,23.2781,23.0602],[10.5856,7.6052,11.6921,13.0312,8.0648,11.2637,9.6261,11.0658,8.4719,12.2692,8.5606,10.6957,6.9562,8.9937,9.4354,11.1829,10.6336,15.1069,11.8243,12.4279,11.2652,11.372,19.3146,9.7196,11.6742,14.1754,12.5269,14.052,11.8556,12.6518,14.8633,11.6283,9.5738,8.8829,10.1587,9.538,11.3386,8.6154,8.3886,0,6.2,10.0963,10.117,11.7693,8.8197,10.11,7.7467,11.1144,6.5378,7.2264,9.2111,10.9977,8.1538,11.7827,10.6437,9.3485,16.897,14.1939,9.0367,8.0579,11.7233,9.7188,8.967,12.8886,10.9054,10.2797,13.4711,7.8876,11.0439,8.4262,10.3698,8.2843,9.9484,8.6058,9.4513,6.9864,7.9897,5.7432,6.8021,7.647,8.0483,8.2256,8.7809,9.3743,8.2241,8.2561,11.0019,12.3557,11.4838,9.2197,9.3916,11.436,11.684,12.045,10.9709,10.093,16.5259,9.4977,10.9391,9.0733,9.6318,8.8942,10.3065,10.1584,8.3767,10.1235,10.813,8.4855,13.632,11.0686,10.1639,9.5967,10.6235,10.4703,10.8606,8.8076,10.103,11.5482,12.8662,12.0496,10.2035,9.1917,12.5329,10.1647,11.042,9.8955,9.5034,10.7052,10.4317,9.9815,11.3412,9.8538,10.1825,10.1953,14.5425,13.7406,10.7488,10.9968,9.7756,9.683,9.7556,9.5477,10.8105,13.4422,10.2705,9.9879,8.5992,9.3115,9.7319,9.5335,11.696,12.1489,9.0044,11.6364,11.236,8.8613,9.2481,9.344,9.9374,9.7854,13.2473,9.2921,14.3554,11.9034,12.1263,15.6889,10.4691,13.6142,14.651,10.4384,12.4521,12.5559,13.8335,10.4082,11.1035,13.9451,12.5346,13.4246,10.8316,11.0351,11.8212,14.6376,11.179,13.4627,12.5336,9.841,16.0108,10.8417,11.6996,11.6642,12.2381,13.392,10.1779,11.5324,10.5943,10.9549,15.8133,13.3172,9.5782,10.0243,10.9445,10.0604,10.0379,13.4404,11.5845,10.5512,12.7662,13.6195,13.0176,10.9366,11.9658,13.71,12.5521,11.2312,13.801,10.0482,13.8219,12.4323,12.6703,10.6916,10.7212,13.9487,12.5803,13.5428,11.3591,15.4161,9.5848,14.3844,11.1977,13.7204,12.3962,11.2713,11.7779,10.4935,11.021,12.7217,11.9726,12.5975,13.8581,10.7152,16.7583,12.0383,12.3295,14.3587,10.7037,16.9253,12.9904,12.7413,15.6039,13.5223,12.2976,11.1658,10.5476,14.6895,12.2381,11.3325,13.2462,11.4884,12.1929,13.1514,13.4579,12.8047,13.2671,13.5427,11.6258,14.8196,13.7837,12.9914,14.5431,12.7888,10.9957,12.6668,15.3074,16.6831,15.0985,9.3905,8.4434,11.8811,11.7082,11.5237,9.3556,9.5348,8.6183,11.6289,9.5617,8.3031,12.4948,8.9179,14.3074,9.5814,10.2111,9.1256,10.5871,9.1393,10.6312,11.1465,9.6138,15.4504,10.1648,10.0784,10.8225,11.0901,9.6528,10.7953,8.559,10.7062,9.9817,9.552,12.3383,11.5878,10.3877,9.8327,9.9247,11.5467,10.8922,12.8395,11.7387,11.8252,11.3244,10.6776,11.0654,10.9092,10.0631,11.4222,13.5273,12.8831,11.8172,17.5985,10.985,12.5876,9.9019,11.6002,11.6689,11.9518,9.5362,10.307,10.4475,10.0648,10.562,9.9253,10.5408,10.3982,12.5526,10.1372,9.4874,11.0588,10.3389,9.9915,10.2457,11.745,13.7328,9.8408,10.1187,12.18,11.4172,12.6052,9.5246,13.0151,9.7112,10.4245,9.2497,13.4852,10.047,11.1827,10.4516,14.6286,12.2785,11.0589,9.1054,9.8426,10.9077,10.6095,10.8376,8.8185,10.207,13.3342,11.559,10.1815,10.9699,10.5346,9.8689,9.5866,11.0487,13.19,10.7852,10.592,10.5156,10.1393,10.3735,8.895,12.0084,14.066,9.9855,10.0953,11.0029,10.3383,11.1307,11.8118,9.9686,10.6427,9.8227,12.5624,10.661,13.2734,10.7913,10.9808,10.9816,12.0208,10.7077,11.5054,12.0429,9.9351,11.7638,8.9591,12.1825,14.6275,11.4249,10.4154,10.7526,9.8099,12.7285,11.7817,9.0859,10.2407,9.8059,9.5017,13.5352,9.9255,14.6128,11.629,12.4493,14.6272,14.7324,13.1423,13.6167,15.0058,8.9021,14.0502,11.232,12.9841,14.14,13.0362,13.663,10.491,10.9579,11.0755,14.0209,12.7239,13.7571,9.7812,15.4415,11.9536,11.9578,11.5056,13.8625,18.4592,19.7314,17.6942,19.1775,18.6263,19.0195,19.1139,19.4642,18.7686,16.0587,18.2812,19.4573,19.9714,20.4022,21.4959,20.2928,20.4372,19.6736,19.6428,19.687,20.4797,22.2557,19.8504,20.7776,22.4758,21.4059,19.5584,20.0451,21.7907,20.0378,21.3119,20.5393,23.1898,19.6308,20.3878,18.668,20.8948,20.1855,21.0643,21.1591,18.7903,19.3317,20.9621,21.2618,20.6355,15.6819,19.3033,21.4667,20.0902,21.5912,18.584,20.7148,19.024,18.8324,20.1865,20.413,19.4408,19.0203,21.2051,18.9578,21.2339,17.6213,18.4047,20.1843,15.6716,19.1962,19.777,18.966,20.6449,16.895,20.2173,19.1046,20.3135,20.8682,20.5513,19.8672,20.1041,20.3572,20.6559,19.834,19.8845,20.2637,20.8864,18.6079,19.2724,19.7586,19.7817,20.348,19.8967,19.3368,19.724,14.4558,20.2777,19.9498,21.0968,20.7089,19.874,19.901,19.9884,20.2792,19.0753,18.8878,18.9381,16.8989,17.0046,20.3448,20.8441,19.8999,19.4559,15.3294,19.8982,18.9927,13.8236,20.6363,20.536,20.7205,20.3529,19.9502,20.4271,20.4882,20.7417,19.8474,19.2411,20.1631,19.6797,20.4574,17.742,20.1904,20.4755,19.3315,19.3299,19.4407,18.996,20.0129,19.7315,20.482,19.2511,17.1638,12.0493,19.9976,17.7855,19.4724,18.0893,20.1316,19.3243,19.2163,19.8905,20.1403,19.3567,20.0262,16.8443,19.7389,15.4859,18.6575,19.6971,19.9605,20.265,19.2437,20.2212,20.2421,19.2269,19.8709,19.3653,20.5611,17.8637,20.4357,19.2542,20.1598,19.349,19.2789,20.4584,20.5186,19.6822,20.4112,16.0078,20.292,20.2603,16.7964,20.2442,19.8562,20.5672,13.5915,19.9526,19.3823,16.6295,19.8797,19.1209,20.2408,19.0821,14.6817,19.9141,20.3507,19.7674,19.5196,20.7968,20.3122,18.6811,20.4331,19.7103,19.7076,19.8836,20.2125,17.5331,17.1253,17.7465,20.4359,19.7561,18.6288,20.0174,20.0944,20.4066,19.6486,17.3651,19.8046,21.6577,19.9126,20.3461,20.0837,20.2356,20.0223,19.5624,20.3585,20.292,19.1347,19.3645,17.537,20.0093,19.7949,20.0209,20.3402,20.0375,20.0637,19.22,19.4231,16.1585,18.8078,18.3661,20.2405,20.2137,17.0095,20.1324,20.0385,20.1453,18.817,20.0402,20.3284,20.1695,18.8902,17.3926,18.1814,19.1117,18.1592,16.1814,20.1335,19.5938,19.2704,18.2393,17.7736,19.3109,18.7349,19.0463,19.0803,16.3438,19.6326,19.2088,17.8583,17.3316,18.1,18.649,18.3523,18.036,18.6826,18.4525,19.7482,18.7639,19.3372,18.1807,18.2579,17.6532,17.2053,19.3623,17.3368,17.8964,18.825,18.6128,11.5198,18.2286,16.0107,17.1157,17.611,17.3737,18.5085,17.5737,17.2918,17.5229,18.3695,18.5295,18.271,17.4021,17.0968,19.1223,19.207,19.1165,12.6044,18.9523,18.4552,19.2062,17.0132,18.5854,18.6277,18.9123,18.7967,19.868,17.9586,15.3439,18.3291,12.7518,19.34,17.1797,18.4368,18.7945,15.7355,18.4326,17.5795,18.8089,19.3964,19.736,18.6775,12.9789,17.9174,19.1482,17.8995,19.0467,19.2812,16.3188,17.5485,18.3379,19.4725,16.5023,18.6369,18.5769,17.8355,15.9295,18.7512,19.0698,18.9364,12.9757,18.3286,14.2766,19.5695,20.1097,17.6205,18.9255,18.7848,18.5688,17.9102,17.8492,20.0363,17.6629,15.3854,19.4834,15.7495,17.9113,17.8496,19.3705,18.4014,19.219,19.3529,19.8266,18.1854,18.5379,12.0308,14.6467,17.7188,18.1914,19.6312,16.9969,18.7417,18.8094,17.1359,18.6681,17.6729,18.4521,14.5723,17.9361,17.94,17.9267,15.4994,13.8008,16.9823,16.6293,11.8438,10.1601,10.071,13.2032,8.3345,10.6664,10.3761,12.0107,11.1105,11.1193,10.5627,9.9075,10.8376,12.8763,11.746,11.619,15.6851,10.6952,9.4135,10.7944,12.2003,11.3636,11.7954,9.4134,9.8321,10.9428,12.5133,12.2524,9.7272,10.2405,10.9761,12.5952,12.8538,17.0489,18.2164,19.725,16.5362,19.4459,18.3297,16.0202,19.5653,19.1748,17.8048,20.1986,16.5255,20.2631,16.6952,19.3243,14.8436,17.7476,18.5887,19.2222,19.8112,19.6069,19.4305,18.751,18.8052],[13.4516,9.3047,12.5714,15.6323,8.6497,13.6868,10.6645,10.1898,9.4813,11.5106,7.8924,9.5748,7.1662,11.1616,12.0618,13.0555,10.6894,13.7443,12.3104,12.2922,10.7521,12.9727,17.3266,12.0314,14.1953,14.6837,15.077,12.7524,12.1118,12.7814,13.957,11.2317,11.3482,10.8834,9.0307,11.8338,10.4027,9.4608,8.7716,6.2,0,12.6949,11.3807,14.3158,9.8195,7.2689,9.3067,12.9508,6.8051,7.7612,11.0487,13.8812,10.3363,14.471,12.4136,8.287,15.6505,12.2658,10.3698,9.5318,11.1659,11.2679,8.9075,15.41,13.2629,9.3466,14.4997,8.7174,10.9776,9.0958,10.9132,10.707,8.4637,9.7291,9.4776,9.0526,10.4978,6.4581,8.9944,10.4786,9.2193,10.7689,10.6044,10.5345,9.9257,10.5217,12.566,15.0372,11.4026,11.6603,11.9404,12.852,12.3071,14.7876,11.3941,10.0085,16.4373,10.8551,11.5948,9.9754,12.1693,10.5733,12.0933,11.1391,10.6711,12.6917,13.2931,10.7472,15.5393,13.2769,11.4862,12.0355,13.0222,11.34,13.3564,11.2879,11.3379,13.4984,13.519,14.7926,12.9778,11.4417,12.5886,11.2854,12.1715,11.7231,10.8414,12.9346,13.1543,12.297,11.7094,12.2382,11.8133,11.0862,15.6115,14.455,11.2431,11.312,11.5232,10.7932,10.8817,10.589,13.0176,13.8998,11.3587,11.1867,10.9901,11.6828,11.5584,11.3488,13.8726,13.713,9.8918,13.8504,12.361,10.5109,10.4403,10.0204,12.0246,11.0196,12.4596,10.8302,16.3528,14.3783,14.4255,16.4823,12.5467,14.3285,17.0165,12.2955,15.1714,14.6143,16.3986,12.1475,13.205,14.549,13.2437,15.8996,13.0371,13.2305,14.3136,16.9958,12.4196,14.3466,14.9432,10.916,15.8326,13.0713,13.9482,13.8218,13.2709,15.6036,12.5423,14.3587,11.3487,11.5433,17.317,15.4315,11.7516,11.8781,12.3096,12.2903,11.5997,14.4588,13.9045,13.2593,15.3736,15.1274,13.7726,12.5877,14.4064,16.2792,14.9432,13.6019,16.2306,11.5388,16.2051,15.0491,14.8242,12.5732,12.6026,16.4679,15.004,15.7422,12.9677,17.9934,11.6598,15.4162,12.764,15.6587,14.6725,13.3125,13.7078,12.877,13.3964,15.1948,14.4302,15.2492,16.3724,13.2266,18.6141,14.6709,12.6497,16.8021,13.1869,16.5216,15.7227,14.5981,17.8782,16.09,14.6366,13.5602,12.4135,17.1273,14.5808,13.0801,13.5996,12.291,14.2315,15.8111,14.4007,15.2901,15.976,13.9432,13.9217,17.2938,15.2197,13.9123,16.9344,13.6464,12.2357,13.1083,17.8204,18.9369,17.468,11.8562,9.6764,11.3266,13.5989,11.5484,11.3347,10.9954,10.6063,12.2667,10.8128,10.3565,13.7099,11.0278,16.1635,11.2036,11.8324,10.984,11.6621,11.5762,11.3162,13.2555,10.9015,16.0408,11.3341,10.8007,12.5031,12.208,10.7328,12.07,10.5556,12.7102,12.0507,11.1187,14.8573,13.5362,12.3004,11.785,12.0459,13.5015,13.1426,13.8738,13.6696,11.933,10.855,11.4848,11.9619,12.8705,11.2174,13.2603,14.8793,15.0094,14.1336,16.7138,11.5768,14.8467,12.1919,12.0753,12.0114,14.1059,11.527,12.0483,11.6824,11.0646,12.6709,11.6543,11.7279,12.2616,12.2572,11.6676,10.0372,13.1233,10.7162,12.4364,10.8808,14.1694,13.8279,11.2349,11.0878,13.3535,11.7907,15.0796,11.0158,14.0793,10.5722,11.1067,10.3838,15.9088,11.4496,13.5883,11.3356,14.3246,14.7599,13.1105,10.8721,11.8306,13.0065,12.9574,11.943,10.5241,11.5946,16.1051,12.4308,11.2578,11.6736,12.38,11.7331,11.5661,11.9708,15.5613,11.9071,11.1959,12.2246,11.2459,11.6977,10.8477,13.5634,13.4849,10.3352,11.3106,12.7366,11.7188,11.4708,13.4274,10.6701,12.707,11.0925,12.9071,12.805,14.6704,11.6082,13.5816,13.1618,14.2829,12.2399,13.966,14.1843,10.5859,11.8454,10.6605,12.1494,16.9489,13.4829,12.1252,11.5951,10.6423,15.0556,14.0371,9.8071,12.331,11.1569,10.9578,13.2975,11.6954,17.242,14.4249,14.6283,16.9548,16.9465,15.5661,16.03,17.0639,11.1474,16.4224,13.8431,15.7289,16.6907,15.5004,16.246,10.8045,11.2471,11.1002,13.4184,12.476,13.5107,10.4978,14.7297,12.0174,11.602,11.8263,13.0589,20.2619,21.9293,19.1355,20.9605,20.7326,21.1871,20.5645,21.1414,20.7522,18.3909,20.2409,20.3744,21.7447,22.7576,23.0926,21.9724,22.0347,21.6712,21.7613,21.3952,21.9107,23.733,21.1387,22.3816,23.352,22.8836,21.5432,21.6722,22.9391,21.8508,22.9374,22.1815,23.9266,21.3502,22.6317,20.7391,22.4073,22.1324,22.8787,22.7401,20.5923,21.2009,22.9369,22.865,22.3127,16.5886,21.1303,22.9935,21.9496,23.2745,19.7492,22.7468,20.8905,20.7682,22.2717,22.5801,21.6104,20.668,22.9465,21.0802,22.6549,19.9407,20.3295,22.1304,17.6178,21.1059,21.6158,20.9141,22.3827,18.6857,21.5061,21.0418,22.5414,22.9197,22.6465,22.0186,22.3015,22.5354,23.1033,21.7546,22.2084,22.686,22.8023,20.7611,21.6563,21.96,21.9439,22.6835,22.076,21.3941,21.8908,16.67,22.6426,22.2115,22.9942,22.867,22.2868,22.0602,22.2548,22.5686,21.2694,21.1508,20.8429,18.8707,19.308,22.5253,23.0435,22.1753,21.7199,16.7792,21.9758,21.1559,15.7219,22.5082,22.7057,23.0618,21.7331,22.2351,21.8639,22.744,22.4204,22.1195,21.4466,21.9674,21.9422,22.4059,19.8412,22.1757,22.8126,21.2243,21.2639,21.4396,21.0885,21.857,21.7674,22.1322,21.19,19.2165,13.9225,22.2702,19.945,21.4689,20.1005,21.9767,21.661,21.4806,22.2865,22.3419,21.387,22.1541,19.0742,21.9908,17.7868,20.8591,21.4868,21.9292,22.1244,21.2277,22.4947,22.4258,21.4354,21.5885,21.3729,22.7879,20.1048,22.7491,21.2519,22.3874,21.2802,21.4118,22.4082,22.6736,21.4399,22.3964,18.0738,22.4625,22.4319,18.8084,22.3919,21.9218,22.3657,15.0864,22.0612,21.4904,19.0597,21.7273,20.2523,22.4258,21.4124,16.4394,21.9333,22.5978,22.0874,21.461,22.7707,22.4775,20.8717,22.288,21.8261,21.7435,22.1665,22.416,19.8558,19.1984,19.8144,22.6321,21.9698,20.8251,22.076,22.1252,22.5727,22.1207,19.0045,21.6777,23.2788,22.0072,22.2998,22.1416,22.5344,21.9977,21.3511,22.587,21.4966,21.354,21.4115,19.9665,21.934,21.6903,21.9519,22.1111,21.9104,22.3752,21.0798,21.4103,17.8996,20.8412,20.7458,22.3641,22.1573,19.2768,22.2387,22.0475,22.3102,20.7548,21.6978,22.3579,22.0055,21.2546,19.6578,20.1944,21.3789,20.5531,18.6797,22.4075,21.7934,21.6163,20.4036,20.0725,21.7998,20.9842,21.2764,21.4367,17.9547,21.9136,21.3346,20.0112,19.7081,20.305,20.9204,20.6245,20.3381,20.7335,20.7381,22.1475,21.2825,21.8041,20.6821,20.3976,19.8802,19.7439,21.6903,19.2942,20.3262,21.0329,21.026,13.7311,20.2863,18.6655,19.3243,19.8766,19.7963,20.7574,19.5743,19.2846,19.3491,20.4852,20.916,20.8416,19.5061,19.4687,21.5057,21.5777,21.5799,14.7222,21.207,20.6818,21.4418,19.0885,20.559,21.0286,21.0685,21.0222,22.3788,19.9549,17.9124,20.769,14.2401,21.6899,19.3446,20.9257,21.139,18.2296,20.8638,19.7607,21.231,21.6768,22.1988,20.8212,15.361,20.392,21.4047,20.2267,21.3566,21.5447,18.0421,19.661,20.5569,21.8781,18.879,20.8878,20.9142,19.2545,17.5119,21.0079,21.1529,20.8971,14.8292,20.4891,16.2405,21.4142,22.1928,19.1693,20.9303,20.7493,20.6641,19.8902,19.8003,22.2727,19.778,17.489,21.5384,18.0379,19.1423,19.7495,21.4926,20.0865,21.0537,21.3821,21.9771,20.0099,20.2464,13.3834,16.7413,18.7942,19.5979,21.6933,18.4,20.6115,20.695,18.9635,20.4983,18.2237,19.5023,17.1422,20.0115,20.364,20.2744,17.7648,14.8288,19.2758,18.6942,14.1923,11.9845,12.017,15.2133,10.8315,12.9648,12.9026,14.6523,12.9776,13.1637,13.0668,11.9035,12.3781,15.9077,13.63,14.0717,17.2086,12.9205,11.5224,12.7455,14.6635,13.4121,13.4904,12.0527,12.2847,12.724,14.6975,14.5648,11.7223,12.4953,13.1957,14.9175,14.2166,19.4597,20.7771,22.2287,19.0863,21.7686,20.7284,18.5949,21.7935,21.3598,19.9708,22.5457,19.01,22.7022,19.0301,21.5898,17.1984,19.9596,20.9393,21.2277,21.9087,22.012,21.8292,20.8445,21.0926],[7.2605,8.8606,10.2993,6.3668,10.1923,5.3131,12.5437,13.636,11.6918,17.3347,14.4061,17.8491,12.0475,10.3391,5.9399,8.4717,12.8657,20.401,14.6793,15.9157,15.5077,9.0026,24.765,5.162,6.7995,14.8865,6.4133,19.5185,13.2088,17.0841,20.1207,12.521,8.0006,6.6263,15.3439,6.2843,17.8821,10.7009,14.0714,10.0963,12.6949,0,9.4323,5.8342,9.5158,17.3968,7.9054,10.6145,11.7969,11.8469,7.6293,5.3034,6.864,6.4358,6.9498,13.3975,22.35,20.2532,8.0261,7.8388,16.8422,9.0063,13.4261,7.4141,6.1168,15.6639,14.1716,9.3229,15.7104,10.9676,13.6171,7.2801,15.5614,10.1263,13.1833,9.2998,8.0019,12.0872,8.6883,7.9785,13.4239,6.1407,6.0177,9.0485,6.503,6.649,14.1753,11.4331,17.1609,8.1223,8.8284,14.8608,16.5345,11.1569,15.8496,14.4771,22.8077,12.9574,14.8378,11.5283,6.5508,9.8762,11.6355,14.072,9.6611,7.9117,7.7858,9.1325,15.7273,12.303,11.0591,9.8497,6.7386,14.8037,10.4534,8.9242,14.2397,13.4465,17.9885,11.686,8.5953,9.1847,18.2512,11.0748,10.733,9.663,10.8342,7.8925,7.2673,7.6737,16.4734,7.9698,12.21,12.5909,15.9567,16.4559,15.2086,15.4808,8.667,12.0446,12.2477,12.7921,7.8505,16.1838,12.0451,12.3041,7.8898,9.3693,11.7965,9.8449,8.9374,9.9888,12.3093,8.2762,12.1249,7.8259,13.412,13.7604,8.0365,9.4093,18.2882,8.4042,11.3607,6.7671,9.6362,18.8757,11.2719,18.0574,11.7279,12.3079,8.4263,11.331,9.1149,11.9049,7.8017,17.9406,15.1689,9.8624,8.9384,9.6797,8.3533,10.8303,13.6206,17.4399,9.0925,12.9901,21.1407,7.9975,10.099,8.1259,15.158,10.2532,9.0497,8.2331,14.1597,14.2097,15.8837,11.1965,8.8209,10.0134,12.5464,10.0746,12.2214,15.2755,10.1737,6.7588,8.6731,15.5254,15.026,12.7063,6.7666,9.3533,7.9549,8.5816,10.7824,12.1894,10.7416,9.5462,11.0164,9.8471,10.816,9.6314,7.7561,11.0001,11.8309,9.8587,10.9164,17.0369,11.9014,13.2409,7.6917,8.9243,11.4133,9.1184,6.9182,8.8161,8.28,7.3677,9.0199,9.4845,13.561,7.9745,16.6886,9.4408,9.2625,22.2966,7.7983,10.6351,11.0204,8.3243,11.4465,7.357,10.3297,12.7518,11.5312,12.3886,17.9191,13.8615,9.7201,9.6805,16.7987,7.5614,8.7073,17.6216,8.79,9.9458,14.6988,16.1731,9.6549,16.4647,13.8985,16.9989,10.9621,14.0293,11.5382,8.2844,12.0104,17.1372,7.7633,14.8327,8.6626,9.7867,9.6988,15.7389,10.7336,9.22,15.1406,9.124,12.3375,10.0486,9.7562,10.2757,14.1191,9.704,13.9897,7.1445,11.0136,18.0591,11.2916,13.5625,9.4618,13.1918,12.0052,12.9905,9.3708,8.1363,7.9693,10.8601,6.3815,8.4956,8.866,10.7931,7.4106,7.3093,8.2294,13.5615,8.8066,16.6393,15.7137,14.3223,14.1055,8.5335,11.668,10.0294,13.3548,7.3374,7.4763,23.5187,13.9036,7.4389,7.2976,15.4066,15.6679,7.6851,9.1844,10.0711,11.9763,13.1413,9.3797,9.7021,12.6528,8.4819,16.7001,10.1674,12.727,9.3914,14.5871,7.2561,13.1235,8.3476,19.0863,10.6441,13.3038,12.015,15.8254,6.6692,10.4644,13.7248,12.6468,13.491,11.3369,7.2234,10.5784,8.2123,13.587,18.5481,7.1929,9.7247,9.6631,9.7303,8.1034,7.5886,13.794,10.7498,10.1799,7.1726,12.0904,11.7928,13.814,9.8135,8.2899,9.6375,12.7578,7.3823,12.0185,14.283,12.6894,11.7892,11.5092,9.4684,12.9167,19.2502,14.588,12.549,9.204,13.2092,14.3641,11.641,12.8439,7.8994,11.4054,15.8668,9.2049,12.9241,13.5299,6.9313,7.54,7.1126,10.0862,6.7383,7.7877,14.0114,16.2796,10.15,14.077,8.6941,10.0773,11.2179,13.3926,11.9192,7.6362,7.5837,12.8538,7.9517,10.6525,11.939,18.6143,8.612,8.4836,6.1416,9.1955,11.2116,11.495,8.7764,10.7972,10.6241,9.1092,10.3944,7.7964,7.9004,8.1692,8.027,10.218,13.8588,15.8106,15.4777,19.9023,17.9602,18.2871,12.3542,21.2511,16.2246,17.0337,15.5728,19.2152,14.868,13.6701,13.9856,14.6046,12.9492,13.8521,16.3363,15.632,13.9906,9.9786,13.9794,17.3896,16.8704,13.321,18.1278,15.8986,17.0629,14.8883,14.6733,16.223,17.9182,19.0854,16.992,17.6104,21.6603,19.0844,15.2662,16.0738,20.1063,16.2648,18.5316,17.2759,22.5712,16.0383,15.3309,14.7496,17.9476,15.391,17.7797,18.0234,14.6277,14.9029,17.1837,18.4819,16.9998,15.8666,15.0837,18.5338,15.563,18.6022,15.8497,15.7174,15.4928,12.9987,15.5304,15.4531,15.1537,15.7772,17.9244,13.5329,18.9596,12.6429,14.2373,15.6548,12.833,14.6689,14.8352,14.1313,16.8056,13.3849,18.1236,13.3865,15.1892,16.8355,15.4364,14.9571,14.8088,15.108,13.6738,15.4361,13.3772,13.5752,17.2868,14.5149,12.4219,14.0627,14.6728,13.2442,14.4957,13.5287,14.9354,10.8031,13.4617,14.1696,17.2294,16.0276,14.443,14.2774,15.0013,14.4059,14.5472,13.8427,14.5462,14.7002,12.6922,14.6292,14.7854,13.3269,12.524,15.2933,14.9029,12.8255,10.4713,16.621,15.2815,13.6139,16.2235,14.3642,19.0939,14.4584,17.2959,14.1169,13.4333,16.5869,13.5587,16.0285,13.8901,15.7672,14.143,14.1645,14.1538,14.5095,12.9202,15.8317,14.8254,17.5116,13.7736,12.9912,8.9038,13.6504,13.7643,14.5193,14.6299,16.1341,12.9633,13.3101,12.7218,14.4351,14.6313,15.3369,11.4766,14.203,9.958,13.0261,15.5151,15.1682,15.6547,14.1096,14.881,15.1505,13.0617,16.4463,14.4016,14.433,12.0717,14.378,14.4067,13.9023,14.4943,13.9831,15.9511,15.2312,14.4071,14.7766,12.6826,15.2738,15.0269,12.9492,14.2985,14.9141,15.9672,13.6857,14.7214,14.0051,10.7435,15.3756,18.4171,15.2316,12.8853,13.1709,14.4785,13.6525,14.0784,16.1584,15.9667,14.398,13.1255,17.8003,13.5549,14.3974,13.9866,14.8385,13.1483,12.4343,13.18,14.601,14.1763,13.4489,14.6361,15.4058,15.1387,13.1835,17.4723,16.1019,19.1939,15.3662,16.3962,14.9432,13.702,15.2947,15.3326,14.2048,17.9187,12.7478,14.7244,12.815,15.5594,15.5995,15.4824,16.2737,16.0055,13.9698,14.2081,14.8445,12.9475,14.4438,12.1218,14.4815,15.8677,11.1758,15.3418,15.2057,15.1344,14.4499,17.2416,15.3874,16.6899,11.5155,10.8694,11.4541,12.0257,11.0229,9.4281,12.9352,12.3791,12.3812,11.2577,11.0696,11.5816,12.4752,12.3852,12.124,13.1642,13.6933,12.494,11.0895,10.6581,11.4639,11.3464,11.4319,11.3307,12.129,11.7942,12.3897,11.1361,12.0589,10.9498,10.9644,10.0915,9.8717,11.6876,11.0186,10.3359,11.4109,11.0544,7.8355,11.4987,9.016,10.012,10.4731,10.1076,11.2873,11.0353,11.2578,11.2176,11.1096,10.8434,10.5033,10.3217,9.996,11.3727,11.3677,11.4297,9.9266,11.487,11.1226,11.5823,10.3986,11.6084,11.1245,11.556,11.5154,12.0576,11.3629,9.1023,10.8146,11.3937,11.4826,10.1184,11.2293,11.2882,8.8337,10.9242,10.6336,11.1224,11.8445,11.8306,11.4209,6.2975,10.143,11.4304,10.7124,11.2814,11.8863,11.3898,11.3652,10.8472,11.5657,10.0274,11.2634,11.4828,13.0855,11.7381,11.4506,11.8954,13.4002,9.7977,11.5358,9.3617,12.8628,12.7314,11.8116,12.0063,11.7215,11.4603,11.5302,11.3936,12.3607,11.0941,9.0408,12.563,9.6737,14.8387,11.4572,12.0725,12.3478,12.8146,12.0918,13.0322,12.1171,12.3837,10.8572,9.918,13.1359,13.1209,12.5115,12.3594,12.9763,12.2413,11.414,12.4022,14.8802,15.3501,9.3299,10.9236,11.1298,11.3926,10.3289,13.9906,10.7667,10.6908,7.3646,8.1767,9.384,12.6866,9.7674,7.5939,7.5758,6.441,8.545,8.689,6.642,8.2442,10.0122,8.4109,8.0723,7.4474,12.3814,7.8963,7.5991,8.4518,7.0528,8.4705,8.2576,8.9854,8.3577,9.6147,7.6678,7.5522,9.4061,8.0904,8.436,8.244,12.9612,10.4313,10.4691,11.8279,9.1165,11.8375,11.5252,10.0449,12.6323,11.7786,10.7053,12.3304,9.4293,12.5167,9.6108,11.9837,7.9193,11.0826,10.9705,12.1931,12.2757,11.8346,11.7333,11.4428,12.2924],[11.6406,9.2364,10.1355,10.9893,11.2912,9.7018,12.3683,10.8481,11.3925,14.6782,12.1911,16.3052,10.3473,12.8691,9.5675,8.3242,12.631,17.3614,12.8613,16.7021,15.3633,9.7976,22.0437,9.4886,11.5008,12.3089,9.3461,16.5322,11.1935,17.1201,16.4654,11.5247,8.6844,9.8259,12.3847,10.2419,16.0082,8.7043,14.6479,10.117,11.3807,9.4323,0,10.6861,7.9281,15.2244,9.097,12.129,10.3437,12.3726,8.1517,9.429,8.3611,9.8453,8.7228,12.0297,18.682,16.5737,8.1493,8.6439,15.2558,8.3166,13.2059,10.7675,8.5867,14.0712,11.9958,8.4818,13.2168,8.7291,12.0448,8.7017,12.3195,9.2392,12.0244,10.369,11.3626,11.9122,10.7759,11.121,14.3633,9.4681,7.9258,7.842,8.4291,9.181,15.1721,15.1046,16.6445,10.6374,11.1423,15.8927,16.0149,14.3148,15.7217,13.5957,22.2028,12.8266,15.2883,10.9854,10.297,10.7146,12.0989,14.0122,11.1329,11.2992,9.8018,10.1646,18.3412,15.1937,10.1224,11.9138,9.9421,14.8307,13.692,9.8859,13.091,15.717,17.8825,15.1397,12.0421,11.0249,17.5576,8.9291,8.5864,8.9396,10.0319,9.1223,9.7389,9.0448,15.9801,8.7918,11.0355,10.2256,14.3647,13.697,12.8534,13.3077,7.9769,10.8943,10.3471,11.6704,8.4408,13.4536,10,10.1069,9.7489,11.1514,13.7182,9.0568,8.1454,10.4605,11.4543,9.2864,10.9596,9.6072,14.1724,13.2139,9.5015,9.279,16.4651,10.4882,13.0158,11.3249,12.5883,20.5503,12.7675,19.0007,15.9096,13.3526,13.0318,14.597,13.9811,13.8504,10.3676,18.2723,16.492,13.7412,11.0381,12.806,13.187,13.9592,13.576,18.5042,12.7646,14.2848,20.9666,10.7507,12.8812,10.6875,16.117,14.4244,12.0682,11.8422,14.7524,14.0492,16.1589,14.4037,11.5616,11.3263,14.3248,11.9329,13.2682,15.1793,13.6232,10.2273,13.5056,17.3717,16.1114,14.8309,10.6274,14.1283,11.9867,11.5108,14.7607,13.9952,14.5174,13.9895,14.5645,11.4869,13.1125,14.2536,11.4538,13.1939,13.4379,14.7068,12.5237,18.8754,12.8586,16.167,10.9384,11.6982,12.5221,11.543,10.1787,12.9098,11.8272,12.3015,13.9213,12.1441,14.4657,11.3583,16.9898,13.8671,12.7816,21.7118,11.6125,13.3466,14.682,13.0534,14.3666,11.0042,12.1209,16.7747,14.5147,14.7488,17.8306,13.5824,13.1687,13.889,18.2056,12.0262,13.1098,18.305,11.9202,13.5765,14.5202,17.6392,13.6467,16.9799,14.9065,17.0671,13.5973,15.502,14.572,10.6537,11.8692,15.7994,9.0757,11.1774,8.7584,9.3896,11.9937,16.4556,9.9379,9.8905,15.5499,10.6525,12.1878,10.6535,10.3046,9.5996,15.1847,11.8686,11.8312,9.2805,10.1803,16.7185,10.8746,13.0047,8.8984,12.5141,11.6,11.7897,9.5917,8.8838,8.6388,10.7444,9.9028,9.7538,9.7464,11.4175,8.9796,9.738,9.5001,11.9104,9.6336,14.5008,14.2237,12.175,12.1832,10.2721,11.1046,10.6559,11.918,10.3582,10.2877,21.7408,13.288,9.338,8.5957,14.373,14.8491,8.9216,9.7307,10.2926,11.1887,12.2434,10.7932,10.9589,11.1662,8.7424,14.8114,10.1322,11.3201,11.2743,13.0831,8.9538,12.2838,10.0101,18.2345,11.9443,12.8354,11.0466,13.5098,11.2025,10.3578,12.1287,11.1771,12.5702,11.7542,10.2707,10.3504,9.2133,13.0829,15.7694,11.0408,10.2965,9.6637,10.6706,9.3474,10.2337,12.0124,10.639,9.1815,11.6375,10.6198,11.3725,12.4095,9.5711,8.4596,10.5099,12.996,10.5475,10.3004,12.4207,12.8552,10.2025,11.5319,10.7552,10.9892,17.1599,14.6291,12.2247,9.6982,12.2402,13.969,11.1395,12.7871,9.1418,12.0374,13.8106,11.1512,11.0747,12.6522,10.6025,9.2234,9.8199,9.8573,10.3733,9.6578,12.5663,14.6268,10.3624,12.69,11.3826,10.6323,11.9648,12.1663,10.7264,11.1574,9.7274,12.2073,9.5955,11.3948,11.035,17.4674,8.5969,13.0909,10.2947,12.46,14.2534,15.4847,12.6539,14.9936,13.6093,11.1149,14.7378,10.7903,12.5205,13.1774,12.0718,14.0607,12.9333,15.357,13.2226,18.3785,16.3639,17.7367,11.8036,20.0123,14.5744,15.3122,15.0244,18.178,15.7146,15.2783,13.7527,14.3848,14.587,14.2563,16.1041,15.9175,14.9477,12.4421,14.786,16.3463,16.2359,16.1911,17.8672,16.5287,16.5094,15.7902,15.8639,16.2302,17.6589,18.5764,16.0772,17.3611,19.9364,18.4217,15.2312,16.0696,18.8143,15.8342,17.485,17.0624,20.6113,16.2327,16.3497,15.2229,17.5238,15.2167,17.1598,17.9096,14.9249,14.5914,17.2008,17.1996,15.7389,14.1302,15.1979,17.3666,16.0197,17.7148,14.5594,16.5018,15.2287,14.4946,16.1583,15.9631,15.5028,15.7894,17.494,14.6583,18.1366,13.9194,14.3146,16.199,13.0047,15.3409,15.233,14.9663,16.6239,13.4656,17.3079,14.6607,16.0802,18.0309,16.1709,17.4397,15.4944,16.2888,16.4663,15.3611,15.3177,16.165,18.955,15.7319,15.2322,15.5283,15.1727,15.9465,15.8755,14.9159,14.6527,11.3966,16.1832,15.4987,17.755,16.8368,16.5008,15.2559,16.0669,15.6262,15.6418,14.1895,14.6224,15.0508,13.8335,16.1484,15.9143,15.4369,15.2989,13.2911,15.466,14.0678,11.0629,16.7551,16.3118,16.202,16.2579,15.6345,17.5877,16.162,16.476,15.2554,14.664,15.9359,15.3834,16.2638,14.4801,15.9713,16.3841,13.811,14.4707,14.82,14.1673,15.9138,15.2869,17.0585,15.1703,12.9788,9.5359,15.7971,14.1849,14.7793,15.4539,15.5926,14.5243,14.2448,15.9334,15.7549,15.2166,16.0369,12.8639,14.8909,11.602,14.054,14.5815,15.9289,15.622,14.812,15.8153,15.8837,14.6363,14.8713,14.1924,15.9178,13.4623,16.4273,14.9545,15.5131,14.7218,14.6223,15.6806,16.0442,14.3356,15.8199,13.2691,15.8061,15.8611,14.1605,15.9492,15.4723,15.9613,11.8186,15.3872,14.981,13.0834,15.7221,16.0227,15.6959,14.8457,12.7293,14.5928,15.8232,15.9667,15.4558,16.7502,15.7669,13.7241,17.1587,15.3313,15.0683,15.5199,15.634,14.3544,13.2041,13.896,16.144,15.4422,14.4449,15.3412,16.2678,16.0593,15.9087,16.206,15.6615,18.6433,15.1507,16.3829,15.343,15.8847,14.6623,15.1243,15.6951,17.0325,14.4184,14.2908,14.569,15.4169,15.4513,15.6204,16.283,15.5201,15.3145,14.4041,15.2957,11.8241,14.1202,13.9858,15.7594,16.5842,12.4526,15.6338,15.248,15.7403,14.5525,16.6052,16.1126,15.9813,14.2062,13.0209,12.6944,14.7092,13.4764,11.591,15.1559,14.5562,14.663,13.1287,12.1448,14.9199,12.5662,12.9083,14.0117,11.2191,14.4203,14.0505,12.8883,12.0833,12.3039,13.5715,13.6147,13.4486,12.5148,12.5853,14.8694,14.4129,13.8179,13.6224,13.961,13.4138,13.7067,15.0117,12.3559,14.0264,14.6994,14.5358,8.9358,13.8132,13.3379,14.118,13.9431,13.3937,14.1812,12.2384,12.5855,12.4877,13.8486,14.6186,15.1734,13.1314,12.9752,14.8672,15.5625,15.0616,9.6901,14.4123,14.0412,14.5653,13.3666,14.1957,14.1889,14.8339,14.2276,16.1657,12.8526,12.8835,14.2677,9.8889,14.9424,13.1347,14.2927,14.2054,12.7036,14.2446,12.5174,14.6612,14.8072,16.0424,13.6703,10.128,14.034,14.8333,13.2327,14.7541,14.7981,11.6703,12.5251,13.9457,15.2611,12.5412,13.9139,13.5555,13.5813,11.9146,13.9111,15.3998,14.518,12.4463,15.0047,11.8584,15.3782,15.889,13.4593,15.1098,15.13,14.7677,13.2312,14.579,16.1141,14.2563,12.5698,15.5037,13.2027,13.5413,13.7085,15.4227,14.4984,15.4322,14.9768,16.572,14.8665,14.4364,9.7898,12.3132,13.7733,14.4357,15.5641,13.4171,16.0773,15.1375,13.6879,15.4969,14.9272,16.0697,13.1967,13.358,14.6206,14.311,12.8835,14.3191,14.4366,12.8785,9.1214,10.1931,9.6973,13.0627,11.5653,9.0799,9.2416,10.191,9.9341,9.4786,9.2118,8.8348,9.4027,13.1009,9.3567,10.0492,13.9634,8.5491,8.7916,9.9386,10.3264,9.1093,9.249,11.7101,11.5092,8.9442,9.6385,9.6439,9.457,8.8701,9.334,10.1532,10.8013,13.7951,14.3328,16.5868,13.2953,15.436,15.0601,14.3984,15.3713,15.1757,13.801,16.4301,14.012,16.5256,13.578,15.752,11.7336,13.077,14.7619,15.0352,15.6389,15.802,16.0943,14.9148,14.5288],[8.5188,11.1373,11.6302,6.208,12.4811,5.7513,14.7684,15.2094,13.7486,19.4986,16.0528,19.5645,13.5195,12.0116,7.233,9.3321,14.738,21.5857,16.1405,17.577,17.1024,10.2734,26.6421,6.9024,7.7532,16.5799,6.6651,20.867,14.1366,18.3519,21.5321,13.6387,9.9325,7.9637,17.2358,6.4412,19.5974,11.6176,15.8775,11.7693,14.3158,5.8342,10.6861,0,10.0879,18.7063,8.6052,10.7701,12.7573,12.6128,7.0981,6.1045,9.3819,7.5666,7.8415,15.1707,24.0998,22.1562,9.1245,10.0947,18.8161,10.7959,15.7543,6.4002,7.126,17.8376,15.6744,10.9095,17.8029,12.5993,15.9156,8.8454,17.3031,12.2171,15.2808,11.292,9.8963,14.0689,10.902,10.0382,15.1876,7.2664,7.1556,9.7909,7.0555,7.8005,16.0162,12.5296,19.6157,10.1014,10.2177,16.866,18.6315,12.7059,17.9299,16.7206,25.1966,15.6265,16.8033,13.5922,8.1396,12.0352,13.84,16.1774,11.5831,9.852,9.0953,11.2243,17.434,13.9289,12.9314,11.2902,8.2635,17.2191,12.243,10.7857,16.4969,15.1486,20.358,12.9958,10.4016,11.2055,20.7081,12.6143,12.3032,11.4165,13.2919,9.8026,8.3367,10.0054,19.1106,9.6401,14.1594,14.9139,18.0378,18.5128,17.4871,17.8398,10.8878,14.431,14.6367,15.4121,9.8729,18.1468,14.2093,14.6738,10.1379,10.905,13.7301,12.1219,9.8891,10.8787,14.5477,8.7903,14.3379,9.9315,15.4308,16.198,9.3008,10.8363,20.6142,10.6493,12.7006,7.323,10.9725,20.9308,13.6364,20.2831,12.6457,14.6511,9.4481,12.9412,10.3118,13.8482,9.8306,19.9983,17.3614,11.0553,10.8221,11.4572,9.6185,11.9198,15.3604,19.5895,10.7349,15.2481,23.4284,9.3966,11.9003,9.5135,17.4455,11.5453,10.5227,9.7771,16.73,16.4431,17.6618,12.6678,10.8953,11.9063,14.7316,11.9577,14.6266,16.9656,11.8858,8.0837,9.873,17.3687,17.0194,14.6609,8.2463,10.2684,8.4603,10.2339,11.7556,14.2482,11.9179,10.6844,13.0435,11.6593,13.2973,10.832,9.2413,12.4298,13.754,10.0019,13.1122,19.0124,13.7473,14.8319,9.1843,10.859,13.3939,10.7855,8.6634,10.3048,9.2097,8.1121,9.362,11.0138,14.8456,9.7784,18.9543,9.9812,11.1023,24.5559,8.8706,12.0927,11.3726,9.086,13.4703,8.794,12.1694,13.7828,13.4099,14.3423,20.2818,16.4071,11.3138,10.3738,18.8215,8.2045,9.4979,19.8987,10.3403,10.6694,16.4686,18.1141,10.4661,18.5593,16.2558,19.3671,11.7886,14.8386,12.6366,10.7116,14.4605,19.5011,8.4381,16.2418,10.5498,11.5455,11.5586,17.9278,12.9806,11.3701,17.2747,11.0069,13.6094,12.1772,11.9408,12.3868,16.0083,11.4548,16.1477,9.1004,13.3642,19.7454,13.5751,16.1525,11.039,15.1692,14.388,14.951,11.1563,9.9368,9.9572,13.6273,7.0954,9.425,11.085,12.9185,9.0687,8.3732,10.0235,15.3481,10.3501,19.0527,18.1755,16.5662,16.2888,10.3042,13.921,11.4547,15.2152,8.2039,8.2115,25.8918,15.9981,8.5259,8.8436,17.9389,18.0334,8.9527,11.297,12.1794,14.3987,15.3496,10.9394,11.8657,14.7374,9.7983,18.9102,12.3021,15.2035,10.4259,17.0035,9.2072,15.4822,8.7252,21.2538,13.1305,15.854,13.6726,18.1247,7.0864,12.7523,15.1395,14.5996,15.5571,13.6632,7.4384,12.5012,9.3151,15.8178,20.7895,7.6783,11.1215,11.7986,11.7205,10.0132,9.246,15.9025,13.0144,12.2784,7.6875,14.3985,14.1492,16.0336,11.2471,10.4483,11.6514,14.9224,8.1278,13.8655,16.6109,14.2454,13.4017,13.5777,11.0463,14.6356,21.6029,16.9583,14.951,11.406,15.0669,16.5968,13.6153,15.3873,9.8959,14.0099,17.9729,11.0586,14.6617,16.2644,8.3518,8.7616,8.2887,11.0877,8.1431,8.5145,16.4592,18.5016,12.5695,16.2373,8.4394,11.4516,13.3124,15.7857,13.9684,8.3113,8.8059,15.5658,9.6333,12.634,13.8862,21.0389,10.897,8.7283,7.2726,10.8365,12.3257,11.9792,8.9578,12.0496,11.2493,10.928,11.6645,9.1445,8.389,8.4382,8.3939,11.3079,15.8762,18.0598,17.6533,22.0643,20.343,20.7001,14.5735,23.7351,18.2873,19.593,17.7711,21.4411,15.6181,13.284,14.7441,14.8953,13.013,13.8479,17.2677,16.0957,14.0447,10.094,14.2964,18.4423,17.5256,12.4085,18.6565,16.165,17.7566,14.688,14.7918,16.8545,18.7223,19.7738,17.9841,18.3539,22.8147,19.949,15.8354,16.4099,21.1166,16.7787,18.938,17.748,23.8867,16.7178,14.8748,15.5063,18.3672,15.3682,18.1304,18.5958,15.1611,15.2098,17.6098,18.866,17.447,17.5593,15.5263,19.1326,15.9001,18.9021,16.7182,15.85,15.9691,12.6473,15.6462,15.4455,15.5575,16.6337,18.5417,13.5478,19.8666,12.8216,14.5559,15.722,13.8917,15.0714,15.0232,14.5912,17.3529,14.2705,19.2714,13.4742,15.1301,17.0171,15.6278,15.2449,14.3859,15.1226,12.6068,15.5802,12.8803,12.4531,17.9468,15.1489,11.6527,14.0979,14.5932,12.0999,14.1789,13.3973,15.1744,11.4141,12.698,13.9196,17.6091,16.0058,14.5545,13.8728,14.8785,14.009,14.4967,13.7193,14.9883,15.6386,13.1894,14.3804,14.1544,12.5123,11.7997,16.4707,14.6879,12.3961,11.2263,17.1172,14.9532,12.5732,16.2058,14.1451,20.0484,13.9167,17.8078,13.5843,13.0847,16.9267,13.1408,16.2881,14.6905,15.9469,12.9436,14.2163,14.1037,14.8114,12.8442,15.9544,14.8791,18.3826,13.8417,13.1123,10.4963,13.1737,14.0664,14.8212,15.2485,16.5205,12.1774,13.076,11.5856,14.1624,14.8993,15.409,11.7517,13.7419,10.1326,13.0008,15.6864,15.0376,16.0161,14.1065,14.5529,14.8472,12.5297,16.9418,14.4464,13.6694,11.9276,13.7906,14.4938,13.1721,14.6408,13.9432,16.2798,14.7141,14.3944,14.6329,13.6115,15.121,14.67,13.907,13.9171,14.9019,16.0198,15.2531,14.4372,13.3858,10.4154,15.6917,18.9954,15.0135,12.3032,14.5719,14.6682,12.8707,13.4472,16.6357,15.9155,13.8761,13.1795,18.663,13.0653,14.3948,13.6435,14.431,13.586,12.3831,13.137,14.0901,14.0364,13.7488,14.6828,15.6289,14.9638,12.5208,18.861,16.6499,19.7396,15.2626,16.7314,14.7241,12.7198,15.1916,15.7687,13.475,18.8422,12.0015,15.0061,13.3678,15.6278,15.8701,15.511,16.5508,16.1699,13.2223,14.147,15.07,13.909,14.6328,11.7965,13.9345,16.2234,10.2824,15.0267,15.0956,14.7133,14.95,18.2208,15.2342,16.8239,10.1751,9.9912,11.0361,11.3032,10.1106,8.9965,11.7316,11.6007,11.0236,10.783,10.5883,10.398,12.2844,12.0952,11.0236,14.0111,13.427,11.9483,10.5936,9.9203,11.1706,10.3274,10.5068,10.8326,11.8189,11.1073,10.9768,9.9,11.0405,9.8312,10.4724,9.344,9.3613,10.2306,11.069,9.4073,10.3772,9.745,9.1466,11.2877,8.6015,9.8525,9.7163,9.2061,10.4933,10.5386,10.8703,11.4498,10.2928,9.7572,9.3565,9.9755,9.7103,9.8439,9.775,9.9949,10.8321,10.5828,10.3905,10.4743,10.6168,10.9652,10.0445,10.9489,10.5231,10.2287,10.9366,9.2269,9.8626,12.8176,10.0382,9.7483,9.8764,10.4315,9.4937,9.9113,10.5751,9.6067,11.0295,10.0966,10.3061,6.2883,9.0856,10.3802,9.7765,9.7643,10.7514,12.1726,11.3483,9.82,10.3585,9.6505,9.8685,10.3922,13.6791,12.5949,10.37,11.3105,13.1048,11.1915,11.1098,10.0337,11.9405,11.5397,11.3524,11.5343,10.875,10.3798,11.4272,10.9905,10.6638,10.7722,9.2829,11.768,9.2131,15.3975,10.9105,10.6736,11.4488,12.1884,11.0521,12.077,11.905,12.2678,11.5801,10.9452,13.967,13.1885,11.1051,12.6386,12.8755,11.7225,11.5038,11.7344,15.9674,15.895,10.124,10.2858,9.4578,10.1128,10.5755,15.4156,10.3673,10.3067,8.7377,10.0633,11.2662,14.182,12.1344,9.032,9.0906,7.1037,9.842,10.2542,7.8843,10.28,11.6154,9.1002,9.1915,8.84,13.2118,9.2277,9.8301,10.062,7.7454,9.9808,9.4562,10.7084,10.171,10.9809,8.3763,8.3462,11.6846,9.5867,9.9295,8.8171,14.6126,10.0747,9.1446,10.5539,8.1099,10.8401,9.7201,10.276,11.9501,10.7793,9.8889,10.9708,8.6459,11.0214,8.8538,11.4013,6.3483,10.9449,9.854,11.7979,11.3809,10.7679,10.551,10.3306,11.7407],[10.8554,9.2905,10.2002,10.9611,10.4246,8.8702,12.0416,9.5047,10.9753,14.4318,11.3182,14.9358,9.0884,12.4,9.4201,8.4139,11.7055,16.3681,13.2298,15.5571,14.4999,9.3671,21.2262,9.0797,11.1812,13.2762,9.8949,15.2491,9.999,15.6227,15.5756,9.7043,8.1295,9.8089,11.2356,9.368,14.738,7.0276,13.7276,8.8197,9.8195,9.5158,7.9281,10.0879,0,13.3227,7.4703,10.9848,8.7059,10.5827,6.7295,9.6132,8.71,10.3051,7.753,10.1509,18.5612,15.5802,7.2319,8.465,14.56,7.9708,12.8638,10.4647,9.4977,13.5879,13.0899,7.6061,13.0572,7.6942,11.9762,8.2558,11.5954,8.7931,11.3609,10.1162,11.0807,10.9349,10.2649,10.9106,13.4483,8.8054,7.7882,6.8907,7.1226,8.6511,14.4797,14.2975,16.037,10.3593,10.8213,15.0898,15.8189,14.2155,14.9683,12.8573,21.7126,12.7876,14.7033,10.4939,9.6663,10.7801,11.1102,13.5747,10.9121,11.0391,10.2718,10.0124,17.4249,14.5252,9.8103,11.9165,10.1688,14.5517,13.2174,9.3781,13.0976,14.9068,17.5051,14.8032,11.7005,10.4469,17.1468,9.109,9.1714,9.1806,10.3102,9.4199,9.3585,9.1562,15.3891,8.9001,10.7829,10.9494,15.8594,14.4843,12.7957,12.8786,8.4982,11.0129,10.406,11.4388,9.5782,14.4179,10.6412,11.3573,9.1189,10.3755,12.9963,9.7088,9.5449,10.0373,11.0393,8.873,11.3461,9.2501,13.6353,13.2635,9.7835,9.248,15.9752,9.8284,13.732,11.3728,12.6401,19.957,12.9211,18.4189,15.4188,13.5357,12.9052,14.3178,13.8209,13.537,10.7271,17.9777,16.2763,13.8088,11.1707,12.5073,12.6024,14.4079,13.9347,18.1694,13.0986,14.047,20.5094,10.6904,13.006,11.1616,15.7585,14.2678,11.8811,12.3054,14.7257,13.7913,17.3541,14.4493,11.2698,11.7118,13.6979,12.0209,13.3596,15.6311,13.2977,10.2611,13.358,16.8648,16.0802,14.1507,11.4653,13.8756,12.2211,11.773,14.3233,13.4949,14.3666,13.5973,14.4473,11.8177,13.1401,14.0224,11.837,14.1561,13.1742,14.4194,12.4656,18.261,12.9903,15.9683,11.2281,11.8738,13.3227,11.3389,10.3571,12.8369,11.7336,12.0793,13.4812,12.0754,15.5571,11.8511,16.896,13.8055,12.3864,21.3358,12.1119,13.4899,14.738,13.2042,14.0876,11.0421,11.8144,16.1193,14.5209,14.3331,17.6446,14.1537,12.9691,13.7133,17.7042,11.9412,13.0962,17.7902,11.9717,13.9245,15.2171,17.1086,13.7758,16.7243,14.9636,16.7094,14.2289,16.1551,15.2712,10.7352,11.3351,15.6273,9.1759,11.2412,8.7331,8.7389,11.3462,15.8486,9.4112,9.775,15.5667,10.0951,13.5769,10.0625,9.9823,10.1964,14.276,11.361,12.1569,10.1251,10.2103,17.4962,11.2915,13.2891,9.9066,12.6277,11.9131,11.901,9.5788,9.5963,9.724,11.4161,10.4481,10.2204,10.2788,11.1795,8.5715,9.8132,9.9797,12.9272,11.0211,14.8717,14.0933,12.3591,12.6299,10.3951,11.3422,11.0553,13.0915,11.0042,10.4065,21.4923,13.6854,10.2945,8.732,14.9799,14.8839,9.9342,10.0875,10.524,11.7975,12.3582,10.6506,11.0871,11.5735,9.1873,14.9946,10.5512,11.7295,11.3633,13.0908,9.8879,12.1296,9.9331,18.0095,11.9816,13.0956,11.6502,13.7032,11.1306,10.6062,12.553,11.3029,12.7176,11.4335,10.932,10.3457,9.5262,13.1588,16.3491,11.1642,10.352,9.9171,10.7894,9.9797,10.3997,12.2893,10.4941,9.4939,11.8311,11.7239,11.7155,12.5836,9.7969,9.2268,10.4738,12.938,10.9479,10.9039,12.5366,12.6886,10.5044,11.9378,9.9323,12.3159,16.9436,14.2443,12.4927,10.578,12.4384,13.7761,11.6468,12.8319,9.9275,12.0174,14.3104,11.0343,12.6403,13.1631,10.7423,9.7972,10.3576,9.5814,10.5267,9.806,12.6894,14.7134,10.8559,13.1659,11.8365,10.7026,11.9046,12.4892,10.9522,11.3558,10.4244,12.337,9.651,11.2409,11.0067,17.3062,9.5012,13.3204,10.9987,12.634,14.7756,14.536,12.4615,14.5222,13.6214,10.6046,14.5037,11.2646,12.226,13.0392,11.8261,14.3259,12.372,15.1127,12.9838,17.849,16.4116,17.2125,11.2743,19.797,14.2675,15.3623,14.8053,17.4485,16.4099,16.2439,14.6203,15.9651,15.3839,15.7091,16.8341,16.862,15.7966,13.1322,15.8344,17.3224,17.4184,16.7685,19.1551,17.3931,17.8911,16.834,16.8443,17.4513,18.2162,19.8219,17.3795,18.5527,21.0586,19.4657,17.0789,17.4045,20.0408,17.399,19.012,18.1723,22.0041,17.2021,17.3065,16.6461,18.9079,17.2134,18.7377,19.0055,15.8962,16.4464,18.3306,18.885,18.1071,15.2446,16.1186,19.0173,17.2676,19.1719,15.9044,17.879,16.4095,15.1046,17.6064,17.2895,17.0339,16.8033,18.807,15.9975,19.2866,14.9986,15.4733,17.1155,14.2074,16.6295,16.6809,16.2403,18.0646,14.8966,18.3774,15.7624,17.6078,18.9559,17.5559,17.8368,16.9846,17.7587,17.1105,17.1218,16.3539,17.1313,19.2584,16.8224,15.7978,16.6799,16.7598,16.7046,17.2084,15.9703,16.7488,12.4189,16.8882,16.8,19.087,18.161,17.6452,16.6933,17.2301,16.9809,16.603,15.7526,16.1939,16.1745,15.1978,17.6652,17.4102,16.427,16.0573,14.6124,16.8524,15.6793,11.7398,18.3364,17.6691,17.0681,17.0825,17.1124,19.0901,17.1819,18.2733,16.6559,16.0141,17.6354,16.5732,17.6995,15.8433,17.6376,17.0994,16.046,16.0186,16.3703,15.6475,17.1826,16.776,18.5339,16.1719,14.781,10.1938,16.511,15.2757,16.5417,16.7333,17.2613,15.894,15.8258,16.6196,16.8004,16.5187,17.5615,14.2492,16.4149,12.592,15.5132,16.8164,16.999,17.3554,16.3189,17.0349,17.2455,15.8704,17.3794,16.3788,16.9184,14.843,17.495,16.2001,16.6864,16.3136,16.1829,17.6857,17.3655,16.3665,16.969,14.742,17.3593,17.067,15.2585,16.8751,16.8282,17.6823,13.0726,16.6909,15.9657,13.8595,17.2134,16.8472,17.1733,15.8927,13.7932,16.3548,16.7645,16.9015,17.1414,18.105,17.0635,15.9268,18.7858,16.3464,16.4308,16.9543,17.0573,15.6015,14.135,15.0498,17.0719,16.772,16.0224,16.8659,17.415,17.7057,16.8744,17.7593,17.4637,20.1104,16.8835,18.0019,17.0826,16.7577,17.0299,16.9807,17.0749,18.2273,15.5989,16.4817,15.9172,17.0305,17.3518,17.4564,17.9204,17.2808,16.5594,15.9387,16.9073,14.1717,16.0763,15.1533,16.9288,18.0403,13.3189,16.9174,16.871,17.1037,16.1779,18.4294,17.6384,17.7057,15.3319,14.3377,14.4518,16.0822,14.5959,13.3144,16.7105,15.793,15.7877,14.5656,14.1368,16.1418,15.3247,15.3719,15.614,13.9988,16.4825,15.6583,14.3159,14.0535,14.6095,14.8937,14.8289,14.797,14.9308,14.5729,16.1871,15.5986,15.5692,14.6697,14.2864,13.91,14.0162,15.4673,13.4516,14.3114,15.1062,14.905,9.6958,14.6511,13.4977,14.2243,14.0362,13.9106,14.7587,13.7721,13.5413,13.8347,14.5715,15.1014,15.4441,14.0889,13.942,15.3564,15.8842,15.4189,10.3627,15.2134,14.6444,15.3381,14.2978,14.6265,15.0465,15.2411,15.1618,16.3947,13.8178,13.2493,14.9689,10.7374,15.4307,13.9414,15.1738,15.062,13.502,14.8483,13.9305,15.1465,15.6143,16.3547,14.683,10.1266,14.4808,15.3819,14.2293,15.342,15.6306,13.4014,14.0661,14.9846,15.9434,13.3594,14.8458,14.8503,14.6974,13.4988,14.9988,15.6641,15.5505,12.0473,15.3534,12.6118,15.6466,16.3096,13.4883,15.4572,15.2658,14.7087,14.5255,14.4677,16.2765,14.6571,12.8841,15.9244,13.4551,14.5088,14.1849,15.5356,14.6387,15.6103,15.3026,16.4426,14.9495,14.7849,9.6534,12.919,14.2768,14.9336,15.6908,13.6099,15.8119,15.1773,14.351,15.4693,14.601,16.0315,13.6639,13.9385,14.5742,14.6348,13.0303,14.973,14.6294,13.6576,9.4856,9.2313,10.2418,13.876,11.3646,8.8603,9.0579,10.7926,9.8012,9.3931,9.2429,9.1189,8.8255,12.8329,9.5474,9.9045,14.1483,8.6572,9.0272,9.4358,9.9505,9.1681,9.2215,11.7677,11.6295,9.1183,9.8114,10.0331,9.9082,9.4131,9.5364,10.5531,12.241,14.1041,14.9007,16.6471,13.3692,15.8398,14.9234,14.587,15.9632,15.426,14.2112,16.6606,14.1037,16.7829,14.0831,15.8871,11.847,14.2191,15.1193,15.6718,15.9945,16.1811,16.247,15.0993,15.479],[17.2381,12.7024,15.787,20.3412,11.8261,18.3023,11.9307,13.2826,11.0876,11.2825,8.3629,7.0909,9.2461,13.8464,16.5685,17.4545,12.98,12.4875,13.4317,12.314,11.489,17.1456,15.0863,16.6996,18.2935,17.3496,19.806,12.2893,15.2083,12.647,13.3889,14.2117,15.4984,15.2169,9.4542,15.545,8.937,12.2809,9.6161,10.11,7.2689,17.3968,15.2244,18.7063,13.3227,0,13.1676,15.4508,8.5474,9.2738,15.2487,18.665,15.2087,19.4252,16.6754,10.63,13.7811,11.0191,14.4994,13.3207,10.9684,15.4274,10.6186,19.9264,18.1577,9.3091,17.0477,12.7209,11.8635,12.9183,12.3485,14.3251,9.7194,13.0644,10.9591,12.5632,14.4625,8.9731,12.6026,14.0183,10.5801,15.0531,15.1737,14.8051,14.4502,14.7751,14.6128,18.4562,12.2198,16.0662,15.8675,14.5435,13.4849,18.1884,11.8076,11.928,15.2344,13.0295,12.0955,13.2584,16.3562,14.55,15.9679,13.3345,14.2754,17.0991,17.984,14.9905,17.5421,16.4531,15.8145,16.1647,17.8678,13.2868,16.6438,15.1187,13.7397,16.2394,13.7486,18.2738,17.2119,15.4036,13.0179,15.3894,15.5671,16.1775,14.8378,17.3107,17.4808,16.996,13.2499,16.7067,15.0961,14.3573,17.8277,16.5205,13.2031,13.335,15.7708,13.5189,14.1425,13.5271,17.3698,16.5547,14.937,14.1451,15.1402,15.3794,14.4266,15.6396,17.9705,18.3922,13.1537,18.5657,15.9553,14.8576,12.019,12.2348,15.8052,15.3295,12.1949,15.0868,20.043,18.8816,18.1631,16.9414,15.3831,14.6906,20.2861,14.6941,19.0614,17.635,20.6005,14.706,17.2405,14.7961,15.0079,19.563,16.7531,16.7601,18.1919,20.7194,13.5909,14.8872,18.7102,13.0559,15.0452,17.0838,17.9987,17.7219,14.587,19.3494,16.3187,18.4821,13.11,12.9256,19.453,18.7469,15.6239,15.5913,14.6414,15.6653,14.2056,16.0419,17.2451,17.7007,19.3494,16.6694,14.9855,14.6741,18.9238,20.285,19.2016,17.6613,19.6137,14.398,19.7185,18.8934,18.2197,15.7695,15.7203,20.4302,19.3402,19.0821,15.4626,22.2255,14.7472,16.2915,15.1591,18.192,19.2687,17.2918,16.7222,16.3245,17.8827,19.1424,18.613,19.6646,20.2822,16.7494,21.954,18.9555,13.3202,21.0122,16.8778,15.417,19.9542,17.7819,21.3912,20.2095,17.8967,17.9298,15.7748,20.0262,17.3858,15.7077,13.8044,14.0296,17.5718,19.7197,15.2851,19.5807,19.9956,14.2595,17.7308,21.3236,17.2492,14.7476,20.9688,14.1504,14.3408,13.2853,21.7688,22.1296,20.9883,15.6716,13.0096,11.2203,17.941,13.9161,15.2365,14.9547,13.7383,12.8922,14.6305,13.7455,15.5438,14.4339,19.4784,13.9567,15.5266,14.6194,12.9276,14.7212,13.5193,17.8884,14.065,17.1184,14.8816,12.723,15.8641,14.5379,13.3767,14.4794,14.1024,16.8134,16.5751,14.4537,19.5955,17.2884,16.1454,14.837,16.182,17.8928,17.3223,16.6027,17.7483,12.6797,12.4303,13.0717,14.0814,16.735,13.9265,16.1891,17.7615,19.8268,18.3682,14.9965,12.9625,19.3557,16.5228,12.9493,13.251,18.3796,15.1806,15.4217,15.2682,12.8911,16.2631,15.4024,14.3741,16.3686,13.2898,15.3511,12.6895,16.8948,12.5156,16.9594,13.8045,18.4978,13.497,14.3905,13.3213,16.0473,13.1151,19.8394,14.5668,16.9796,13.2546,13.2133,12.8296,20.5408,15.0186,17.7147,13.1222,14.8184,19.1414,16.9413,14.4938,15.2361,17.5222,16.9414,14.2017,13.5801,15.5232,20.6397,15.4651,14.488,13.7539,16.2584,15.883,14.9634,14.397,20.3565,14.9913,13.0952,14.6414,13.9225,14.7274,13.9081,16.3919,13.1322,11.6443,14.1454,16.9406,13.8942,13.4382,16.3498,13.1535,16.9103,14.1588,13.8738,16.4482,18.0281,14.1608,17.6889,17.364,18.6954,16.0384,18.2392,18.5298,12.3383,12.8541,14.1455,14.4062,21.5427,17.0038,15.1796,13.976,13.6574,19.4265,18.5088,11.9671,16.3819,14.1823,13.6052,12.844,15.7875,21.5916,19.059,18.8155,20.7118,20.291,19.3993,19.6426,20.6418,14.2636,20.1516,18.0654,19.9318,21.253,19.497,19.9793,12.7294,11.6738,12.2624,12.097,12.6498,13.4904,12.9379,13.4563,12.875,12.0428,12.575,12.0961,23.951,26.3142,22.6365,24.8974,25.1483,25.2401,24.3224,24.7685,24.791,22.9097,23.8983,23.5112,25.078,27.3826,26.673,26.1915,25.5833,25.8188,25.7611,25.3316,25.2447,27.2066,24.6029,25.9733,26.129,26.1849,25.2333,25.6163,25.9411,25.6803,26.1341,25.7085,26.4501,25.4016,26.5628,24.5058,26.061,26.0425,26.2674,26.4658,24.3605,25.1765,26.3904,25.7553,25.4499,18.8713,24.7003,26.1776,25.954,26.109,22.6674,26.6658,24.3558,25.0659,26.0801,26.5207,25.4008,23.8499,26.2855,25.3704,25.2628,24.0496,24.3481,25.8691,21.1752,25.0205,25.8405,25.1771,25.9924,22.3879,24.3945,25.3732,26.5106,26.3176,26.5158,25.6115,26.3604,26.4374,27.7011,25.5588,26.7226,27.0343,25.8678,24.6244,26.1232,26.3291,25.8674,27.3092,26.1084,25.7866,25.5974,20.8474,27.2284,26.4052,26.1324,26.7203,26.1973,26.0986,26.1336,26.8161,25.0356,25.1587,24.8171,21.8284,23.2216,26.7398,27.1633,26.6299,26.3097,19.755,25.8024,25.635,20.0957,25.7314,26.6018,27.615,25.7135,26.3725,24.4838,27.1559,25.9195,26.3562,25.6602,25.5849,26.2444,26.2261,23.5673,25.9046,27.2988,24.8969,25.3187,25.5007,25.4487,25.688,25.7264,25.3441,25.1473,23.2455,18.2833,26.6378,23.6762,25.4524,23.4013,25.7884,25.9541,25.6191,26.9354,26.6574,25.3766,25.9739,23.2856,26.0886,22.3001,25.0877,24.9588,26.022,26.1607,25.2742,26.4558,26.436,25.8632,24.7877,25.0236,27.0996,24.5057,26.9001,25.1132,26.7914,24.9306,25.6001,26.3647,26.7505,25.4451,26.5836,21.4751,26.388,26.4027,22.6673,26.7807,25.9335,26.1844,18.2521,26.1386,25.7011,23.6092,25.6062,22.7926,26.3556,25.8674,19.7923,26.0247,27.1712,26.335,24.9122,26.5202,26.8651,24.7578,25.3567,26.3184,25.9624,26.4004,26.4666,23.8257,23.2918,23.6413,26.9595,26.1789,24.9516,26.2806,26.1262,26.4656,26.5616,21.3972,25.2225,26.0225,25.7956,25.7823,26.1374,27.0523,25.5784,25.0861,26.914,24.9296,25.7826,25.0914,23.9119,25.6795,25.2951,25.7029,25.8395,25.8459,26.7494,25.139,25.2888,21.7826,24.7543,25.1676,26.6163,25.9437,23.7243,26.0448,26.0935,26.2363,24.5594,24.9703,26.4193,25.2413,25.61,23.9574,24.3681,25.8874,25.0102,22.9443,26.6439,26.2432,26.14,24.5633,24.3543,26.4866,25.0819,25.534,25.818,21.3116,25.7043,25.8598,24.6277,24.0749,24.4953,25.5181,25.2959,24.5197,25.0129,24.8762,26.5634,25.8043,26.1621,25.3132,25.0828,24.672,24.4312,26.2617,23.8188,25.0511,25.786,25.5787,17.4799,25.009,23.3416,23.8509,24.4116,24.3786,25.4005,23.861,23.4711,23.9023,25.2352,25.6652,25.5782,23.844,24.0137,26.1192,26.2079,26.1651,19.307,25.8871,25.3122,26.2115,23.3186,25.1325,25.5833,25.8719,25.6629,26.9994,24.3407,22.3322,25.348,17.7756,26.2379,23.7869,25.2423,25.687,22.8425,25.6286,24.251,25.8606,26.3117,26.828,25.3214,20.0263,25.0545,26.0226,24.7635,26.0048,26.315,22.01,23.5672,25.1366,26.5394,23.076,25.3628,25.1898,23.3663,20.9566,25.4276,25.453,24.8805,18.2846,24.6641,20.1618,25.5201,26.5655,23.3084,25.2868,25.1249,25.1173,23.9759,24.0759,26.6801,23.8757,21.7083,25.793,22.293,22.0442,24.2485,25.8553,24.1227,25.1819,25.7814,26.1193,24.0205,24.6488,16.9728,20.7652,22.7448,23.5622,25.9935,22.0529,24.4081,25.0371,23.0273,24.4585,21.7149,23.3071,21.5068,24.6382,24.7942,24.7329,21.788,16.9628,23.316,23.0813,18.8697,16.4108,16.6014,18.3126,14.6747,17.516,17.3728,19.499,17.348,17.8791,17.6257,16.2522,16.7182,20.3986,18.7002,18.8397,21.5826,17.586,16.2836,17.3846,19.5428,18.0059,18.1968,15.8903,16.7858,16.9524,19.6592,19.359,15.9591,17.0786,17.814,19.4847,17.5154,24.1598,25.4394,27.083,23.7981,26.4903,25.2137,22.9528,26.2757,25.9906,24.6198,27.2355,23.6954,27.2747,23.554,26.2582,21.8263,24.4309,25.5705,25.8128,26.6476,26.6952,26.5224,25.5163,25.423],[8.6963,8.6715,10.4847,9.8397,9.6123,8.4443,11.66,11.799,10.274,15.9113,11.5136,14.7023,9.9101,10.1717,8.4569,9.712,12.267,17.6395,13.3624,14.8335,13.3977,9.8979,22.552,8.1338,9.4492,15.0241,10.008,16.7132,11.5623,14.2188,17.179,11.8828,9.42,8.1608,13.1883,6.9525,14.7513,8.9189,11.7268,7.7467,9.3067,7.9054,9.097,8.6052,7.4703,13.1676,0,8.9465,7.5814,8.1301,6.5905,8.9194,8.4757,9.5918,8.8582,11.9989,19.824,17.5334,7.7795,8.2307,15.5779,9.5339,12.5895,10.6652,9.2726,13.8478,13.977,8.1946,14.4462,9.6266,12.9969,8.2201,13.0899,9.7825,12.2302,8.7546,8.4491,9.9105,8.6308,8.574,11.3323,6.9515,6.3101,7.9089,6.2164,6.7168,13.2186,12.1598,15.6644,9.5584,9.7757,13.6213,14.9089,12.2322,14.2267,12.8688,21.0914,12.1075,13.9259,10.9239,8.4398,9.743,11.3669,13.0945,9.7204,9.4902,9.5598,9.7319,15.3066,12.2131,10.9465,10.2409,8.9238,13.5972,11.0113,9.1478,12.9715,12.9065,16.507,12.1119,9.8949,9.4986,16.673,10.9547,10.8825,10.3398,10.7883,9.8572,9.1336,9.3588,15.14,8.9519,11.9376,12.1029,15.6729,16.0068,14.1127,14.5023,9.5461,11.5511,11.8107,12.5686,9.7885,15.419,12.1524,11.7563,8.4939,9.7517,11.0789,10.2157,10.5563,10.871,11.3685,9.3439,12.1794,8.9508,12.3135,13.1178,8.9657,10.4059,16.6274,9.6099,12.4758,9.5395,10.6255,17.8605,11.3643,16.738,13.2904,12.3727,10.0978,12.0657,11.8054,11.2441,9.5279,16.6039,14.0361,11.6748,10.0601,10.1802,10.3962,12.6391,12.6183,16.2749,11.0238,12.2452,19.4224,9.5523,10.5839,9.9549,14.174,12.138,9.3984,9.9482,13.2216,13.0332,16.1278,12.4386,9.5553,10.1364,11.963,10.3717,11.8876,14.5514,11.0728,9.1456,11.195,14.8456,14.6693,12.0571,9.6294,11.8814,9.8319,9.9217,12.0429,12.1396,12.1485,10.8697,12.2549,10.2475,10.7565,11.8946,10.29,12.3286,11.9005,12.8294,10.7423,16.2264,11.5784,13.6585,10.1958,9.9243,11.8985,10.0232,9.1174,10.8079,10.155,9.9723,10.9585,10.1104,15.103,10.0132,15.011,11.6823,9.9157,20.3849,10.1781,11.7637,13.2107,11.0473,11.9997,9.1461,10.8723,13.9647,12.2959,12.0549,16.4774,13.2079,10.57,11.3168,15.9042,9.7727,11.4551,16.3112,9.8181,12.4602,14.4484,14.9493,12.2533,15.1529,12.9166,15.3421,13.2047,15.1614,13.4124,9.0937,11.5302,15.7971,10.0818,13.8817,9.7827,10.4177,9.5615,14.4925,10.8462,9.4179,14.1766,9.3628,13.3029,9.7742,10.1244,10.3294,12.9886,9.5373,13.2961,9.1911,11.0524,17.2375,11.0707,12.8247,10.0572,12.5311,11.4271,12.3758,9.6226,9.6461,9.3946,10.8697,9.5483,9.825,9.9849,10.6675,8.7763,9.3928,9.9335,13.6467,10.264,15.2799,14.7141,13.3174,13.3463,9.8778,11.0976,10.8146,13.4294,10.0126,9.6423,21.5904,13.0395,10.2237,8.9771,14.5479,14.3687,10.095,9.5919,10.348,11.8443,12.2297,9.9647,10.3996,12.468,9.4443,15.186,10.6212,12.1223,10.1697,13.5069,9.3931,12.8496,10.5756,17.6218,10.8022,12.6489,11.9557,14.6051,9.8153,10.7526,13.9894,11.8924,12.5795,10.4848,10.5612,10.6209,10.0479,12.6112,17.3379,9.7481,10.5579,10.0981,10.3718,9.6949,9.2291,13.1691,10.4439,10.9724,10.3949,12.2499,11.3802,12.9827,10.6749,9.6923,9.8956,11.7966,10.4209,11.4597,13.4218,12.1516,11.5116,11.1221,9.6134,13.124,17.566,13.4114,12.0095,10.2123,12.6293,13.1533,12.0396,12.0438,9.793,11.5446,14.9562,10.0655,13.528,13.0043,9.0849,9.3148,9.6783,9.1237,9.2098,9.7249,13.0153,14.8574,10.2842,13.2018,11.7118,10.8784,11.1262,12.9604,11.3766,10.1155,9.7193,11.9622,9.4725,10.3646,11.6195,17.0188,9.6926,11.6615,9.677,11.2383,13.0393,12.9316,10.5658,12.3341,12.6068,9.3426,12.1578,9.5276,10.5183,11.3382,10.2319,11.8159,12.9569,14.5049,14.1947,18.086,16.3058,16.6757,11.8574,19.3875,14.898,15.4785,14.1459,17.213,16.2931,16.4423,15.4207,16.5702,15.5135,16.1536,17.5279,17.1214,16.0873,12.906,15.7591,17.859,18.1595,16.6353,19.5887,18.0025,18.5113,16.9971,16.9693,18.1856,19.0025,20.601,18.3335,19.1852,22.0111,20.2834,17.1652,17.7161,21.0336,18.1751,19.7514,18.6616,22.9733,17.8992,17.5511,16.8412,19.5056,17.3979,19.2257,19.5624,16.2612,16.6218,18.7519,19.6351,18.5195,15.6428,16.939,19.7685,17.561,19.7974,16.6921,17.9893,16.8686,15.48,17.5581,17.7738,17.1476,17.1435,19.3025,16.0363,19.7377,15.1818,15.8765,17.5258,14.0053,16.8349,17.0285,16.3766,18.4234,15.0092,18.8265,15.9159,17.4935,18.5062,17.7593,16.991,17.1497,17.4422,16.8521,17.42,16.4465,16.603,18.5827,16.4541,15.5302,16.7237,17.0111,16.656,16.954,16.2205,17.1421,12.309,16.5039,16.8032,18.6434,18.0693,16.8158,16.666,17.4301,17.2178,16.6597,16.0558,16.5753,15.8271,14.8017,17.0928,17.5859,16.2194,15.6498,15.4065,17.2773,15.8091,12.5843,18.2424,17.512,17.035,18.1093,16.85,19.6036,17.1806,18.7334,16.8368,15.8671,18.1288,16.2873,18.0499,15.5567,17.6144,17.2041,16.4125,16.3394,16.6572,15.7958,17.6226,16.9246,18.8083,16.0648,14.7069,10.4714,16.626,15.6782,16.9483,16.3714,17.9833,15.7953,16.0594,16.0523,17.2428,16.8185,17.397,14.0821,16.7806,12.6388,15.6457,17.1778,17.2406,17.8962,16.4145,17.2495,17.5435,15.9367,17.8546,16.5523,17.2403,14.9068,17.0477,16.4718,16.7297,16.4315,16.3903,17.8982,17.7107,16.8672,17.2723,14.0715,17.4985,17.3277,14.9691,17.2336,17.098,17.8791,14.0167,17.1457,16.4039,13.7513,17.4056,17.9199,17.5942,15.825,13.9812,16.9374,16.8391,16.3833,17.5813,17.9635,17.082,15.8434,19.0242,16.4289,16.8778,16.6753,17.3116,15.2457,14.797,14.743,17.4032,16.636,15.9422,17.253,17.8539,17.5129,16.1225,17.8493,17.4917,20.1706,17.46,18.2313,17.2524,16.7474,17.3513,17.1335,16.9977,19.0463,15.8047,16.6673,15.3109,17.5289,17.5714,17.3264,17.916,17.8457,16.7936,16.3788,16.8476,14.622,16.3038,15.1746,17.0537,17.5697,13.8606,17.3049,17.2595,17.4123,16.5247,18.463,17.557,18.1392,14.9741,13.6479,14.6983,15.5888,14.4434,12.6034,16.2292,15.7722,15.5575,14.5874,14.2975,15.3271,15.3924,15.5451,15.5407,14.3059,16.2011,15.8443,14.295,13.6638,14.4147,14.8181,14.9122,14.3833,15.0832,14.9123,15.9525,14.7747,15.5415,14.4855,14.3005,13.6496,13.4324,15.1688,14.0486,14.1252,15.1004,14.7332,10.2896,14.9201,12.4052,13.5903,13.8458,13.6213,14.6032,14.1217,14.1539,14.2225,14.6727,14.581,14.258,13.672,13.6563,14.9627,15.0657,14.9871,10.9465,15.2323,14.8545,14.9995,13.546,14.9505,14.5574,15.2242,15.1334,15.7735,14.2621,12.0867,14.4409,12.7326,15.1715,13.2574,14.564,14.8018,12.3567,14.4088,13.9983,14.8313,15.6019,15.5933,14.8374,9.8911,14.1697,15.1446,14.27,14.9465,15.4751,13.4646,14.0724,14.2333,15.3931,12.9198,14.7264,14.7336,15.3445,13.4575,14.738,15.0819,15.8258,11.0244,14.6114,11.375,15.5732,16.0805,13.9411,15.1846,14.9892,14.6523,14.2098,14.4747,15.9283,13.8664,12.0328,15.5921,12.4614,15.9404,14.4425,15.3599,14.8498,15.526,15.3567,15.9592,14.7739,15.2727,10.5368,12.2472,15.0261,15.3147,15.7232,14.3078,15.2784,15.1213,13.9496,14.97,15.8364,16.8664,11.8136,14.1476,14.3238,14.3396,12.6331,13.6722,13.7036,13.3415,9.9666,8.889,9.9968,12.9856,9.9884,9.1417,9.4992,9.2746,9.7478,10.473,8.5393,9.3051,10.6503,10.9635,9.8426,10.1026,14.2114,9.1301,9.2095,9.8018,9.898,10.5263,9.7879,9.6016,9.2406,10.0994,10.4486,10.2926,10.1649,9.6017,9.8053,10.726,13.1972,13.7268,14.1475,15.7551,12.7786,15.5129,14.224,13.0271,15.789,15.2705,14.0101,15.965,12.7652,15.9928,12.9267,15.4478,11.2007,14.2319,14.5346,15.4367,15.8026,15.465,15.3492,14.759,15.1445],[9.1421,11.1246,12.4587,12.5951,13.3617,11.2884,13.884,14.7513,12.8515,18.4401,14.7927,16.417,12.7194,12.2575,11.1808,13.5371,15.724,19.2269,12.7244,15.4761,15.8276,12.1871,25.3974,10.9822,10.898,17.0383,12.9649,18.486,14.6289,14.8021,18.9479,16.2993,11.7458,11.0743,15.8465,9.3468,15.8779,13.2254,13.3106,11.1144,12.9508,10.6145,12.129,10.7701,10.9848,15.4508,8.9465,0,11.1544,10.0158,10.3646,11.0343,11.4891,11.5083,11.9909,13.9455,20.5689,20.2009,11.3839,11.6726,17.1828,12.498,15.7256,13.3849,12.1877,15.9816,15.5507,11.4851,16.8153,13.5232,14.6056,10.9195,17.1836,12.8548,13.9653,12.4704,10.079,12.495,11.2467,10.1958,11.6423,8.5814,10.2318,12.0859,9.0623,7.8769,13.0978,11.2691,17.5418,11.128,10.8821,14.9979,16.5553,10.1314,15.6876,15.2743,21.7118,12.8125,13.7865,14.1473,10.7436,12.8224,13.6339,14.4269,11.4606,10.3185,11.8629,11.8098,13.569,12.2506,14.1551,13.1602,11.5527,15.2082,10.2857,11.5108,14.7399,12.9213,16.8983,11.1843,10.9696,11.9597,17.7502,14.9667,13.5823,13.7456,14.1001,11.6475,11.7543,12.1542,16.4426,11.5478,14.3889,15.2033,16.6647,17.5893,16.8616,16.9188,12.3611,13.6516,15.4675,15.4103,12.489,18.1716,15.856,13.9828,10.9224,11.4356,12.2232,12.9741,12.9984,14.9261,14.2848,11.423,14.2766,10.7758,12.6967,14.8326,11.7697,13.6012,18.0161,10.1835,12.0349,11.3092,12.5128,15.9965,11.0989,16.6136,10.1772,12.3696,10.238,9.8051,10.3532,12.1934,11.2035,15.9462,14.9661,9.5605,11.1957,11.9263,9.1712,10.6183,12.4597,15.6115,9.5586,13.1927,19.5353,11.6798,12.7205,10.4369,13.9708,9.875,11.9166,11.3722,14.4957,13.4917,14.016,10.1757,11.0751,13.617,12.4451,12.4014,13.1164,14.091,9.8827,10.8623,9.1696,13.5538,12.1925,11.8542,12.0677,9.8574,12.401,12.0342,10.1941,12.6173,9.8358,10.393,10.0957,10.2706,11.1372,10.2089,11.0904,9.8176,11.1347,10.9553,11.8785,14.6242,10.0178,12.1855,11.6378,11.3526,11.5597,11.2061,11.4098,9.7291,12.2112,11.1404,10.7451,11.7209,13.6849,11.9301,16.2797,10.1368,11.5271,21.2021,12.2676,8.0012,9.1893,10.0179,12.2263,11.3648,10.8504,10.8217,11.0141,11.9769,16.6343,13.5283,12.0026,10.1021,14.7716,11.2718,9.0884,15.8614,11.531,10.1719,14.5087,14.4069,9.8504,14.6959,14.0361,15.119,11.6825,13.427,10.9104,10.4923,14.0841,17.7935,13.4184,17.4188,12.4368,13.5462,11.703,15.4203,13.6994,11.6355,14.0268,10.7505,13.8548,10.5043,11.3369,12.7182,13.4205,11.2679,16.1604,12.3249,13.3417,17.3583,13.9939,14.6003,11.3737,14.6904,13.7665,14.7303,11.9562,12.9629,12.923,12.9388,12.3217,11.2446,10.8486,12.9341,11.4726,12.0415,11.9644,14.4838,12.0871,17.4257,16.6042,15.6645,15.9937,11.7709,13.015,11.3875,15.1093,12.853,11.5564,22.475,13.5132,12.4326,11.372,14.9194,15.7504,13.0157,11.5546,12.5019,14.6522,12.7413,11.5387,11.6705,14.6566,11.9166,17.762,13.0301,14.6334,13.1967,16.3523,11.8511,15.0097,13.4113,18.1527,12.3593,13.9061,12.8844,17.3022,12.8372,13.1014,14.9501,14.8502,14.9875,11.7815,12.6007,12.6075,11.8193,14.6067,19.0703,12.0837,12.9092,12.1732,11.4346,11.8555,11.0062,15.835,12.5549,13.3548,12.9362,13.2991,14.2339,15.125,13.1258,12.5213,11.1179,13.6426,12.6981,14.692,15.8531,15.2499,14.8424,13.5012,11.0616,13.9774,19.6286,14.7467,13.4643,12.8694,15.1591,15.441,12.7538,13.7185,12.3825,12.6049,16.5975,11.4654,14.6453,14.789,10.1981,11.8903,11.9229,10.7852,10.6506,12.5779,15.6131,16.5603,11.9895,14.6396,13.3068,13.1386,12.9294,14.8939,14.5572,12.3538,12.4455,13.6889,11.8968,12.3805,13.557,17.8407,13.0267,10.8762,10.8632,9.449,10.6359,9.7488,11.1812,10.063,9.855,9.501,10.1197,11.5696,11.255,11.1681,10.8905,10.1498,14.814,16.0595,16.4233,19.0833,18.1613,17.4243,13.6554,20.7663,17.2086,17.6506,15.9537,18.7879,17.3743,17.2432,16.2637,18.2039,16.5632,17.349,19.1953,18.0533,17.1222,13.8948,16.3597,19.6502,19.1402,17.1734,20.1755,19.1556,19.4721,18.0491,17.6591,19.1562,19.555,21.3273,19.3443,20.0149,23.3353,21.2294,17.2539,18.8961,22.2624,19.0864,20.6386,19.5422,24.2698,18.6207,17.9826,16.1355,20.6736,18.2094,20.0553,20.7717,17.2937,17.458,19.2261,20.2436,18.5846,16.3362,17.8475,20.6346,18.3121,20.4415,16.9541,18.2446,17.7015,16.2202,17.7236,18.1318,17.4525,16.1924,19.9525,16.4159,20.5697,15.0753,17.2871,18.1391,14.1576,17.4405,17.9531,16.9046,19.196,15.8984,20.1126,16.5661,17.8536,17.8736,18.3458,16.5967,17.9297,17.9061,17.6144,18.2415,17.2254,17.1995,18.564,16.6049,15.5778,17.5072,17.7968,17.2064,17.2133,17.2656,17.627,12.7913,17.1072,17.4717,18.9707,18.398,17.0427,17.1758,16.6313,17.7271,16.9263,17.3691,17.5359,13.9088,13.8965,17.8735,17.6789,17.1523,16.2656,16.9603,17.9111,16.4329,13.8094,18.7886,18.1692,17.4809,19.9385,17.5561,20.5884,17.7388,19.5997,17.5534,16.9578,19.3189,16.9821,18.7241,15.3839,18.2525,17.8433,16.8826,17.463,17.7966,16.8612,18.2733,17.6978,19.5965,16.0788,15.6627,12.6197,17.0255,15.9199,17.7527,15.2795,19.2077,16.7037,16.6848,16.8013,17.7794,17.2568,17.9992,14.041,17.9271,13.778,16.6391,17.3065,18.2248,18.7607,17.5338,17.8385,17.8786,16.3039,18.1027,17.7792,17.8791,15.6356,17.6096,17.4006,17.5632,17.158,17.3002,18.6131,18.3553,17.4171,17.912,13.1761,18.2363,18.034,14.2194,17.4896,18.1878,18.6332,15.658,18.1629,17.4957,14.0805,18.1204,18.8719,18.1823,16.0359,14.117,18.0117,17.5786,17.2254,18.3113,18.4231,17.9757,14.8364,18.2611,17.5983,17.8938,17.2046,18.0854,14.9692,15.6972,14.0616,18.0771,17.2034,15.8327,18.1855,18.6101,18.2285,16.8521,17.5503,18.2323,20.3851,18.397,18.3569,18.2296,17.5738,17.9163,18.5634,17.7588,20.4014,17.0691,17.6703,14.3424,18.6486,18.1129,18.5091,18.913,18.9516,17.6483,17.7743,17.6234,15.9853,17.696,15.1879,17.8659,18.4286,15.1412,18.1898,18.5125,18.0761,17.4012,19.4234,18.1197,18.9719,15.2506,15.2991,15.7237,15.6021,15.7605,12.7834,16.6292,16.2256,15.9551,15.083,15.9797,16.3309,16.7097,17.1384,16.6509,15.8606,16.6231,17.2284,16.1163,15.1926,16.3742,16.23,16.6392,14.9424,16.8634,16.3649,17.0809,15.684,17.0148,15.3541,15.5407,15.0401,13.8304,16.0813,15.9626,14.8511,16.4362,16.1087,11.1777,16.7174,12.9334,13.8036,14.3083,14.7865,16.1088,15.6707,15.8985,16.5487,16.5139,15.7457,15.1827,14.7419,13.8071,16.1488,15.6028,16.3481,14.1037,16.9018,16.246,16.5444,14.8509,16.6297,16.0903,16.5033,16.9902,17.1969,16.0451,11.6749,15.6006,14.5327,16.4519,14.557,16.1371,16.2955,12.7246,15.7878,15.5237,16.3173,17.3231,16.9464,16.6986,12.1455,15.3681,16.3907,16.2013,16.4783,17.127,15.8464,16.2468,15.3129,16.5566,13.43,16.4962,16.3693,17.4979,15.2377,16.3181,15.257,15.7678,11.1919,13.5228,11.9358,16.1164,16.49,14.7,14.9692,14.2869,15.5041,14.7498,14.3811,16.2776,14.3642,10.9711,15.8928,12.0511,17.2672,15.4395,16.5626,15.4322,15.9624,16.0953,15.9505,15.221,15.8643,10.9064,10.8761,15.9917,16.2681,16.2213,15.2682,15.4959,15.9878,14.6994,15.252,17.4589,19.4566,11.3168,15.6707,15.9311,15.6939,12.3127,14.5245,11.8678,15.3294,12.1111,12.1315,13.9585,13.9975,12.1711,11.6591,11.9062,11.955,12.0096,13.666,11.0336,12.6602,13.9738,10.7217,13.379,12.4305,15.7438,12.2434,11.5295,12.8647,12.6375,13.4719,13.4635,11.2926,11.3341,12.4737,12.9115,13.0157,12.9386,12.2217,12.2671,13.2793,15.0443,14.2672,15.2388,15.8077,13.568,15.9971,14.5076,11.4374,16.1218,16.3781,14.8089,16.5411,12.835,16.4917,12.5801,16.0103,12.7165,14.4543,15.0726,16.073,16.4896,16.1065,15.6411,15.5528,15.4368],[12.4007,9.0628,12.4533,14.5099,9.1956,12.5096,10.6817,11.13,9.5432,12.8128,8.5958,10.7028,7.6746,11.0261,11.1574,12.5001,11.0801,14.4488,11.9049,12.691,11.5592,12.354,18.5249,11.2577,12.7109,14.9187,13.9999,13.6223,11.9307,12.3904,14.2158,11.7136,11.0932,10.5665,10.2143,10.5323,11.2756,8.7872,9.7232,6.5378,6.8051,11.7969,10.3437,12.7573,8.7059,8.5474,7.5814,11.1544,0,6.4801,9.0122,12.814,10.4592,13.5289,11.3867,10.325,16.467,13.8545,9.8788,9.1059,12.7946,11.6832,10.391,14.3488,12.6246,10.792,14.3062,8.4433,12.058,9.4838,11.5113,10.0756,9.8785,10.1889,10.1585,8.9945,10.5406,7.758,9.137,10.2104,9.7416,9.7837,9.6925,9.7935,8.8732,9.4495,13.0604,14.5941,13.4238,11.4874,11.6178,13.304,13.6173,14.3335,12.4663,11.7337,18.2368,11.5776,12.5303,10.5487,11.4268,10.9104,12.5997,11.9288,10.7591,12.3541,12.8175,10.7465,15.9675,13.6175,12.2486,12.0947,12.6533,12.493,12.9706,10.8184,12.1006,13.9104,14.7251,14.6328,12.5133,11.4692,14.385,12.1593,12.3645,11.7404,11.5049,12.4173,12.3419,11.9753,13.5052,11.6195,12.0078,11.9904,15.7625,15.0626,12.3872,12.8446,11.3102,11.3154,11.642,11.5912,12.4174,15.0075,12.069,11.6921,10.5682,11.0643,11.9584,11.4391,13.0487,13.4911,11.1189,12.996,12.5876,10.6972,11.2063,11.5552,11.528,11.3119,14.0302,11.4258,15.5546,13.4285,13.8792,17.2794,12.5169,15.4824,16.1446,12.2995,14.0462,14.2846,15.6599,12.2587,12.6565,15.6143,14.2202,15.0203,12.7328,12.7826,13.7212,16.155,12.0557,15.1637,14.434,11.6826,17.3229,12.5125,13.7461,13.0544,13.8512,15.1014,12.306,13.4584,12.3236,12.4698,17.2438,15.0472,11.3434,12.0439,12.484,11.9516,11.9816,14.6471,13.3366,12.459,14.5808,15.3195,14.2586,12.7339,13.4316,15.3506,14.2633,13.2857,15.4764,12.25,15.4197,14.2337,14.6686,12.152,12.5019,15.85,14.3213,15.2785,12.7709,17.0806,11.6853,16.0682,12.7434,15.6162,14.2297,13.1092,13.1463,12.3261,12.9834,14.5745,13.8007,14.3073,15.2141,12.6311,17.8413,14.037,13.8313,15.9051,12.709,18.1265,14.6252,14.0522,16.854,15.1518,14.3031,12.8637,12.4178,16.5267,14.2652,13.3931,14.8963,12.7413,13.7284,15.0075,15.1722,14.2638,14.9809,15.0519,13.2007,16.2343,15.049,14.4663,15.9014,14.1511,12.8695,13.9209,16.7346,18.0026,16.6935,11.4323,10.9209,13.1269,12.6758,13.042,11.0616,11.2818,10.4523,13.1934,11.3287,10.1171,14.2236,10.7745,15.3334,10.5484,11.8357,11.0797,12.2624,11.4562,12.1561,12.7081,11.0731,16.5298,11.9369,11.574,11.9135,12.7897,11.5204,12.4326,10.3784,12.1507,11.7712,11.3983,13.8197,12.8509,12.1032,11.6933,11.3466,12.8353,12.5434,14.0209,13.2938,13.2112,13.0769,12.1471,12.563,12.4518,11.4891,12.6458,14.5929,14.2424,13.2141,18.3524,11.9441,13.9419,11.5236,12.9033,13.17,13.1033,11.4979,11.9052,12.3715,11.5469,12.071,11.913,12.2341,11.8898,13.888,11.9441,11.3028,12.5268,11.9447,11.9948,12.4599,13.4452,15.4476,11.5412,11.9258,13.1122,12.8085,14.1344,11.3178,14.1283,11.3699,11.9879,10.9376,14.7988,11.8008,12.9146,11.9639,15.4363,13.7169,12.9341,11.0773,11.7842,12.7487,12.1923,12.4978,10.5597,11.9989,14.8534,13.1036,11.8487,12.4925,12.3623,11.5153,11.606,12.4903,14.7896,12.2893,12.0107,12.3158,11.5398,11.9756,10.583,13.4599,15.1057,11.8422,11.9319,12.7271,12.1172,12.7023,13.047,11.5271,12.271,11.8255,13.9189,12.3631,14.6332,12.5023,12.6896,12.2922,13.5422,11.4213,12.9996,13.4621,11.4316,13.2799,11.0152,13.2552,15.7942,13.0468,12.1839,12.4523,11.1218,14.1846,13.4451,10.7052,11.9664,11.4472,11.3473,14.6931,11.5742,16.1078,13.3551,14.4933,16.2178,16.0018,14.416,15.5792,16.1197,10.7042,15.8775,12.8197,14.5251,15.8556,14.3987,15.4042,12.2288,12.4607,12.2194,15.1024,14.0882,14.9031,11.1953,16.4455,13.1926,13.0235,12.8661,14.7287,19.2446,20.492,18.2708,19.6955,19.4932,19.9261,20.2788,20.0803,19.5919,17.2179,18.8002,19.9862,20.7816,21.2323,22.5273,21.4085,21.3435,20.892,20.7439,21.083,21.325,23.359,20.7572,21.8793,23.3893,22.4923,20.3689,21.054,22.8742,21.1149,22.0467,21.5575,23.91,20.8113,21.3354,19.7681,22.0871,20.9213,21.864,22.3317,19.3838,20.1892,21.5421,21.837,21.0605,16.4453,19.8109,22.103,20.8915,22.0587,18.8617,21.4426,19.4078,19.512,21.0474,21.368,20.3484,19.5165,22.0774,19.9129,21.46,18.708,19.2056,20.7409,16.3977,19.9026,20.6165,19.846,21.2621,17.7697,20.7585,19.7493,21.1649,21.8249,21.3133,20.7917,21.0178,21.027,21.7263,20.5885,20.8638,21.1315,21.5757,19.7552,20.2579,20.7194,20.747,21.2125,20.8356,20.3455,20.5615,15.4891,21.2387,20.7242,21.7241,21.4686,20.8565,20.8309,21.0122,21.191,19.9582,19.7129,19.9391,18.0164,18.0534,21.1589,21.4875,20.7477,20.358,16.3174,20.6003,20.0152,15.372,21.4218,21.3016,21.576,20.8922,20.7186,21.1973,21.498,21.3847,20.8185,20.0443,21.0833,20.5428,21.4655,18.6237,20.985,21.4638,19.8858,20.1063,20.4214,19.8958,20.9277,20.457,21.1476,19.9325,18.2366,13.4484,21.0218,18.8472,20.2625,19.1661,21.0045,20.3216,19.9856,20.8779,21.1226,20.3424,20.8397,17.881,20.5687,16.4807,19.4709,20.2924,20.8258,21.1781,19.9082,20.985,21.1405,20.2426,20.4099,19.9701,21.4087,18.8998,21.1988,20.0768,20.9794,20.0772,20.3069,21.3429,21.2348,20.2627,21.2785,17.1287,21.0462,21.004,17.9982,21.2845,20.6202,21.1513,14.6936,20.912,20.2897,17.7583,20.7193,19.3725,21.0809,20.0728,15.7703,20.8426,21.2448,20.7073,20.364,21.6196,21.1887,19.3796,21.2304,20.6374,20.7369,20.9257,21.1127,18.7283,18.212,18.2645,21.4272,20.7511,19.6189,20.966,21.1177,21.157,20.7206,18.7268,20.4773,22.3692,20.726,21.1538,20.9704,21.2241,20.5473,20.2749,21.186,21.4431,20.0666,20.067,18.8186,20.7316,20.653,20.7583,21.1554,21.1856,20.9723,20.0252,20.2688,17.2695,19.7697,19.2899,21.0149,21.1306,17.7488,20.9435,20.8262,21.0088,19.5786,20.8081,21.1304,20.7727,19.6811,18.4083,19.037,20.1888,19.2652,17.1928,20.8216,20.3712,20.2048,19.0027,18.6455,20.3005,19.4549,19.8925,19.9241,17.172,20.2759,20.3545,19.0714,18.2826,18.8544,19.5864,19.5073,18.7847,19.4714,19.2221,20.5437,19.8191,20.1546,19.0902,19.2998,18.6946,18.3009,20.3179,18.5259,18.9728,19.984,19.6054,12.8909,19.519,17.3081,18.3183,18.7339,18.5514,19.5891,18.4027,18.3251,18.5785,19.345,19.6578,19.4496,18.3617,18.2595,20.0673,20.052,20.1112,14.2962,19.957,19.553,20.064,18.1819,19.7295,19.5048,20.1753,19.8446,20.8889,18.99,16.7148,19.4699,14.3,20.2123,18.302,19.4293,19.7691,17.1151,19.5593,18.5596,19.8351,20.4175,20.732,19.5382,14.2384,19.0657,19.9738,18.8545,20.0151,20.3207,17.3874,18.3421,19.3006,20.4055,17.5403,19.4076,19.4016,19.1241,16.9206,19.6066,19.9202,19.726,14.1619,19.2541,15.2446,20.1183,20.7194,18.1882,19.7491,19.5876,19.4377,18.7656,18.8443,20.7546,18.5572,16.3993,20.1986,16.8772,18.3456,18.7002,20.0863,18.9022,19.8811,20.0141,20.8312,18.9768,19.541,12.5755,15.666,18.3891,18.9528,20.3187,17.4855,19.6494,19.6772,18.0858,19.3084,18.3128,19.1358,16.0777,18.7924,18.9532,18.8832,16.7686,15.0061,18.0459,17.7918,13.6201,11.9159,12.0156,14.4723,11.321,11.9664,12.2863,13.7141,12.4474,13.0533,12.3965,11.5985,12.699,14.9676,13.2994,13.2413,16.9337,12.3512,11.535,12.5831,13.9795,13.5292,13.0976,11.6322,12.0716,12.2043,13.9895,13.879,11.978,12.2461,12.5655,14.043,14.0987,18.4929,19.2255,20.85,17.8281,20.3788,19.2461,17.3933,20.5624,20.1048,18.7658,21.1286,17.7823,21.1346,17.8078,20.2595,15.8743,18.6155,19.4794,20.3242,20.7818,20.5802,20.4604,19.6349,19.663],[11.4021,9.162,12.6581,14.6649,9.6152,12.9007,10.6581,13.0985,9.4513,14.165,9.8258,10.6682,8.9327,9.4099,11.5072,14.0306,12.0584,15.651,11.8853,11.2835,10.8812,13.5009,19.8172,11.6917,12.5444,16.285,14.8931,14.9156,13.7368,11.2566,16.037,13.6597,12.1465,10.4725,12.1092,9.512,11.5782,10.9053,7.7744,7.2264,7.7612,11.8469,12.3726,12.6128,10.5827,9.2738,8.1301,10.0158,6.4801,0,10.6633,12.9551,11.293,14.0789,12.5588,11.2414,17.2435,15.8764,11.3048,9.9444,13.2198,12.6469,10.4141,14.9417,13.5359,11.4771,15.4749,10.3186,13.1481,11.8409,12.3676,10.6918,12.4745,11.1335,11.073,9.397,9.1771,7.5029,8.8925,8.9103,7.6101,9.5636,10.3626,11.8724,9.6051,9.5988,11.5675,12.7499,12.9831,11.2749,10.7405,11.764,12.6875,12.4755,11.0595,11.726,16.7984,11.0086,10.7314,11.4986,10.9336,10.8869,12.8815,11.3844,10.2661,11.7969,13.2317,11.154,13.5657,11.7043,13.1634,11.5754,12.8247,12.0009,11.0182,11.1246,12.2618,12.0127,13.3591,12.7116,11.6963,11.34,13.7459,13.3621,13.3641,13.1422,12.5343,13.3405,12.6505,12.9348,13.1775,12.4045,13.0346,13.2553,15.8654,16.0321,13.3297,13.8093,12.4312,11.9665,13.0492,12.6117,13.4521,16.208,13.7639,12.5517,10.7454,11.0993,10.4174,12.6864,14.2641,15.0976,11.6768,13.9463,13.7283,10.5719,9.4891,11.2405,11.3733,12.3907,13.921,11.1357,15.0485,12.9814,12.7443,14.3708,11.4204,13.2223,14.2857,11.292,12.7503,11.956,14.4936,10.6212,12.3663,13.31,12.085,13.5898,12.1467,11.4808,12.1846,14.9448,11.0841,12.5968,13.0517,9.7963,15.5682,12.373,12.6864,12.7017,12.1083,13.2849,11.0881,12.7467,11.1261,11.4758,16.0046,13.2815,10.7374,11.5915,10.8738,11.1745,11.0743,13.461,11.5786,12.2056,13.2079,12.9644,12.1279,10.3579,13.4405,14.1319,13.3657,12.3131,13.7526,10.5336,13.8849,12.5999,12.9239,11.2673,11.1199,14.3584,13.8032,13.9569,11.3299,15.9869,10.7397,13.2416,11.1597,13.0831,13.9967,12.1491,12.4055,11.3632,12.788,13.3384,12.9182,13.3846,13.9321,11.7036,17.6531,13.5976,11.8138,14.8542,11.3028,16.6217,14.2573,12.5811,15.4783,14.0703,12.953,12.4358,11.4437,14.4679,12.2638,11.2885,13.1983,12.1651,12.6421,13.5259,12.6365,13.7062,13.8848,12.8147,12.4685,15.3518,14.3533,11.7288,15.0379,11.9892,11.3652,12.6161,16.1345,17.3904,15.3747,10.779,11.2518,13.1166,14.0028,14.8619,12.0058,12.5792,9.0413,11.3085,12.3724,10.2255,12.7566,10.2161,15.246,10.508,12.0193,11.7215,10.0913,10.0591,13.2917,13.1047,11.8213,15.7963,12.2811,11.4613,12.3842,12.6298,11.1264,12.7349,10.6332,12.9267,12.6043,11.5985,14.3133,12.7673,12.0893,11.3099,11.722,13.3224,12.8048,14.3697,13.5086,13.4776,13.1584,12.8265,13.4433,12.467,11.4955,12.3449,15.1281,14.5673,13.3681,18.0053,11.3464,14.6169,12.129,12.2921,12.7806,14.1364,11.3217,12.0587,13.0769,11.2676,11.7203,11.6597,12.8207,12.3866,13.9332,12.3446,11.7593,12.4817,12.5989,12.4644,12.7635,14.2176,14.3051,11.1283,11.5832,13.3772,13.7316,14.2942,11.6534,14.8339,12.0658,11.9831,9.8835,15.3775,12.1994,13.2601,11.4874,16.159,13.7289,13.2598,11.2027,11.2807,13.1317,11.952,13.3087,10.8798,13.0382,14.6251,13.5658,12.0332,12.7016,13.1244,12.3612,11.049,11.7204,15.2952,13.1006,12.8107,12.2758,12.7297,11.8294,10.2171,14.0343,15.4544,10.4331,11.7879,13.251,12.532,12.1439,13.3268,11.1368,12.9025,11.5046,14.1571,11.9308,15.2403,12.8839,11.8884,12.8813,13.615,12.212,12.5879,13.9384,11.9837,13.317,10.7533,13.494,16.1656,13.3265,11.6634,12.8829,12.055,14.0391,13.7628,11.0269,12.0082,11.0422,11.635,13.9207,12.3512,15.4168,13.3629,13.5035,14.9099,14.4738,13.5906,13.6702,15.4275,9.345,14.0662,12.2389,13.8047,15.0115,13.6896,13.9805,11.7408,11.645,13.2125,14.3974,13.9081,13.9753,11.5657,15.6691,13.4717,13.4286,12.1168,13.9193,19.7251,21.2913,19.2678,20.9729,20.269,20.8347,21.0261,20.8386,20.4491,17.7565,19.4902,20.9953,21.4466,21.6453,22.837,21.8482,21.9136,21.1491,21.094,21.4578,21.6697,23.8141,21.4723,22.4029,24.1242,22.8046,20.7659,21.4525,23.3881,21.7692,22.872,21.9215,24.8784,21.3334,21.6259,20.1068,22.7425,21.4877,22.5949,22.8709,20.195,20.717,22.1576,22.5302,21.7404,16.8599,20.8383,22.8695,21.4117,22.7288,19.6116,21.7949,20.4029,20.1071,21.3553,21.7419,20.7941,19.9516,22.4286,20.509,22.2021,19.0912,20.0388,21.3718,16.9432,20.6183,21.3073,20.5009,21.8692,18.1699,21.5417,20.429,21.5046,21.4171,21.7997,20.4177,21.5242,21.4403,21.9082,21.3413,21.3374,21.3635,21.268,19.7165,20.3765,21.1934,21.1985,21.625,21.0873,20.8445,21.1563,16.1007,21.4391,21.2893,21.6825,21.8209,20.822,21.0424,21.3176,21.7685,20.263,20.5502,20.5428,17.5203,18.3273,21.4918,22.0705,21.2398,20.5852,17.4227,21.3119,20.5643,15.9637,21.4344,21.7115,22.0194,22.2149,21.0593,21.9468,21.837,22.2051,21.2249,20.5782,21.8156,20.9007,22.0262,19.0515,21.6472,21.8903,20.7208,20.9429,21.0896,20.605,21.4314,21.0911,21.8101,20.1807,18.6064,14.2084,21.2928,19.2285,20.9146,19.1496,21.9003,20.7514,20.6098,21.1406,21.6213,20.7225,21.212,18.2832,21.3621,17.1327,20.2806,20.9133,21.3282,21.8439,20.6821,21.4721,21.6613,20.7219,21.1758,20.799,21.8886,19.5055,21.4929,20.5061,21.4889,20.399,20.8445,21.8938,21.957,21.1584,21.6413,16.9229,21.6073,21.6961,17.9192,21.6461,21.3888,21.9877,15.788,21.4871,21.0324,18.0343,21.3672,20.3361,21.6922,20.5461,16.1596,21.5687,21.8112,20.8943,20.9308,21.6632,21.7572,19.9503,21.7098,21.2455,21.3347,21.2747,21.6719,19.0032,18.7945,18.6456,21.891,20.96,20.2892,21.6193,21.6483,21.5839,20.7682,18.649,21.1801,22.3435,21.5191,21.6555,21.5989,21.6398,21.2079,21.112,21.7405,21.9297,20.7738,20.8951,18.7776,21.5094,21.1257,21.246,21.5414,21.9664,21.6369,20.9269,20.7866,18.1032,20.4801,19.978,21.6194,21.3763,18.7033,21.5756,21.7048,21.5909,20.3675,21.5409,21.5582,21.5938,20.0041,18.6035,19.6938,20.4694,19.5966,17.5365,21.2015,20.8153,20.4931,19.5865,19.4912,20.7468,20.4346,20.7822,20.5959,18.2814,20.7372,20.9624,19.7122,18.9856,19.7479,20.2059,20.2588,19.3737,20.537,20.1019,21.1543,19.986,20.9557,19.8539,19.6416,19.0726,18.5826,20.579,19.115,19.3257,20.4354,19.9583,13.2654,20.1483,17.5025,18.2461,18.9834,18.7441,20.1055,19.3021,19.1465,19.4237,20.1859,19.8762,19.684,18.6707,18.6802,20.3283,20.2111,20.4224,15.2524,20.5659,20.0647,20.5887,18.2153,20.0777,19.9953,20.5521,20.4965,21.1117,19.5308,16.4162,19.7145,15.0934,20.5834,18.3916,19.8679,20.1905,17.0025,19.8685,19.2344,20.1557,21.0454,20.9221,20.2746,14.7575,19.3405,20.4875,19.6289,20.355,20.9045,17.9338,19.0786,19.4853,20.7818,17.8655,20.0718,20.038,19.6894,17.208,20.1755,19.7914,20.0578,13.5022,19.0982,14.84,20.4485,21.1116,18.7016,19.8554,19.6971,19.6637,19.0148,18.9399,20.9021,18.3045,16.1509,20.4179,16.5051,19.4124,19.325,20.513,19.4015,20.117,20.4794,20.4584,18.8265,19.8027,13.2436,15.5327,19.0249,19.4107,20.5779,18.2473,19.1829,19.809,18.2905,19.15,19.0697,20.5101,15.4801,19.625,19.2385,19.4151,16.797,14.0272,17.684,18.0231,14.2017,12.0723,12.9739,14.1631,10.3713,13.1134,12.9287,13.7998,13.2393,14.2226,12.8217,12.6022,13.6212,14.1494,14.588,14.0252,17.7469,13.5085,12.2137,13.447,14.5055,14.1917,14.2628,10.8942,11.2757,13.4132,14.8976,14.9663,12.8598,13.0903,13.7315,14.5818,14.9356,18.7963,19.5722,20.9463,18.0062,20.7615,19.306,16.783,20.7001,20.542,19.1298,21.1465,17.5309,21.2195,17.4318,20.5782,16.1362,19.1674,19.7868,20.3772,20.9762,20.6065,20.4578,20.0745,20.0598],[10.1976,10.0882,11.1199,8.845,11.5989,7.3955,13.4306,11.9417,12.1817,16.5567,13.2157,16.7924,10.5522,12.391,8.1702,8.5847,13.1425,18.5437,14.2841,16.7572,15.5658,9.3754,23.8183,7.5623,9.4768,14.8535,7.7962,17.3648,11.1058,16.8922,17.8669,11.9102,8.5943,8.491,13.7687,7.7935,16.5904,8.2408,14.4801,9.2111,11.0487,7.6293,8.1517,7.0981,6.7295,15.2487,6.5905,10.3646,9.0122,10.6633,0,8.0209,8.5611,8.6029,7.4949,12.2652,21.1662,18.3646,6.9791,8.5241,16.8439,9.4657,14.1359,8.2758,7.9939,15.6311,14.1943,8.0423,15.0985,9.3503,13.8289,8.2724,13.4632,10.5479,13.1544,10.4195,10.5529,11.8485,10.3922,10.4455,13.8485,7.5766,6.0151,6.6418,5.4904,7.4544,15.2366,13.5007,17.6471,9.9765,10.3441,16.0706,17.2127,13.5301,16.4691,14.8619,23.4269,14.0036,15.8181,11.6054,8.6524,11.2733,12.5905,14.7273,11.178,10.3645,9.3752,10.3002,17.6417,14.3455,11.4057,11.1906,8.7959,15.7603,12.8776,9.9557,14.4328,15.3914,19.0026,13.962,10.8555,10.4806,18.9686,10.6315,10.9008,9.4358,11.2878,9.0129,8.7432,9.0552,17.2841,9.248,12.1363,12.6161,17.0321,16.2852,14.8748,15.3332,8.8245,12.3923,12.2091,13.0161,9.0516,15.8689,11.6942,12.8001,9.1623,10.6332,13.6819,10.2335,9.2119,10.0488,12.9912,7.7268,12.3896,9.4748,14.2842,14.3215,9.233,9.1547,18.4087,10.2014,13.2941,9.2365,12.05,20.6484,13.0558,19.4667,14.4126,13.896,11.4472,13.7559,12.1749,13.7552,10.1177,19.0873,16.9928,12.708,10.8985,12.1732,11.3072,13.5865,14.6767,18.898,12.0667,14.5797,22.096,9.5626,12.6227,9.9611,16.7003,13.0682,11.0394,10.6745,15.4742,15.1348,17.7081,13.7212,10.7028,11.5172,14.204,11.478,13.6671,16.3445,12.7069,8.7404,11.7708,17.3733,16.5948,14.6817,9.4116,12.1593,10.5681,11.1517,13.4847,13.5366,13.3752,12.4741,13.6479,11.58,13.1722,12.6416,10.3077,13.5583,13.5207,12.7944,12.6629,18.8605,13.6489,15.6003,10.1569,11.3824,13.2644,10.9716,9.3549,11.5407,10.4715,10.2711,11.8767,11.4005,15.3961,10.9293,17.9934,12.1183,11.8861,22.9604,10.406,12.8247,13.5403,11.2932,13.9719,9.6559,11.9574,15.5662,14.0956,14.6592,18.9697,15.243,12.3209,12.3329,18.34,9.9715,11.5243,18.8704,11.0544,12.6118,16.0068,17.772,12.4933,17.7251,15.5082,17.9531,13.2423,15.7943,14.4029,10.3522,12.7493,17.4178,7.9911,13.8079,8.7774,9.9467,11.5861,16.9207,10.7849,10.0599,16.6877,10.4918,13.6931,11.0523,10.9073,10.5901,15.1789,11.4323,13.8608,9.0422,11.6465,18.6122,11.9507,14.3785,10.2505,13.6029,12.8511,13.1887,9.9408,9.0207,9.0172,12.0124,8.5588,9.2625,10.2715,11.8365,8.369,8.6326,9.5457,13.9672,10.266,16.6764,15.8863,14.1668,14.0216,9.675,12.4743,11.0202,13.8926,9.141,8.9654,23.6129,14.6257,8.8209,8.1227,16.2446,16.2943,8.5862,10.5565,10.9149,12.6582,13.8244,10.5651,11.1249,12.7174,8.9764,16.8118,10.9451,13.118,10.2194,14.6044,8.7826,13.4157,8.7371,19.6046,12.42,14.3124,12.4593,15.5807,9.0062,11.3247,13.6349,12.5261,13.8306,12.6986,8.9071,11.4823,9.1146,14.3543,18.3577,8.998,10.35,10.5297,11.0206,9.3055,9.4916,13.7304,11.3774,10.5167,9.756,12.7863,12.5617,14.0905,9.8479,9.1693,11.0154,13.8667,9.2541,11.8964,14.2181,13.0124,11.73,12.3801,10.4048,13.3101,19.1767,15.4873,13.3523,10.4844,13.3549,15.0223,12.5223,13.8956,9.0153,12.8884,15.9332,10.7156,13.2518,14.5294,9.4461,8.7294,9.0247,8.8054,9.1585,8.7162,14.1883,16.4438,11.545,14.5019,10.0075,10.6749,12.3124,14.0556,12.0466,9.6441,9.1283,13.5901,9.2944,11.8152,12.1564,19.0708,9.3617,11.3575,8.3653,11.6556,13.7297,13.7485,10.986,13.6724,12.8824,10.7104,13.4172,9.9729,10.385,10.9375,10.3379,13.0067,14.104,16.4407,15.1323,20.1521,18.1121,18.9364,12.6761,21.6182,15.9161,17.1383,16.1198,19.468,16.317,14.8845,14.9325,15.3206,14.2633,14.9097,17.5967,16.7779,15.0578,11.7915,15.2495,18.177,17.532,14.7819,19.1463,17.0403,17.9956,16.1003,16.0455,17.4697,18.7052,20.0848,17.8786,18.6298,21.9671,19.9914,16.5654,17.2946,20.7167,17.18,19.0263,18.1238,22.9748,16.9733,16.3675,16.2296,18.7905,16.3198,18.557,18.8221,15.6532,15.7506,18.0632,18.9786,17.7046,16.2918,15.9021,19.0796,16.5179,19.1692,16.436,16.8986,16.1267,13.9796,16.7007,16.402,16.3055,16.9419,18.9621,14.8582,19.6658,14.0396,15.1209,16.4589,13.9435,15.6959,15.8029,15.3802,17.7106,14.7287,18.934,14.6763,16.4926,18.4331,16.6566,17.0746,15.8381,16.5441,15.2008,16.2912,14.6763,15.1624,19.103,16.3884,14.1278,15.2802,15.8383,14.5717,15.8888,14.7094,15.97,11.4282,15.03,15.3843,18.6406,17.2739,16.5035,15.6208,16.411,15.6384,15.6504,14.8335,15.3866,16.3068,14.3305,16.1971,15.815,14.791,14.11,15.2033,15.7818,14.1177,11.1754,18.0132,16.4243,15.0321,16.3026,15.6445,19.6157,15.7124,18.0051,15.1269,14.6011,17.0574,14.9919,17.1682,15.1779,16.7515,15.2427,15.0482,15.1856,15.6519,14.1927,16.8327,15.8794,18.4422,15.3332,13.7999,10.1506,15.1976,14.801,15.718,16.2773,16.7201,14.2824,14.5476,14.3916,15.5253,15.8494,16.5327,13.2011,15.0853,11.1203,14.1678,16.3095,15.965,16.4978,15.137,15.8619,16.1639,14.4495,17.08,15.3988,15.4453,13.3512,15.7256,15.5808,15.0134,15.7003,15.2146,16.9868,16.0175,15.3059,16.0074,14.3814,16.3309,15.9405,14.5595,15.4913,15.8906,16.9466,13.7828,15.6465,14.833,12.3498,16.6118,17.5288,16.0812,14.3026,14.1407,15.6895,14.9869,15.3334,17.0479,17.2541,15.4606,14.6127,18.8671,14.6995,15.4508,15.5962,15.7624,14.6005,13.2094,14.0436,15.7,15.5507,14.9525,15.683,16.7651,16.426,15.0995,18.4361,17.0481,20.0155,16.1215,17.4799,16.005,15.0042,16.2178,16.3032,15.3765,18.8824,13.8071,15.6901,14.8167,16.4689,16.6002,16.5909,17.3429,16.9812,15.0717,15.0001,16.0352,13.8091,15.2939,13.4825,15.4701,17.2823,11.3345,16.2146,15.9729,16.0593,15.6287,18.2599,16.5629,17.3445,13.0547,12.4458,12.7883,13.9478,12.8134,11.396,14.2934,13.8318,13.5536,12.8618,12.2708,13.4364,13.6519,13.7487,13.2137,13.9527,15.2046,14.0832,12.6182,11.8777,12.9028,12.8101,12.826,12.9782,13.514,12.9196,13.6564,13.1918,13.3176,12.3695,12.5872,11.8506,11.9353,13.3117,12.2174,12.1192,13.0135,12.6118,9.1602,13.1874,11.2792,12.5513,12.3025,11.8291,12.8739,12.1601,12.2839,12.4828,12.353,12.7147,12.9133,12.3188,12.1048,12.9905,13.1223,13.0488,10.3659,12.8664,12.7804,12.9022,12.7839,13.1275,12.6,13.3791,12.8941,13.5926,12.6509,11.729,12.7319,11.661,13.0357,12.2025,12.6909,13.0803,11.6947,12.6723,12.174,12.6194,13.4512,13.5676,12.6291,8.3065,12.0998,13.0262,11.9798,12.8761,13.2765,12.809,12.6604,12.8168,13.2898,11.7501,12.2542,12.5919,14.3331,13.1388,12.7329,13.7666,14.5072,11.8052,13.6251,11.2119,14.0615,14.0623,12.5154,13.7657,13.4577,12.7753,13.0466,13.2222,13.798,12.8535,11.3145,14.0549,11.5723,15.0823,12.5696,13.1917,13.3383,14.2069,13.448,14.7923,13.6376,13.9774,9.8132,11.9767,14.2306,14.1002,13.5924,13.0375,14.7493,13.5192,12.9395,13.7375,15.5516,15.722,11.9604,12.0824,12.3351,12.447,12.2352,15.1897,12.9991,11.7997,8.8177,9.4481,10.2319,13.9294,11.5537,8.046,8.4078,8.9573,9.4712,9.2514,8.3864,9.0236,10.1912,11.0055,8.609,8.7636,13.3872,8.2413,8.7407,9.016,8.4709,9.849,8.7517,11.1021,10.8117,9.0681,8.2042,8.3419,10.2636,9.0131,9.1193,9.131,13.3278,12.391,12.2897,14.0303,11.0488,13.5633,12.7954,12.693,14.1855,13.2075,12.1623,14.1844,11.9063,14.2789,11.794,13.8999,9.2152,12.7159,12.7363,14.1366,13.9078,13.8458,13.7162,12.839,13.6655],[7.6441,9.7114,11.0398,6.0955,11.8779,5.5607,13.5583,14.0783,12.9778,18.2561,15.4645,19.1965,13.0827,11.307,6.2552,8.316,13.8608,21.1694,15.4309,17.2164,16.5082,9.041,25.886,6.2306,7.3716,15.5197,5.9103,20.1396,13.2912,17.9283,20.6326,13.178,8.5673,7.373,16.4236,7.9013,18.7944,11.246,15.3085,10.9977,13.8812,5.3034,9.429,6.1045,9.6132,18.665,8.9194,11.0343,12.814,12.9551,8.0209,0,7.512,5.6168,7.0536,14.3411,23.315,21.108,8.7061,9.1534,17.6123,9.074,14.6566,6.6642,5.58,16.8008,14.6782,9.784,16.5252,11.2767,14.6572,7.6514,16.5664,10.7586,14.1537,10.0519,8.8275,13.2761,9.5754,9.0008,14.4939,6.9341,6.7875,9.2109,7.285,7.7133,14.6164,11.4027,17.9158,8.151,8.9859,15.4661,17.0708,11.346,16.9286,15.0793,23.763,13.8597,15.8389,12.2018,7.1121,10.2286,11.5533,14.5738,10.0539,8.0269,6.9782,9.2616,16.1539,12.4848,10.7745,9.8893,6.4057,15.4072,10.9587,8.6834,14.4053,13.8731,18.8327,11.6913,8.5554,9.453,18.9217,11.0242,10.9541,9.2905,11.124,7.7379,6.9271,7.6038,17.2248,7.7023,12.0611,13.0903,16.5373,16.7442,15.6613,15.8687,8.7817,12.5643,12.5389,13.3156,7.957,16.4557,12.1884,12.4189,8.1159,9.5474,12.3356,9.8446,8.1453,9.3726,12.6518,7.6432,12.4675,8.3874,14.4634,14.7332,8.7371,9.4732,19.0929,9.2178,11.68,6.8036,10.0635,19.7239,12.0683,18.9168,12.0135,13.0272,8.6918,11.7273,9.2937,12.5244,8.4105,18.7189,15.9891,10.216,9.2313,10.268,9.035,11.0177,14.428,18.2241,9.5381,13.9776,22.1405,8.5195,10.1564,8.4262,16.1298,10.3915,9.4312,8.502,15.2579,15.1604,16.414,11.5754,9.4769,10.3492,13.363,10.6046,13.0038,16.1214,10.6024,6.533,8.9142,16.2529,15.9304,13.5858,6.709,9.4552,7.8193,8.5505,10.8239,12.8951,10.9292,9.7372,11.6544,10.5684,11.5559,9.88,7.8024,11.4257,12.2917,9.4297,11.4603,17.9519,12.6256,13.6978,7.7977,9.2944,12.2536,9.669,7.1858,9.2544,8.1107,7.3234,9.1048,9.7617,13.9523,8.0633,17.6717,9.3954,9.6698,23.2416,7.2274,11.0548,10.9632,8.5157,11.7712,7.6393,10.6803,13.0594,12.0424,13.2046,18.9147,14.8065,10.1271,9.5413,17.5992,7.7319,8.5446,18.6278,9.1136,9.8712,15.5843,17.0027,9.5163,17.2284,14.6307,17.9387,10.6167,14.1475,11.9073,8.9968,12.4168,18.1883,8.0524,15.0189,9.0418,10.2958,10.8743,16.888,11.0426,10.1148,15.9348,9.99,12.5259,10.8588,10.1995,10.668,14.9754,10.5017,14.3896,7.0931,11.4014,18.7915,11.675,14.436,9.5308,13.6646,12.6729,13.0806,9.7061,8.6242,7.9298,11.4992,5.8396,8.6504,8.9925,11.0511,7.6192,7.1476,7.9745,13.8963,8.9967,17.3776,16.6194,15.0164,14.5331,8.8559,12.1829,10.3035,13.7473,6.6755,7.3063,24.4334,14.7582,7.1102,6.9891,16.1156,16.4591,7.5658,9.4679,10.3289,12.2957,13.71,9.4125,10.2089,12.8266,8.458,17.2401,10.5581,13.4704,9.5703,15.2996,7.0842,13.7529,8.0013,19.8398,11.8338,13.8919,12.4404,16.329,7.0041,11.0137,14.0816,13.0689,14.1191,12.1726,6.4809,10.6584,7.7047,14.3579,19.2814,7.0924,9.6522,9.9182,10.202,8.0983,7.7831,14.1315,11.3715,10.5998,6.8919,12.515,12.4983,14.3757,9.7355,8.3636,9.8501,13.3439,6.74,12.3632,14.7215,13.2272,12.2928,12.1572,10.1257,13.1687,20.1401,15.8308,13.0614,9.5276,13.6554,15.0873,11.9413,13.6833,8.058,12.1886,16.4973,9.6406,13.0692,14.2063,7.3614,7.1982,6.8245,10.1791,6.6436,7.5426,14.9622,16.8365,10.4921,15.0022,7.9661,10.038,11.7517,13.8787,12.4475,7.6191,7.0862,13.8476,8.2665,11.4208,12.3183,19.6176,8.9976,8.1788,6.0438,9.3383,11.1789,11.9102,8.6515,11.1244,10.968,9.8291,10.5738,7.353,7.4265,7.9081,8.0716,10.2784,14.4068,16.7986,16.1066,20.8985,18.7302,19.2868,13.0499,22.3424,16.9538,17.9765,16.3551,20.1911,14.6579,12.9131,14.0038,14.3191,12.3415,13.3481,16.0252,15.2652,13.5314,9.4341,13.8492,17.2764,16.4959,12.4644,17.7961,15.4772,16.6553,14.0521,14.3303,15.8913,17.6941,18.8139,16.8673,17.5049,21.6682,18.8004,14.8873,15.5727,19.9182,15.754,18.2855,16.9799,22.7173,15.5479,14.598,14.6835,17.6291,14.7884,17.4055,17.7544,14.3734,14.3645,16.9309,18.2669,16.6917,16.2527,14.9434,18.4597,15.0614,18.5965,15.9317,15.2484,15.2444,12.4402,15.0531,14.9528,14.7955,15.9017,17.622,12.9304,19.0982,12.0626,13.8077,15.1901,12.821,14.5112,14.243,13.8413,16.4471,13.4549,18.3395,12.7479,14.7522,16.6133,15.0753,14.9295,14.3203,14.7794,12.6869,15.117,12.6116,12.9532,17.3937,14.4936,11.694,13.423,14.2861,12.3674,14.0984,12.9716,14.5682,10.3391,12.5219,13.6515,17.1115,15.4002,14.147,13.6149,14.5758,13.8012,14.2923,13.2066,14.2792,14.8251,12.1182,14.1501,14.0697,12.4926,11.8212,15.0598,14.5141,12.0274,10.2981,16.5312,14.7695,12.9312,15.8043,13.7134,19.0493,13.6369,17.0495,13.3609,12.7717,16.1341,13.0453,15.6058,13.4985,15.6014,13.3104,13.6636,13.5074,14.0067,12.4572,15.3716,14.396,17.5071,13.323,12.4586,8.7933,12.976,13.4234,14.1624,14.6216,15.7481,12.1689,12.7908,11.8569,13.8857,14.2416,14.7627,11.2405,13.6736,9.4509,12.5914,14.829,14.4911,15.1306,13.8058,14.237,14.5887,12.1907,16.1018,14.0462,13.6434,11.5386,13.8574,14.0936,13.2526,14.1455,13.3226,15.3024,14.5799,13.9321,14.1638,12.8821,14.7543,14.4327,13.0144,13.5778,14.4039,15.6037,13.7834,14.1829,13.4326,9.8333,15.0278,18.2296,14.7032,12.1712,13.1977,13.7923,12.8442,13.3197,15.7634,15.493,13.7243,12.7906,17.6956,12.8755,13.8766,13.2662,14.3358,12.9938,11.8974,12.9608,13.9622,13.4174,13.0316,14.0963,14.9589,14.7728,12.5105,17.7156,15.8192,19.085,14.8289,16.2934,14.5329,12.7449,14.8742,15.1696,13.5123,17.7526,12.1004,14.4279,12.6293,14.8877,15.4534,15.1585,15.9152,15.4104,13.2675,13.8186,14.6176,12.9485,14.0113,11.5492,13.739,15.6443,10.4533,14.694,14.6028,14.5322,14.3602,17.2997,14.8229,16.497,10.5726,9.918,10.7945,11.4543,10.1158,8.7662,12.0783,11.3799,11.1169,10.6073,10.3134,10.8777,11.9068,11.781,11.102,12.8818,13.0364,11.5137,10.1621,9.6198,10.947,10.6445,10.6494,10.7193,11.6474,10.8844,11.4685,10.2693,11.2405,9.759,10.085,9.3489,9.2705,10.7244,10.3259,9.5791,10.6759,10.398,8.0125,10.7474,8.3825,10.1131,9.9607,9.205,10.436,10.4782,11.0293,10.6966,10.3191,9.908,9.9581,10.0058,9.4116,10.4253,10.5625,10.525,8.6821,10.6863,10.2808,10.5898,10.148,11.0274,10.4906,10.6781,10.9351,11.2685,10.5472,8.6177,10.1374,11.229,10.5616,9.7514,10.6211,10.6094,8.2467,9.7567,10.0564,10.2326,11.2297,11.1647,10.6871,6.2171,9.3596,10.6418,10.0056,10.5527,10.99,11.4838,11.3202,9.9643,10.8493,9.3714,10.4684,10.9403,12.9029,12.1317,10.7676,11.4672,12.9778,10.4416,11.217,9.5122,12.4108,12.1599,11.4202,11.6345,11.2521,10.691,11.1793,11.0061,11.6855,10.7327,9.0582,11.9101,8.8705,15.175,10.8214,11.7259,12.3438,12.5768,11.5622,12.6256,12.1962,11.9956,10.9388,9.9474,13.1114,13.1324,11.9306,12.68,13.1206,11.9163,11.549,12.3291,15.1756,15.4298,8.8573,10.1718,10.5944,10.7024,10.0515,14.9194,10.5177,10.3147,6.8922,8.3667,9.2956,13.0519,10.0806,7.3456,7.4589,5.7992,8.2152,8.3463,6.3538,8.4459,9.2568,7.7934,7.4486,6.7842,12.3239,7.1688,7.3617,8.4217,6.5135,7.9839,8.0091,9.332,8.6586,9.402,6.9294,6.6703,9.7674,7.5827,7.9355,7.5513,13.0507,9.8238,9.5478,11.2154,8.4523,11.0504,10.3355,9.4947,11.8561,11.2094,10.0009,11.4472,8.2799,11.6735,9.084,11.3177,7.1037,10.4708,10.1229,11.5345,11.4603,10.9756,11.0132,10.6234,11.5293],[9.2445,7.3793,8.9573,9.4871,8.7594,7.7276,10.8435,11.0211,10.4105,14.0027,12.2289,15.6484,9.8524,9.7585,6.9795,7.8444,10.7587,17.462,12.9231,14.3031,13.9714,8.3849,21.6503,6.5798,8.9957,12.9692,8.3928,16.7784,11.4767,15.9246,17.5148,10.3271,6.3282,7.1968,12.3625,8.9345,14.9965,8.7559,12.4803,8.1538,10.3363,6.864,8.3611,9.3819,8.71,15.2087,8.4757,11.4891,10.4592,11.293,8.5611,7.512,0,7.642,6.7803,10.296,19.2721,16.8194,7.4307,7.1138,13.6951,7.1495,11.0237,9.3844,7.0573,13.0591,12.8098,7.8984,12.1659,8.2539,10.7874,5.9498,12.6779,7.9666,10.3099,7.2175,7.9359,9.5963,7.1052,8.0083,11.584,7.4301,6.8762,8.4497,6.9053,7.4698,11.8772,11.5444,13.8584,6.7283,7.6474,13.1645,13.9433,11.1422,13.4316,11.3634,19.8412,10.1208,12.7602,8.2336,7.2778,8.1269,9.325,11.1039,8.0369,7.9958,7.3807,6.6326,14.7057,11.4221,8.7898,8.9737,7.2049,12.0746,10.1382,6.9415,11.0364,12.237,15.5248,11.486,8.3973,7.5983,15.1347,8.4216,8.5384,7.2937,7.8158,7.0255,7.309,6.3896,13.1882,7.0061,9.2225,9.2761,14.5228,13.5579,11.5223,11.6949,6.9558,8.5732,9.2024,9.2137,7.2639,13.53,8.8658,9.0899,7.3068,7.9865,10.5287,6.9622,8.2743,8.7274,9.0983,8.3945,9.5,6.3481,11.2852,11.0302,7.9007,7.2128,14.9043,6.721,11.987,8.8363,10.3621,17.4958,10.2152,16.1271,13.1341,11.096,10.2997,11.3182,11.3266,10.9428,8.437,16.0911,13.9492,11.0321,9.048,10.1835,9.8609,12.2148,12.4677,15.7587,10.5129,11.3046,18.7099,8.3998,10.428,8.7146,13.6154,11.6595,9.4372,9.1835,12.2141,12.0465,15.3807,11.7629,8.3416,9.6281,11.5005,9.389,10.6473,13.9367,10.8595,7.7299,10.4926,14.5812,13.5462,11.9337,8.7795,11.4171,9.9787,9.2893,11.9535,10.8888,11.9928,10.7878,11.6571,9.0408,10.2965,11.7669,9.5495,11.9675,10.8899,12.3548,9.724,16.0282,10.901,13.4852,8.9156,9.5947,10.8488,9.2315,7.9373,10.3051,9.2564,9.603,11.5311,9.5808,14.2669,9.1487,14.6715,11.6359,9.5505,19.8861,10.081,11.1257,12.5091,10.9305,11.5173,8.4817,9.204,13.8233,11.946,12.0346,15.8301,12.1172,10.978,11.2845,15.4485,9.8919,10.5366,15.7746,9.7708,11.8958,13.6459,15.0168,11.6787,14.604,12.3689,14.4412,12.3434,14.5902,13.0821,7.9334,8.683,14.0003,7.5606,11.6861,6.4483,7.6924,8.9974,13.4744,7.7023,7.3709,13.2888,8.0043,12.2225,7.8714,7.3025,7.523,11.92,8.3505,10.7803,7.6048,8.6367,16.3014,9.1021,11.0999,7.9444,10.9014,9.8455,10.6475,7.7177,7.8057,6.8951,8.6597,8.3856,7.9924,7.8341,9.4216,7.1776,7.9389,7.9943,11.326,8.8388,13.4807,12.2896,11.3076,11.1279,8.2735,9.4971,9.2832,12.024,8.7784,8.2917,20.4055,11.4632,8.7241,6.8496,13.1233,12.9539,8.092,7.8798,8.4929,9.6493,10.2655,8.4873,8.6279,9.8798,7.4468,13.8241,8.4869,9.9423,9.3311,11.4332,6.7939,10.1538,8.5301,16.1918,9.313,10.9657,9.9462,12.4815,9.2639,8.4385,11.6466,9.835,10.9222,9.58,9.0941,8.6256,7.9663,11.3848,15.6009,9.0033,8.8062,8.0585,8.3243,7.7331,8.0855,10.8431,8.4906,7.9509,9.8636,9.9126,9.6325,11.0396,8.1961,7.0787,7.9367,10.9184,9.2209,9.4546,11.2675,11.0843,9.9865,10.0323,8.3792,11.0291,16.1242,12.1921,10.3212,8.322,10.8184,12.0633,10.447,10.6828,7.6722,9.2129,12.6382,8.7914,11.4316,10.6998,8.2957,7.523,8.2216,10.0001,8.3884,8.1675,11.3255,13.1538,8.1294,11.3505,10.6401,9.2758,9.9024,10.6019,9.4697,9.3275,8.2692,10.0157,7.6219,9.3327,9.4898,15.6955,7.4464,11.1439,8.117,9.5707,12.4205,13.0477,10.6263,11.991,11.5672,8.6754,12.0752,8.469,10.1366,10.7197,10.4344,11.4488,10.9785,13.4694,12.2463,17.1329,14.9173,15.6794,9.6523,18.2919,13.0927,13.9738,13.3681,16.5507,15.8166,15.8229,14.0181,15.7828,14.8739,15.5568,16.7592,16.6422,15.4529,12.1718,15.2987,17.1415,17.471,16.3776,19.2011,17.174,17.8909,16.4345,16.5481,17.0723,18.4761,19.7516,17.2617,18.4176,21.0903,19.3636,16.1559,17.1788,19.9737,17.2278,18.9419,18.0025,21.9161,16.9186,17.3914,15.6458,18.6155,16.9258,18.5159,18.713,15.5219,16.1064,18.2608,18.9381,17.8811,14.3702,16.0879,19.0637,16.9067,19.1976,15.5084,17.5541,16.1508,14.808,17.0929,17.1444,16.489,16.2234,18.6983,15.338,19.2716,14.1287,15.2463,16.8813,13.1054,15.9128,16.1897,15.4747,17.8298,14.2723,18.246,15.119,17.1484,18.1585,17.2934,16.9466,16.7207,17.1081,16.7576,16.7476,16.0126,16.5895,18.7663,15.747,15.1308,16.2027,16.5403,16.3693,16.5731,15.6288,16.4553,11.4351,16.3952,16.3235,18.6545,17.6231,16.6423,16.2866,16.6384,16.5928,16.0707,15.3479,15.7122,14.8514,13.9762,16.8588,17.1768,16.0063,15.4176,13.595,16.6083,15.068,10.6757,18.013,17.202,16.7134,17.195,16.5703,18.7325,16.8296,17.8066,16.1573,15.5375,17.5404,15.9174,17.371,14.8471,17.0803,16.8278,15.9135,15.7019,15.9817,15.1653,16.884,16.4239,18.1549,15.4879,14.0812,8.4935,15.9764,14.7994,16.1554,15.65,17.0602,15.5254,15.5145,15.9985,16.5646,16.0328,16.9222,13.0005,16.1863,11.5844,14.9164,16.6361,16.7527,17.0809,15.7796,16.7547,16.7759,15.1951,17.1486,16.1729,16.7846,14.1265,16.9036,16.0511,16.3554,15.9806,15.6246,17.268,17.0199,15.8451,16.8142,13.503,16.9624,16.9041,14.1103,16.4905,16.5798,17.2968,11.9955,16.5021,16.0654,12.8339,16.6829,17.9607,16.8989,15.1079,12.3287,16.2809,16.4491,16.2117,16.8347,17.8366,16.6348,14.9555,18.0371,15.9172,16.2028,16.4429,16.7958,14.4245,13.7174,15.224,16.8024,16.1952,15.0472,16.5209,17.1295,17.1389,15.9457,16.5838,16.9399,19.8122,16.6795,17.4372,16.7398,16.4136,16.82,16.6053,16.5753,18.1857,15.149,16.0752,14.3155,16.7758,16.8791,16.9277,17.4608,17.0168,16.3335,15.6625,16.2198,13.3757,15.578,14.3135,16.5069,17.4015,13.2267,16.7401,16.6264,16.7647,15.6176,17.8022,17.1405,17.5044,14.9164,13.9535,14.1228,15.2179,14.2022,12.2217,16.1221,15.4087,15.563,13.9617,13.7084,15.0724,14.8161,15.189,15.4132,13.7888,16.036,15.2877,13.7118,13.6764,14.2547,14.4412,14.386,14.0117,14.8071,14.4332,15.811,14.7643,15.2428,13.9048,13.7154,13.3133,12.9984,15.0262,13.3771,13.5133,14.6719,14.4988,8.0449,14.2625,11.8707,12.8309,13.3167,13.2057,14.5068,13.3607,13.4212,13.3944,14.1303,14.2812,14.0642,13.4899,12.9794,14.9364,15.1297,14.9548,9.7699,14.8509,14.3647,14.9066,13.2326,14.5929,14.5952,14.5885,14.6991,15.8955,13.8983,11.6162,14.1563,10.4155,15.0688,13.156,14.6422,14.7725,12.0371,14.0312,13.4546,14.7352,15.3207,15.7441,14.4856,8.9843,13.666,14.8879,13.7673,14.9208,15.1221,12.7488,13.9809,14.2034,15.2171,12.5908,14.5624,14.4055,14.6019,12.9626,14.4687,14.9112,14.9445,9.8625,13.8086,10.5987,15.1606,15.7709,13.7699,14.4955,14.1223,14.026,13.7274,13.597,15.7519,13.1849,11.0972,14.9622,11.8326,14.6599,13.2239,15.0941,14.46,14.8627,14.8172,15.6195,13.9975,14.1587,9.8276,10.9098,13.7618,14.299,15.2993,12.9848,14.8547,14.5726,12.9912,14.4342,14.2111,15.7638,11.5298,13.4772,14.0507,13.8341,11.6791,13.0948,12.9026,12.7004,7.8551,7.1631,7.8222,12.0633,8.3227,7.6749,6.7612,8.4808,7.611,7.2485,7.2224,6.9097,8.0825,10.0084,7.7914,7.3867,12.9143,7.2874,5.7855,7.4459,7.9408,7.8104,7.4459,8.6874,8.2793,7.8403,8.1116,8.3492,7.4085,7.0911,7.4754,9.0484,11.2189,12.9347,14.062,15.5525,12.2308,14.8257,14.6863,12.6386,15.2589,14.6522,13.2244,15.7493,12.4906,16.0442,12.3008,14.7636,10.8757,13.5139,14.188,14.7597,15.4016,15.2066,14.9512,14.2982,14.5573],[8.7531,10.4177,11.2195,6.9349,12.5268,6.3555,14.3817,14.2324,13.8889,18.5344,16.4148,20.0844,13.9268,12.7233,7.527,8.9355,14.5195,21.478,15.6384,18.0138,17.6095,8.1679,26.2701,6.2427,8.1018,15.2389,5.7462,20.343,13.2836,18.8577,21.0746,13.3568,8.2827,8.6487,16.5051,9.2156,18.9847,11.6536,16.3472,11.7827,14.471,6.4358,9.8453,7.5666,10.3051,19.4252,9.5918,11.5083,13.5289,14.0789,8.6029,5.6168,7.642,0,7.5413,14.3103,23.6066,21.2897,8.7121,9.685,18.4446,9.5841,15.7295,7.7952,6.1856,17.5305,14.7031,10.4473,16.5453,11.3334,14.7044,8.9444,16.915,11.578,14.9066,11.3216,10.0602,13.8706,10.386,10.1692,15.3925,7.91,7.9771,9.2705,7.6606,8.0769,14.4013,11.3213,18.0963,7.7898,9.0708,15.912,17.2339,11.467,17.2914,15.2748,24.1183,13.5613,16.5186,11.5806,8.2658,10.542,10.798,14.1382,9.9755,7.7121,6.6345,8.6538,15.9706,12.5439,10.4922,10.211,5.9414,15.3018,11.1343,8.7907,14.0387,13.7406,18.9092,11.4498,8.3887,9.0873,18.8574,11.0868,11.1755,8.4488,10.3461,6.2742,7.0716,6.3881,16.7741,7.2035,11.7444,12.3102,16.3841,16.5392,15.3827,15.6185,7.9182,12.0415,12.2499,12.9041,7.1404,16.0134,11.7168,12.2015,8.6248,9.1009,12.8667,8.5632,7.4767,8.6853,12.8343,6.3395,11.6629,8.261,14.7695,14.8092,8.9803,9.1269,19.1243,8.4111,11.1159,7.3045,10.6343,19.9704,11.7326,19.272,12.2604,13.0845,9.3244,11.8182,9.0512,13.0134,8.3742,19.1526,16.6017,9.8489,9.1843,10.9088,9.4115,10.8607,14.6449,18.7406,9.3091,14.4205,22.2667,8.3567,10.3797,7.8195,16.1533,10.5419,10.2171,7.9504,15.2781,15.1035,16.0893,11.0827,9.5238,11.4188,13.6794,10.396,12.7243,16.1082,11.0864,6.8074,8.8223,16.1272,16.1436,13.8968,7.2224,9.2284,8.9902,9.4314,11.0346,12.9881,10.6115,9.8713,11.2073,10.4053,11.8164,9.5749,7.2692,10.8467,12.4034,9.3459,11.8317,18.2115,12.8004,14.0887,7.3317,9.2104,12.2882,9.8894,6.8588,8.725,8.6105,7.7347,9.4332,9.8995,13.3745,8.4774,18.2383,9.1888,10.2343,23.3915,8.0513,10.984,10.778,8.2476,12.2569,7.9317,10.6885,13.4592,12.186,13.5302,19.228,14.5787,10.8277,9.2671,17.9844,7.4389,8.4584,18.7851,9.4799,9.2308,15.7964,17.4578,9.0276,17.512,14.8961,18.1429,10.3393,13.7569,11.994,8.7529,12.2594,18.6847,7.7541,15.4765,8.8032,10.5233,11.8487,17.4901,10.082,10.1671,16.2141,9.608,12.6515,10.7367,9.1806,9.794,15.6363,10.8455,14.3031,7.0326,11.4387,18.9373,11.1064,14.4773,9.4764,13.3401,12.9308,13.1996,10.048,7.8889,7.7385,11.2473,6.3119,8.566,8.4088,11.0566,7.5178,6.6742,7.1744,13.6257,8.2374,17.3831,16.2641,14.8321,14.1429,8.2117,11.8456,10.4152,13.5722,6.6765,6.7773,24.5692,14.8393,6.122,7.1386,16.2312,16.2578,7.0205,9.6094,10.1811,11.4763,13.6312,9.4812,9.5947,12.7066,8.1397,17.3898,9.8588,13.2891,9.772,15.2184,6.8771,13.1994,7.747,20.0265,11.5182,13.9819,11.9972,16.297,7.1953,11.0079,14.0309,12.9348,14.0433,12.4304,6.1263,10.5431,7.2289,14.7198,19.3439,6.7636,8.9921,9.9717,9.9966,6.7129,8.2298,13.9206,11.2104,9.7999,7.1201,11.6812,12.0408,14.0993,9.4525,8.0539,10.018,13.497,5.8558,11.8267,14.7658,13.7626,12.9618,12.0629,10.116,13.0171,20.1141,16.3093,12.6946,8.9954,14.0165,15.0295,11.6801,13.7337,8.0001,11.9721,16.6894,9.2504,12.5828,13.6338,7.3698,6.8902,6.6357,9.6628,6.7385,7.2434,14.8849,16.7327,10.5777,14.2861,7.9526,9.755,11.311,13.7493,12.2507,7.71,6.981,13.7085,8.1923,11.5033,12.5573,19.7175,8.624,7.5092,5.811,8.3826,10.8727,12.2454,9.0711,10.9699,10.4724,10.0454,10.4549,7.9808,8.0982,7.6493,8.6648,9.7626,14.5006,17.1833,15.8173,21.1885,18.8168,18.9803,12.9191,22.4439,16.9137,17.8824,16.6701,20.5252,14.7822,12.7784,13.6335,14.0352,12.2269,13.1546,16.1635,15.4529,13.4047,9.311,13.852,17.5196,16.6256,12.461,17.9279,15.3786,16.8433,14.148,14.4334,15.9743,18.0912,19.0685,17.0502,17.6283,21.751,19.1355,14.9526,16.0863,20.2234,15.9436,18.267,16.9893,22.7327,15.7884,14.9054,14.1319,17.4993,14.6778,17.5912,17.744,14.4319,14.3628,16.9455,18.3106,16.7358,16.2589,14.889,18.3912,14.9706,18.677,15.7564,15.4528,15.2213,12.1483,15.1188,14.9673,14.7468,15.5618,17.7982,12.5508,19.304,11.9321,13.8619,15.3988,12.4626,14.3795,14.1114,13.551,16.6244,13.6135,18.2895,12.5286,14.7119,16.7944,15.2595,15.2764,14.2518,15.0427,12.695,15.0619,12.5198,13.0945,17.828,14.69,11.4612,13.3336,14.3901,12.4209,14.1243,12.6568,14.4494,9.7126,12.591,13.5381,17.5227,15.674,14.4882,13.8101,14.4337,13.8104,14.3358,13.0741,13.9148,14.5348,11.3762,14.0801,14.0154,12.5302,11.5376,14.4981,14.317,12.0113,10.1039,16.5842,14.7632,12.8305,15.4008,13.9254,19.16,13.639,16.7176,13.2425,12.4036,16.0808,12.9693,15.5254,13.0933,15.3675,13.3278,13.464,13.3054,13.748,12.1834,15.2855,14.2824,17.2564,13.5569,12.519,7.8793,12.9881,13.344,14.157,14.3697,15.5406,12.235,12.6725,11.7269,13.6718,13.7211,14.8026,10.6213,13.443,8.8718,12.0026,14.9584,14.4876,15.0797,13.4697,14.3791,14.2668,11.9855,16.04,13.8182,13.6248,10.9326,13.9499,14.0198,12.965,14.0743,13.0646,15.2994,14.4245,13.5816,14.2203,12.5763,14.7668,14.4562,12.4592,13.2056,14.3441,15.4071,13.058,14.1344,13.5075,9.4711,14.8747,18.1353,14.5937,11.6985,12.4598,13.8579,12.6716,13.332,15.6467,15.7025,13.548,11.9509,17.206,12.6393,13.6874,13.2643,14.2228,12.4331,11.7908,12.923,13.8276,13.5368,12.8108,14.1219,14.964,14.7537,12.6967,17.4639,15.6226,19.4054,14.8221,15.9833,14.209,12.7995,14.7832,15.0258,13.2281,17.7176,11.6977,14.1553,12.2747,14.9639,15.45,15.1083,15.7648,15.3842,13.2118,13.4258,14.351,12.4934,13.8343,10.4236,13.6074,15.6596,9.9767,14.5835,14.1925,14.5,13.8866,17.2104,14.8184,16.3249,10.372,10.7981,10.6606,11.1548,10.1859,8.2001,11.9138,11.3554,11.644,10.1945,10.0756,10.678,11.6897,11.6878,11.3659,12.9434,13.1107,11.7259,10.2293,10.0235,10.6547,10.5483,10.7255,10.3125,11.393,10.9689,11.5947,10.2808,11.1158,9.3342,9.8576,8.9717,8.4946,10.7934,10.1177,9.1289,10.5245,10.4431,8.1758,10.5231,7.467,9.7205,9.6427,9.6124,10.2945,10.1609,10.946,10.2407,9.8815,9.9095,9.9062,9.8469,8.2819,10.4366,10.556,10.6443,8.6463,10.3614,10.2589,10.5679,10.5971,11.0323,10.3335,10.6171,10.5258,11.2617,10.6884,7.7312,9.8884,10.8377,10.6947,9.55,10.5931,10.6356,8.0016,9.8389,9.6477,10.4423,11.0047,11.1394,10.4438,6.0936,9.5069,10.5963,10.0503,10.4898,10.744,11.3201,10.9849,10.3168,10.5428,8.5904,10.2733,10.481,12.8782,12.1192,10.6677,11.6073,12.6958,10.4068,10.6972,9.4215,12.159,11.9393,11.4978,11.3026,10.7356,10.5389,10.9067,11.1648,11.7344,10.7588,8.0428,11.7893,9.0984,14.8199,10.172,11.4245,11.9896,12.3191,11.3971,12.5843,11.956,11.6689,10.8669,8.9534,12.8646,12.7086,11.829,12.204,13.0956,11.5556,11.063,12.1931,14.9209,14.9925,8.3397,9.5324,10.9754,10.2983,9.6171,15.253,10.0195,10.6444,5.969,8.7604,8.6098,13.0023,10.623,5.9641,6.0488,5.7055,7.2469,6.6898,5.5766,7.5647,9.3186,7.4183,6.1882,5.1589,11.3094,6.0047,6.2851,6.5636,5.3896,8.3022,7.4084,9.638,9.0988,8.4441,5.5864,5.9698,8.2451,7.1919,5.9352,7.3482,13.0701,9.2557,9.2165,10.6344,7.5966,10.7968,10.6072,9.1896,11.8872,10.718,9.6265,11.4419,8.7549,11.5128,8.5539,11.0585,7.8688,9.8499,9.9477,11.3829,11.4316,10.9183,10.8793,10.4806,11.2965],[9.4463,9.0407,9.337,8.2895,10.054,6.3301,12.0235,11.5843,11.3755,15.247,13.6855,17.6609,10.9951,11.7337,7.2116,6.1435,11.2649,18.2419,13.9914,15.3724,15.5418,7.8282,22.4309,6.7855,8.7091,13.2724,6.9295,17.5416,11.8364,17.2949,18.2568,9.5913,6.1742,7.3342,13.1262,8.6716,16.763,7.9279,14.9633,10.6437,12.4136,6.9498,8.7228,7.8415,7.753,16.6754,8.8582,11.9909,11.3867,12.5588,7.4949,7.0536,6.7803,7.5413,0,11.6078,20.5516,17.8648,7.2379,7.1494,15.1378,7.4537,12.7779,7.398,6.5721,14.8593,13.5318,8.5965,13.6765,9.0765,12.1952,6.4814,13.7718,8.3664,11.1716,9.528,9.7649,12.1732,9.3566,9.9842,14.3647,8.3539,6.9799,7.8299,7.1494,8.1035,14.4425,13.0856,16.5925,8.9719,9.796,15.3926,16.4165,13.0788,15.8564,13.5518,22.7518,13.2554,15.2871,10.2519,8.3696,10.3749,10.8601,13.4836,10.3647,9.4067,8.6544,8.9731,17.182,13.9279,9.6086,10.7231,8.2016,14.6533,12.4272,8.4687,13.3145,14.6244,18.1029,13.724,10.3069,9.3157,17.8814,9.0968,9.0703,8.1903,9.4923,7.5315,7.849,7.306,16.1209,7.5741,10.5072,11.3872,16.0714,14.8656,13.4485,13.5291,7.957,10.7794,10.5525,11.4908,7.9141,14.9204,10.221,11.1454,8.7045,9.2705,12.9568,8.8762,7.5404,8.7233,11.2494,7.9964,11.08,8.168,14.0289,13.7833,8.9182,7.8426,16.909,8.7864,12.7153,8.9684,11.4556,20.1553,12.3909,18.9332,14.0922,13.2173,11.2402,13.4489,12.0201,13.1598,9.3876,18.5328,16.6807,12.3112,10.1905,11.9699,10.9607,13.1717,13.9386,18.4975,11.8205,14.0211,21.3651,9.1507,11.8224,9.1454,15.8722,12.8608,10.6877,10.5317,14.882,14.1556,17.1026,13.1808,10.3191,11.0666,13.3781,11.3286,13.1715,15.7668,11.9943,7.9166,11.5335,16.7836,15.848,13.9703,9.1757,12.1508,10.2929,10.1759,13.004,13.1072,13.0399,12.0564,13.6104,10.8258,12.4023,12.4228,9.9981,13.1318,12.5041,12.4331,12.1996,18.498,12.8358,15.3333,9.5937,10.9794,12.4059,10.4206,8.8208,11.3971,9.6614,10.0616,11.7316,11.1286,14.7025,10.3308,17.2771,12.1631,11.2585,22.4324,10.469,12.2847,12.8947,11.2217,13.2509,9.372,10.9607,15.0943,13.8217,14.0655,18.3804,14.4381,11.792,12.0983,18.0173,9.8673,11.1973,18.238,10.702,12.1439,15.3804,17.5118,11.8002,16.9881,14.8462,17.1996,12.7975,15.5243,14.1213,9.774,11.5234,16.629,6.3581,12.791,7.1073,8.2308,10.9466,16.4558,9.3105,9.1954,15.8698,9.7235,12.9591,9.5984,8.9142,9.6035,14.674,10.9035,12.3588,8.1613,9.8493,17.7883,10.7887,13.5154,8.4764,12.6763,11.8006,11.5535,8.7606,7.8104,8.3687,10.9692,7.8537,8.2331,9.0512,11.0259,6.8978,7.5671,8.5794,12.6697,9.6532,15.491,14.7691,12.6695,12.5953,8.9891,10.9612,9.9175,12.8662,8.5359,8.2962,22.4977,13.6165,7.8965,6.6088,15.2422,15.303,7.9977,9.1899,9.5636,11.5224,12.269,9.3999,10.3331,11.3642,7.4775,15.4076,9.9631,12.0016,10.1063,13.4421,8.0971,12.4587,7.5393,18.8071,11.4911,13.2918,10.7853,14.2017,8.749,10.2759,12.2558,11.2256,12.8581,11.445,8.1303,9.4502,7.7461,13.4983,17.1331,8.8737,9.3771,9.4561,9.685,8.194,8.8584,12.3462,9.9613,8.7311,9.466,11.5257,11.5995,12.8643,8.5375,8.0778,9.7259,12.8742,8.7219,10.5848,12.9276,12.4501,10.2723,11.5179,9.0772,12.1473,17.809,14.8072,12.3596,9.4569,12.1823,14.2133,11.281,12.9748,8.2176,11.9222,14.5462,10.0757,12.2688,13.5115,8.4543,7.6384,8.0576,10.411,8.6217,7.3079,13.1009,15.2758,10.5172,13.2307,9.4418,9.6966,11.4696,12.4853,10.6404,9.0559,8.389,12.3039,8.2635,10.8092,10.6184,18.0458,8.3387,11.1856,8.4584,11.0345,13.4345,13.6241,10.7463,13.3948,12.2633,10.0546,13.2057,9.1225,10.1362,11.0109,9.9398,12.8225,12.8147,15.7993,13.5469,18.861,17.2104,18.0184,11.4404,20.7973,14.5185,16.2693,15.2349,18.5852,15.6616,14.4244,13.8437,14.7129,13.8075,14.1623,16.6136,15.9885,14.4766,11.2981,14.6782,17.1339,16.8196,14.5042,18.5321,16.2887,17.3974,15.47,15.7394,16.7659,18.439,19.336,16.9369,18.1862,21.3916,19.3385,15.9546,16.4749,20.0196,16.4454,18.4315,17.5918,22.1167,16.5106,16.0828,15.6897,18.1864,15.7951,17.8321,18.1362,14.804,15.2633,17.4421,18.1636,17.2008,14.9204,15.0213,18.6378,16.2107,18.5555,15.2763,16.6471,15.6533,13.3412,16.3482,16.0368,15.8223,15.9217,18.2863,14.3647,18.98,13.3499,14.5474,15.9114,13.2342,15.3201,15.2931,14.774,17.1581,14.1281,18.2554,14.0555,16.2307,18.0672,16.1836,16.641,15.3839,16.3001,14.9773,15.8371,14.4306,14.9701,18.6938,15.8823,13.7288,15.0823,15.5597,14.4935,15.5225,14.3362,15.6252,11.3096,14.8323,14.9948,18.393,16.8629,16.0648,15.1317,15.8556,15.2486,15.16,14.2163,15.0322,15.4572,13.7381,15.8985,15.433,14.4111,13.8243,14.216,15.4027,13.5878,10.2587,17.6269,16.0651,14.7725,15.5986,15.6217,18.7944,15.361,17.4072,14.8092,14.2859,16.9019,14.7355,16.632,14.6348,16.3321,15.0643,14.5196,14.5054,15.0577,13.6748,15.9911,15.4595,17.9749,14.7,13.6425,8.7538,14.7293,14.1083,15.2794,15.6791,16.2853,13.9866,14.0651,14.3286,15.302,15.1273,16.3433,12.3421,14.7325,10.4686,13.7515,15.7807,15.6687,16.1844,14.7403,15.5265,15.6766,14.0226,16.5747,14.9673,15.1397,13.0609,15.6937,15.0881,14.785,15.1104,14.4395,16.4445,15.6473,14.7979,15.6592,13.7358,15.906,15.5613,14.0824,15.2304,15.4152,16.3419,12.719,15.2377,14.6921,11.8178,16.177,17.7053,15.7522,13.9071,12.7983,15.0374,14.6883,15.178,16.2844,16.9862,15.2414,14.037,17.961,14.3539,15.1162,15.2374,15.5471,14.1051,12.5499,14.1956,15.3391,15.2348,14.2508,15.4064,16.1954,16.1771,14.7718,17.6071,16.5531,19.743,15.6354,16.9951,15.6054,14.6191,15.7337,15.979,15.0567,18.0082,13.6263,15.371,14.3962,15.755,16.1414,16.1193,16.8979,16.3657,14.7494,14.3947,15.6839,13.3356,14.8835,12.9948,15.1698,17.0052,11.3598,15.6164,15.5532,15.5403,15.0578,17.7813,16.2434,16.6904,12.8598,12.8146,12.3779,13.6269,12.4931,11.0847,14.2074,13.4842,13.6961,12.2378,11.9836,13.5297,13.3272,13.5573,13.6048,13.149,14.7295,13.5836,11.9424,11.9939,12.5819,12.6113,12.5364,12.3975,13.0456,12.4653,13.7154,13.0029,13.1521,11.9436,11.5628,11.3464,10.9978,12.8466,11.4969,11.4186,12.5453,12.1333,7.7548,12.5786,10.6708,11.7358,11.4164,11.152,12.1991,11.3914,11.1646,11.6827,11.8178,12.5683,12.7774,11.8938,11.5544,12.7995,13.2259,12.938,9.1659,12.7608,12.087,12.7522,12.1793,12.5563,12.5396,13.0714,12.7745,13.7428,11.9994,11.206,12.5122,9.8382,12.79,11.8182,12.6184,12.6323,11.078,12.3698,11.6749,12.6567,13.4144,13.7197,12.289,7.1406,11.6556,12.6635,11.6659,12.7417,13.245,11.9243,12.1046,12.3645,13.3367,11.0765,12.1968,12.4235,13.5375,12.4875,12.4329,13.3279,13.7803,10.9868,13.1075,10.7019,13.4338,13.72,12.2106,13.1113,12.7796,12.1874,12.5087,12.2383,13.5757,12.5506,10.5345,13.4254,10.9041,13.8056,11.7899,13.078,12.6944,13.4447,12.9141,14.315,13.0406,12.8061,10.1336,11.0236,12.7738,13.3061,13.1469,12.0977,14.1298,12.901,12.393,13.3398,13.8592,14.505,11.2178,11.3166,12.2892,12.0328,11.126,14.7491,12.3578,11.5061,7.7441,7.9699,8.4239,13.2696,11.0825,7.1056,7.4548,8.4574,7.6992,7.6192,7.1106,7.4859,8.3008,10.8234,7.2143,7.5365,12.5621,7.0933,6.876,7.6221,7.1934,8.0035,7.1752,10.6819,10.3598,8.354,7.5418,7.132,9.0128,7.6827,7.3479,8.295,12.1133,11.8798,12.1333,13.9087,10.8168,13.0322,12.9223,12.3262,13.638,12.8544,11.4105,14.0299,11.5513,14.2408,11.5178,13.4094,9.0778,11.954,12.316,13.4461,13.3182,13.5636,13.4928,12.4178,13.2143],[14.283,9.6974,12.3009,16.0326,10.1114,13.7182,10.2766,9.5318,9.8146,9.6323,9.9911,11.4985,8.4038,13.0263,12.7297,12.5427,10.7808,13.4655,12.2282,12.395,13.1116,12.5371,16.9268,12.3088,14.4375,13.7547,14.6375,12.6001,12.5598,15.0495,14.2319,10.6401,9.8576,11.6185,8.0365,13.3868,10.8189,8.7006,11.6608,9.3485,8.287,13.3975,12.0297,15.1707,10.1509,10.63,11.9989,13.9455,10.325,11.2414,12.2652,14.3411,10.296,14.3103,11.6078,0,14.9854,10.6629,9.8721,9.3092,9.4373,10.0745,9.3766,14.7952,13.2878,9.6005,13.8944,8.6203,8.5881,8.6754,8.9392,9.9879,8.9689,9.0174,8.2508,10.4685,12.2361,9.0697,9.9644,11.5151,11.2833,12.3496,12.0059,11.5162,10.8401,11.6571,12.8348,15.508,11.4729,11.3008,11.9344,13.8166,13.0033,14.9644,11.4098,9.3259,16.7986,10.9133,11.6442,9.2788,12.501,11.7454,12.0773,10.8843,11.181,12.8221,13.2352,10.7064,16.3334,14.5746,11.2758,13.3206,13.3948,12.0897,14.2038,10.9879,11.1442,14.2454,14.011,15.7461,13.5462,11.6496,12.832,10.495,10.7534,10.5739,10.036,11.5029,12.7121,11.7434,11.8393,11.7346,10.4236,10.057,15.5827,12.656,10.0986,9.567,10.2413,8.9223,9.9635,9.127,12.4089,13.0243,10.0472,10.3205,11.4799,11.3323,12.7111,10.4255,12.6836,13.3684,9.5919,13.4928,11.1752,10.3632,10.9289,10.0867,12.2404,9.924,11.6876,10.1177,16.3519,14.8341,15.2255,17.2159,12.5241,15.0352,16.9779,12.4561,15.968,14.9371,16.661,12.8855,13.2207,14.923,14.5856,16.1052,13.0646,14.3456,14.4562,17.2633,12.2793,15.1538,15.2287,11.8729,16.21,13.2178,15.0517,13.3675,13.3223,15.9618,13.3289,14.793,11.9207,11.0675,17.2891,15.4766,12.045,13.0839,12.8941,12.5695,11.7863,14.5526,14.3306,13.159,15.7141,15.4993,13.3416,13.2436,15.067,16.3981,15.7776,14.4953,16.3798,11.4969,16.3087,15.9535,15.1611,12.5071,13.4087,16.6081,15.1136,15.8385,12.6327,17.9475,12.4729,16.1436,12.7632,16.16,14.5215,14.1888,13.6797,12.8317,13.4019,15.3883,14.6726,15.64,16.9222,13.696,18.3346,15.0213,14.0447,17.1634,14.1159,17.0843,16.3156,14.3857,17.2119,16.4304,15.2662,13.9464,11.9444,17.5803,15.1477,14.1682,13.9109,12.1196,15.3024,16.3828,14.9901,15.5417,15.9856,14.2423,14.5872,17.1854,15.4237,14.7215,16.7981,13.6696,13.3086,13.2009,17.5774,18.4606,17.7967,11.9036,9.2414,11.2433,13.0285,11.1742,9.901,10.3956,11.7608,12.9563,9.2658,9.7949,13.8943,10.6284,15.9694,10.1873,10.683,9.4803,11.8848,11.8091,9.9397,13.0617,10.0357,15.9365,10.9521,10.5874,11.2741,11.5941,10.7318,11.1935,9.8854,12.0574,11.818,10.6262,14.9223,12.5141,11.0812,11.7751,11.1457,12.663,12.7403,12.3923,13.2224,11.2387,8.7915,9.7669,10.6473,12.2583,10.7198,12.0052,14.3295,14.9868,13.5978,16.0964,10.7854,14.1606,11.532,11.4968,11.7239,13.36,11.244,11.2719,11.2889,9.6674,12.3964,11.0792,10.2618,11.4496,12.0052,10.9084,9.1605,13.2915,10.1798,11.6879,8.5711,13.091,13.697,11.2245,10.9788,11.7087,10.7693,15.3664,10.6502,12.2169,9.6311,10.7988,10.5916,15.3895,10.6317,12.6926,11.502,13.2636,14.9834,12.4276,10.3309,11.1266,12.5167,12.9935,10.721,9.5169,9.1184,16.5086,10.7524,11.008,10.5539,10.8925,10.5643,11.1451,12.1687,15.1543,11.2441,9.8834,12.6171,10.5943,11.6868,9.7312,12.5582,12.8115,10.4304,10.8638,12.4566,11.4033,11.6734,12.7258,10.963,12.26,10.2323,11.5252,12.4704,13.1339,11.1272,13.4892,12.4183,14.0401,12.4761,13.9235,13.6997,10.1603,11.2936,10.6397,10.782,16.5551,12.556,11.8571,10.4094,9.911,15.0843,13.7271,9.4205,11.9093,11.3055,9.71,12.9818,11.0175,17.2257,14.2505,14.095,16.9692,16.9034,15.9654,16.3968,16.4128,11.3721,16.7274,14.3358,15.958,16.7652,15.7731,16.8052,9.0247,10.7349,9.0961,12.6154,12.1943,13.0902,8.6886,14.6918,10.7354,11.0421,12.0825,12.9702,20.2722,21.6777,18.3533,20.5034,20.4457,20.7181,20.2004,20.9641,20.441,18.2972,19.9746,20.1026,21.1388,22.4657,22.7564,21.5783,21.5958,21.1768,21.5852,20.9494,21.6652,23.3005,20.5425,21.9062,22.9217,22.4585,21.1602,21.5457,22.3674,21.3583,22.3753,21.8347,23.5583,21.134,22.3005,20.142,22.0819,21.719,22.423,22.223,20.2354,20.852,22.3779,22.0188,21.6474,15.9178,20.4108,22.4945,21.764,22.4575,18.8114,22.5098,20.5142,20.2171,21.9591,22.1245,21.2172,19.9486,22.36,20.8183,22.2761,19.3395,20.3399,21.5922,17.4053,20.8626,21.196,20.6781,22.0956,18.6415,21.1864,20.5533,22.2265,22.7364,22.3672,22.0721,22.0006,22.3646,23.0322,21.4215,22.0324,22.6624,22.8178,20.7322,21.5215,21.7763,21.5758,22.4978,21.8275,21.0536,21.5596,16.2952,22.6892,21.8502,22.886,22.5992,22.3783,21.9136,21.7943,22.0894,20.7242,20.7369,20.451,18.2524,19.1543,22.5728,22.5055,22.0012,21.5659,15.9203,21.4813,20.6983,14.6101,22.2251,22.5298,22.7812,21.0225,22.1976,21.1896,22.5006,21.7949,21.762,21.2116,21.517,21.8136,21.9869,19.5316,21.7217,22.4316,20.537,20.7204,21.0978,20.6693,21.3049,21.378,21.6209,20.7586,19.0155,13.5677,21.9392,19.2349,21.311,19.6999,21.4246,21.4473,20.9696,22.3756,21.9116,21.0338,22.0435,18.6665,21.4688,17.3403,20.3723,20.9371,21.6174,21.7308,21.0248,22.0357,21.8097,21.1019,20.8391,21.0535,22.3547,19.8615,22.6422,20.9203,22.136,20.8512,21.0326,22.1442,22.1374,20.6935,22.1205,17.7628,22.0828,22.0682,18.3522,21.9663,21.5093,21.875,13.9125,21.5333,21.2365,18.5304,21.3068,19.7909,21.9086,21.1015,15.4927,21.5767,22.2784,22.0561,20.9941,22.7564,22.1826,20.1241,21.4456,21.4206,21.279,22.0078,22.1388,19.2652,18.2599,19.8093,22.0935,21.7694,20.4442,21.8212,21.7517,22.4372,22.2446,18.5751,21.3696,22.9257,21.4108,21.835,21.8629,22.2528,21.5459,21.0684,22.2821,21.2112,21.052,20.9757,19.5493,21.5008,21.1657,21.6803,21.9136,21.5442,22.1363,20.5782,21.0839,17.4201,20.4974,20.2027,22.0135,22.1842,18.8267,21.8549,21.8313,21.7516,20.4051,21.4341,22.3479,21.5591,20.9893,20.2431,19.5798,21.1787,20.5048,18.4093,22.0474,21.4147,21.5986,19.8308,19.7703,21.9088,20.5908,21.2821,21.6798,17.9464,21.7492,21.432,20.0653,19.7978,20.2371,20.9349,20.4768,20.0999,20.5973,20.3477,22.0437,21.3608,21.599,20.5401,19.9794,19.8452,19.6094,21.4406,18.8708,19.9827,20.8304,20.8695,12.3643,20.1897,18.6634,19.009,19.6603,19.6766,20.7063,19.1436,18.7444,18.9707,20.1802,20.8291,20.9582,19.2967,19.1107,21.3732,21.6634,21.4401,14.7888,21.1133,20.3978,21.4202,19.185,20.4184,21.0203,20.9792,20.8652,22.4854,19.7246,17.9935,20.7671,12.3296,21.4737,19.3001,20.9045,21.0339,18.3682,20.8549,19.3624,21.1014,21.6975,22.2877,20.5467,15.2833,20.2289,21.1709,19.9421,21.3342,21.5983,17.7799,19.4151,20.733,21.8535,18.6348,20.6951,20.5569,19.0545,17.0358,20.7167,20.8388,20.1425,14.6306,20.0732,15.9309,20.9155,21.6949,18.7739,20.4559,20.0585,20.0091,19.3034,19.1671,21.869,19.3589,16.7912,21.054,17.8236,17.8925,19.2984,21.1005,19.7185,20.5536,20.9183,21.6838,19.5261,19.579,12.8999,16.334,17.9901,19.1397,21.1631,17.3669,20.3407,20.3511,18.7551,20.0208,17.0968,19.1403,17.723,19.4351,20.0398,19.8724,17.0907,14.7233,18.7882,18.3293,13.1214,11.8869,12.3744,15.1382,11.3723,12.5818,11.6944,14.9553,12.0421,12.2916,12.9858,11.1247,11.6392,16.0272,13.4206,13.4816,16.8556,12.4444,11.2117,12.0659,14.2685,12.6213,12.9082,12.9212,13.5284,11.9418,13.913,14.1119,11.0622,11.7236,12.5105,14.533,13.5965,19.3352,20.7764,22.2631,18.7795,21.5314,20.7733,18.944,21.4689,21.1104,19.3704,22.5113,19.2995,22.6251,18.9761,21.4864,17.3246,19.4509,20.6903,21.0557,21.7062,21.9522,21.711,20.6201,20.6711],[22.2758,17.0652,18.2229,24.7194,17.2222,22.7616,14.9134,16.2644,14.9563,12.2588,13.4292,12.6215,14.2883,18.8753,21.4461,20.6916,16.8295,14.7243,13.3437,16.7515,17.0671,21.0918,15.5197,21.8337,23.1983,14.3519,23.7145,15.5434,19.3537,18.4109,14.1905,18.3793,18.9935,20.3205,13.0307,21.5054,14.0366,16.9061,16.5213,16.897,15.6505,22.35,18.682,24.0998,18.5612,13.7811,19.824,20.5689,16.467,17.2435,21.1662,23.315,19.2721,23.6066,20.5516,14.9854,0,12.0503,19.1075,17.3987,13.3197,18.1591,14.6298,23.9904,22.3314,13.5453,14.3738,17.2738,13.6861,16.188,14.1972,18.6962,13.8028,16.3996,13.6973,17.488,19.9869,15.3506,17.7217,19.1555,16.6578,21.1156,20.8572,20.141,20.3261,20.3637,17.9669,23.2923,14.773,20.2748,19.624,18.5407,16.2188,21.7537,15.4463,15.4169,16.4005,15.6996,16.1403,16.6241,21.3708,18.6283,19.4035,16.534,18.7442,21.4639,21.7755,18.7108,21.6624,21.2053,18.6491,20.7925,22.4553,16.504,21.3248,18.7924,15.9279,20.2213,16.503,22.7935,21.7647,19.5142,15.3686,18.2264,17.5729,19.1952,17.6548,20.7804,21.5462,20.6227,15.8196,20.2008,16.877,16.0367,14.7067,12.5072,14.273,14.8806,19.0298,15.9411,17.0395,15.889,20.5861,14.7683,17.5272,15.9047,19.5846,19.6165,19.3974,18.4854,21.3006,22.2476,16.3956,22.3287,15.8599,19.1998,16.7266,15.6038,19.8998,19.1108,13.3636,19.5634,21.0533,23.9194,22.8933,20.7729,19.4788,18.5901,24.903,18.7447,24.1571,22.0688,25.3787,19.8437,21.7114,18.2616,19.7963,23.4156,21.3644,21.9056,23.0534,23.16,17.972,19.1962,23.3218,18.0881,17.76,21.6471,22.6701,21.7438,18.5551,24.0185,21.4453,23.3085,17.5425,16.5723,18.642,23.3595,20.3595,20.3501,19.4532,20.3396,18.7751,16.2123,21.8079,22.2549,24.0465,20.9987,18.0754,19.9396,23.8434,25.0285,24.1572,22.4227,24.2925,19.1428,24.1076,24.0606,23.1718,19.711,20.5588,25.1645,23.9046,22.7056,19.9257,26.8101,19.7307,20.6431,17.8822,22.8906,23.5626,22.084,17.3976,20.7693,22.4059,23.8422,23.1069,24.4861,25.4593,21.723,21.2399,23.4311,17.6905,25.3293,21.9715,18.0503,24.6764,21.343,24.9191,25.064,22.4428,22.5635,19.9121,24.8261,21.8809,20.6782,17.4999,17.7582,22.9176,24.3708,19.6624,24.6289,24.0176,17.8369,22.7687,24.677,16.0275,19.7465,24.8341,17.4879,19.0907,15.9779,23.0099,22.2472,23.0224,20.1395,16.6325,13.489,21.6492,16.2501,18.495,18.0241,18.9537,16.9772,17.8616,17.8404,16.0928,19.024,19.1662,17.4115,18.5649,17.9902,17.4667,19.4312,16.0523,21.9888,17.3752,13.5867,18.7104,16.5657,18.7397,17.8073,17.3331,17.2976,18.227,20.7111,20.7425,17.9367,24.0047,20.5079,19.8301,18.9461,20.333,22.2383,21.5321,14.5606,21.9138,14.5346,15.4183,15.4838,16.4933,21.0651,17.2177,19.1822,16.4032,24.1756,22.7352,15.8802,15.2008,23.2739,20.6454,15.7797,16.4473,22.3388,19.2963,19.1445,18.5511,15.7035,20.4486,19.7969,17.2379,20.0793,15.7447,19.3124,16.0409,21.5969,15.5595,21.275,17.0429,22.3221,16.2641,18.8113,16.9672,18.0254,15.1726,24.4902,18.1996,15.2424,16.4985,16.7721,17.0344,24.6222,18.6348,21.3659,16.8768,12.107,23.8891,20.7943,18.2321,19.0969,21.5803,21.6509,16.7242,17.0964,18.718,25.1904,18.0446,18.2406,16.5791,19.8026,19.692,18.7585,18.3348,24.5687,18.1118,15.5475,18.6199,16.8689,18.5904,18.6319,15.2704,14.7846,15.6018,17.9322,20.4261,17.1943,17.271,17.7211,17.1656,21.123,18.1458,14.5729,20.8162,16.44,17.5262,22.2813,21.6369,22.9338,20.9955,22.7294,22.6008,15.366,15.8434,18.2278,16.2289,24.562,20.5972,19.2463,16.685,17.005,23.9196,22.6877,16.0992,20.7495,18.3587,16.9972,14.6675,19.5952,26.1924,23.5933,22.7953,23.1673,24.8464,24.3658,24.2992,23.4279,19.1797,24.7595,22.8674,24.6882,26.0238,23.9196,24.3987,16.3144,15.5432,14.6039,14.1703,15.0754,16.6433,16.892,15.352,15.1345,14.6057,16.2609,14.8999,23.2361,27.1331,22.2604,23.8781,25.885,25.0833,23.2664,24.0567,25.0714,25.2198,23.5544,21.8895,22.6164,29.1242,24.4921,25.1227,23.4307,25.7037,25.6386,23.6669,23.124,24.4899,22.6445,23.677,21.738,23.3094,23.7109,24.7671,22.2447,24.1332,22.9508,23.7832,21.388,24.0895,26.2937,23.3163,23.9463,25.1033,24.0425,24.3861,23.5846,24.2669,24.0663,22.3611,22.9033,15.8248,23.7412,22.898,25.071,22.8324,20.2724,25.774,22.9103,25.5634,24.7604,25.5255,24.0632,21.9966,23.5375,25.5486,21.8819,23.5837,23.8287,24.7147,20.0141,24.1354,25.0985,24.5777,24.1905,21.4163,21.0582,25.5837,25.7926,25.0114,25.5977,26.1831,25.8181,25.952,29.744,24.1328,27.824,28.5226,25.1416,23.953,27.7572,26.5019,25.5671,29.28,25.7641,26.0708,24.8061,21.2696,28.9617,26.438,24.617,25.6376,26.4569,26.1263,25.5754,26.9652,24.0616,24.8991,23.7342,20.1844,23.7217,26.9728,27.1505,27.9544,27.9751,16.7667,24.9803,26.6884,20.7399,24.1731,26.1487,29.1816,25.8545,26.5857,20.2671,27.6673,23.311,26.5582,26.0616,24.4695,26.8723,25.3691,22.4961,24.5244,28.4497,24.8336,25.2025,25.2591,26.1437,24.2522,24.8835,22.5074,25.0657,23.2028,20.04,27.7365,22.5398,24.8312,22.2401,24.2658,27.2535,25.8963,29.5363,26.9006,24.5335,25.5594,23.4473,26.0426,23.8108,25.1877,23.8629,25.7704,25.2926,24.7927,25.9659,25.6723,26.9269,22.5179,24.99,27.6827,25.4418,27.4069,24.3795,27.599,24.25,25.5272,25.127,26.2021,25.2463,26.5845,20.8859,25.5645,25.7933,22.4986,27.608,25.5149,24.82,16.3903,25.6477,26.0435,25.2668,24.7899,19.5867,25.4261,26.6831,18.3307,26.2748,28.3321,26.9502,22.7938,25.8404,27.4827,25.0639,21.9534,27.6503,26.0477,27.0086,26.0608,23.5021,23.004,24.1547,27.2961,26.548,24.864,26.3935,25.3939,26.0311,28.0463,16.9776,23.2249,22.7334,24.6783,23.8097,25.6644,28.3553,24.7041,23.6609,27.4279,22.476,27.1242,24.1488,24.4245,24.4928,23.5865,24.8163,24.4839,24.9085,27.255,24.9393,24.2341,21.481,24.058,26.2388,26.711,24.9105,25.3372,25.2045,25.4962,25.3941,23.427,21.859,25.8189,23.0708,29.2301,28.1113,27.5877,29.4107,28.079,26.2288,30.021,28.5847,29.6529,27.7244,27.5585,30.4097,26.9042,28.3894,29.441,22.2088,26.6393,29.2057,27.9894,27.5629,27.6184,28.5123,28.7158,27.1117,27.7943,27.8087,30.2101,29.728,29.5224,28.6882,28.3829,28.4591,28.248,29.7687,26.8938,28.7467,29.317,29.3379,20.8006,28.4232,27.3992,27.7364,28.038,27.8015,29.1504,27.1465,26.1358,27.1561,28.8153,29.6129,29.8723,27.3247,27.5135,29.8887,30.2099,29.8555,21.9961,29.5595,28.8359,29.8181,26.9119,28.7337,29.1823,29.4794,29.4712,31.1679,27.5152,26.0374,29.3174,19.6877,30.0995,27.7195,29.161,29.1673,26.5348,29.2223,27.2699,29.839,30.1393,31.0703,28.9049,24.0495,28.9364,29.1927,28.2759,29.9307,30.0972,24.7613,26.5811,28.6172,30.4123,26.7035,29.1263,28.4769,26.3694,23.6853,28.8602,28.8387,24.5524,21.5843,27.8041,23.5583,28.3839,29.8827,26.2577,28.2,28.3779,28.3262,26.6547,27.232,30.2247,27.1057,25.1087,28.7883,25.9413,21.752,27.0243,29.1523,26.857,27.7515,28.8532,29.1241,26.5332,27.1476,17.962,22.5323,23.5547,25.7746,29.1233,23.7618,27.0694,28.0121,25.8137,27.2225,22.5162,25.0626,25.311,27.8484,28.3836,27.9404,25.1064,19.0747,26.7314,26.0576,22.4315,20.6314,20.1267,17.6425,19.4391,21.5371,21.1466,23.9038,20.7658,21
[truncated: 5,926,102 more chars]
