# Supplementary material for: Focused multidimensional scaling: interactive visualization for exploration of high-dimensional data
Source: BMC Bioinformatics. 2019 May 2;20:221. doi: 10.1186/s12859-019-2780-y (PMC6498510; doi:10.1186/s12859-019-2780-y)
Supplement: Supplementary file 1 — HTML file corresponding to https://lea-urpa.github.io/PaperSupplement.html. To view the file, download the zip file, unzip, and double click the HTML file to open in any browser with Javascript enabled. (ZIP 2891 kb) [file 12859_2019_2780_MOESM1_ESM.zip › urpa_focusedMDS_supplement/lib/irisdata.js]

var irisdata = {"distances":[[0,0.5385,0.5099,0.6481,0.1414,0.6164,0.5196,0.1732,0.922,0.469,0.3742,0.3742,0.5916,0.995,0.8832,1.1045,0.5477,0.1,0.7416,0.3317,0.4359,0.3,0.6481,0.469,0.5916,0.5477,0.3162,0.1414,0.1414,0.5385,0.5385,0.3873,0.6245,0.8062,0.4583,0.3742,0.4123,0.2449,0.866,0.1414,0.1732,1.3491,0.7681,0.4583,0.6164,0.5916,0.3606,0.5831,0.3,0.2236,4.0037,3.6166,4.1641,3.0935,3.7921,3.4161,3.7855,2.3452,3.7497,2.8879,2.7037,3.228,3.1464,3.7,2.5807,3.6277,3.4351,3.01,3.7683,2.8827,3.8536,3.0757,4.0472,3.6579,3.4161,3.5972,4.0472,4.245,3.5313,2.494,2.8178,2.7019,2.8948,4.1352,3.4117,3.5199,3.9115,3.618,3,3.0216,3.3121,3.5958,3.01,2.3875,3.1528,3.0741,3.1257,3.3451,2.0905,3.0578,5.2849,4.2083,5.3019,4.6904,5.0567,6.0951,3.5917,5.6365,5.0478,5.6391,4.3566,4.52,4.8539,4.1905,4.417,4.626,4.6454,6.2402,6.4985,4.1413,5.1215,4.0286,6.2113,4.1097,4.9699,5.3122,3.9774,4.0075,4.8405,5.0971,5.5462,6.0141,4.8806,4.1605,4.5706,5.7888,4.8918,4.6065,3.8962,4.7969,5.02,4.6368,4.2083,5.2574,5.1361,4.654,4.2767,4.4598,4.6508,4.14],[0.5385,0,0.3,0.3317,0.6083,1.0909,0.5099,0.4243,0.5099,0.1732,0.866,0.4583,0.1414,0.6782,1.3601,1.6279,1.0536,0.5477,1.1747,0.8367,0.7071,0.7616,0.781,0.5568,0.6481,0.2236,0.5,0.5916,0.5,0.3464,0.2449,0.6782,1.1489,1.3416,0.1414,0.3,0.7874,0.6083,0.5099,0.4583,0.5292,0.8185,0.5477,0.6782,0.9849,0.1414,0.8485,0.3606,0.8124,0.3162,4.0963,3.6865,4.2367,2.9698,3.8118,3.3912,3.8601,2.1471,3.7881,2.8054,2.4617,3.245,3.0414,3.7121,2.5593,3.7,3.4337,2.9715,3.6919,2.7928,3.8936,3.0741,4.0187,3.6565,3.4467,3.651,4.0804,4.2953,3.5384,2.4187,2.7,2.5788,2.8548,4.117,3.3985,3.5972,3.9787,3.5581,2.9983,2.9292,3.2435,3.6222,2.9547,2.1794,3.1032,3.079,3.1145,3.3645,1.9131,3.0299,5.3385,4.1809,5.3572,4.7085,5.0912,6.1595,3.4799,5.6868,5.0408,5.7472,4.4193,4.5211,4.902,4.134,4.4023,4.6808,4.6829,6.3695,6.5315,4.062,5.1904,4.0025,6.2618,4.1061,5.0428,5.3898,3.9812,4.0311,4.8518,5.1585,5.592,6.1547,4.8918,4.1689,4.5475,5.86,4.9598,4.6508,3.9154,4.86,5.0725,4.7021,4.1809,5.3207,5.2067,4.7,4.2497,4.4989,4.7181,4.1533],[0.5099,0.3,0,0.2449,0.5099,1.0863,0.2646,0.4123,0.4359,0.3162,0.8832,0.3742,0.2646,0.5,1.3638,1.5875,1.01,0.5196,1.2369,0.755,0.8307,0.7,0.5099,0.6481,0.6403,0.469,0.5099,0.6164,0.5477,0.3,0.3317,0.781,1.0536,1.2845,0.3,0.3162,0.8544,0.469,0.3606,0.4899,0.4359,0.9274,0.3,0.6557,0.9592,0.2646,0.781,0.1414,0.8062,0.3317,4.2767,3.8497,4.4159,3.1544,3.9975,3.5511,4.0112,2.3065,3.9749,2.9496,2.6476,3.4029,3.2588,3.8794,2.7203,3.8807,3.5749,3.1528,3.8962,2.9783,4.0311,3.2588,4.2071,3.8314,3.6318,3.8341,4.2732,4.4699,3.7027,2.6153,2.8879,2.7713,3.0364,4.2825,3.5299,3.7323,4.1545,3.767,3.1464,3.1032,3.4073,3.7855,3.1401,2.3537,3.268,3.2326,3.2726,3.5426,2.0857,3.1953,5.4727,4.3347,5.529,4.8683,5.2469,6.3364,3.6083,5.866,5.2249,5.8941,4.5738,4.6936,5.0695,4.2919,4.5442,4.827,4.8456,6.5207,6.7179,4.2509,5.3488,4.1437,6.4467,4.2814,5.1942,5.5588,4.1497,4.1857,5.015,5.3385,5.7775,6.3127,5.0537,4.3417,4.717,6.0407,5.0922,4.8062,4.0669,5.0269,5.2288,4.8683,4.3347,5.4754,5.3535,4.8642,4.4306,4.6615,4.8487,4.2988],[0.6481,0.3317,0.2449,0,0.6481,1.1662,0.3317,0.5,0.3,0.3162,1,0.3742,0.2646,0.5196,1.5297,1.7146,1.1662,0.6557,1.3229,0.866,0.8775,0.8062,0.7071,0.6481,0.5385,0.4243,0.5477,0.7211,0.6782,0.1732,0.2236,0.8775,1.1705,1.4248,0.3,0.5099,1.005,0.6,0.3,0.5831,0.6083,0.8367,0.3,0.7,0.9695,0.2646,0.866,0.1414,0.922,0.4583,4.1773,3.7336,4.3058,2.985,3.873,3.3926,3.8897,2.1119,3.8549,2.7785,2.4515,3.268,3.1081,3.7376,2.5807,3.7762,3.4205,3,3.7497,2.816,3.8923,3.1305,4.062,3.6851,3.5114,3.7229,4.1545,4.3497,3.5623,2.4698,2.7203,2.6038,2.8914,4.128,3.3675,3.6069,4.0423,3.6263,2.9967,2.9377,3.2357,3.6483,2.99,2.1633,3.1081,3.0838,3.1225,3.4132,1.9157,3.0447,5.3357,4.1773,5.4065,4.7223,5.1098,6.2153,3.4205,5.7385,5.0813,5.7845,4.452,4.553,4.9457,4.1304,4.3966,4.7011,4.7096,6.414,6.5901,4.0878,5.2297,3.9862,6.323,4.1437,5.0695,5.4387,4.0125,4.0472,4.8734,5.2173,5.6551,6.2153,4.9132,4.1988,4.5552,5.9321,4.9629,4.669,3.9268,4.9102,5.1049,4.7603,4.1773,5.3498,5.2326,4.7455,4.2884,4.5332,4.7191,4.1497],[0.1414,0.6083,0.5099,0.6481,0,0.6164,0.4583,0.2236,0.922,0.5292,0.4243,0.3464,0.6403,0.9747,0.9165,1.0863,0.5477,0.1732,0.7937,0.2646,0.5385,0.2646,0.5657,0.5292,0.5745,0.6325,0.3464,0.2449,0.2828,0.5385,0.5745,0.5,0.5568,0.781,0.5196,0.4472,0.5196,0.1414,0.8544,0.2449,0.1732,1.4,0.728,0.4583,0.5831,0.6403,0.3,0.5657,0.3317,0.3,4.0608,3.6633,4.219,3.148,3.8497,3.4569,3.8249,2.3875,3.8079,2.9223,2.7586,3.2711,3.2187,3.7457,2.6268,3.6851,3.467,3.0627,3.8341,2.9377,3.8846,3.1337,4.1037,3.7068,3.4742,3.6551,4.1085,4.2965,3.5763,2.5573,2.874,2.7604,2.9496,4.1785,3.438,3.5511,3.9648,3.6865,3.0364,3.0708,3.3541,3.6401,3.0659,2.4372,3.1969,3.1129,3.167,3.3985,2.1424,3.1032,5.3132,4.2462,5.3507,4.7308,5.0961,6.1457,3.6166,5.6877,5.101,5.6763,4.3977,4.5684,4.901,4.2308,4.4508,4.6626,4.6883,6.2785,6.5536,4.1964,5.1643,4.0608,6.2658,4.1605,5.008,5.3591,4.0249,4.0472,4.8836,5.1498,5.6018,6.0572,4.9234,4.2083,4.6141,5.8438,4.9204,4.6454,3.9345,4.8446,5.0616,4.6861,4.2462,5.2972,5.173,4.7011,4.3301,4.5044,4.6787,4.1737],[0.6164,1.0909,1.0863,1.1662,0.6164,0,0.995,0.7,1.4595,1.01,0.3464,0.8124,1.1619,1.5716,0.6782,0.6164,0.4,0.5916,0.3317,0.3873,0.5385,0.4123,1.1225,0.6782,0.8307,1.01,0.6481,0.5292,0.6481,1.0149,1.0247,0.5385,0.4583,0.4796,0.9849,0.9695,0.6083,0.7211,1.4177,0.6481,0.7,1.8815,1.3,0.6083,0.3742,1.1269,0.3873,1.1225,0.3606,0.8062,3.6125,3.2465,3.7868,2.9445,3.4699,3.1544,3.4073,2.3281,3.4147,2.7055,2.7148,2.9189,2.9833,3.3897,2.3367,3.2588,3.1464,2.7785,3.5468,2.7074,3.5086,2.7928,3.7709,3.3675,3.0935,3.2465,3.7121,3.8833,3.2265,2.3195,2.6758,2.5729,2.6608,3.8471,3.1401,3.1448,3.5412,3.3867,2.724,2.8408,3.1032,3.2726,2.7893,2.3749,2.9223,2.7911,2.8548,3.0348,2.0567,2.8054,4.9061,3.9256,4.9224,4.3566,4.6979,5.7053,3.4264,5.2659,4.735,5.2058,3.9774,4.2012,4.4833,3.937,4.1146,4.2497,4.2919,5.7914,6.1343,3.9179,4.7276,3.7483,5.8361,3.8013,4.576,4.9173,3.6633,3.6742,4.5067,4.7223,5.1788,5.5597,4.5453,3.8458,4.2884,5.3917,4.5022,4.2474,3.5693,4.4125,4.6411,4.2497,3.9256,4.8683,4.7392,4.2849,3.9887,4.1024,4.265,3.8184],[0.5196,0.5099,0.2646,0.3317,0.4583,0.995,0,0.4243,0.5477,0.4796,0.866,0.3,0.4899,0.6164,1.3601,1.4933,0.9539,0.5099,1.2083,0.6481,0.8602,0.6,0.4583,0.6245,0.5477,0.6083,0.4583,0.6245,0.6083,0.3162,0.4243,0.8124,0.9487,1.2083,0.4472,0.5,0.9165,0.4123,0.469,0.5196,0.4243,1.1091,0.3162,0.5477,0.8185,0.4472,0.6782,0.2236,0.7746,0.4243,4.2308,3.7855,4.3669,3.1273,3.956,3.49,3.9345,2.2782,3.9357,2.8827,2.6495,3.3362,3.2634,3.821,2.6627,3.8354,3.4943,3.1161,3.8794,2.9496,3.9421,3.2202,4.1701,3.7829,3.5917,3.7908,4.2391,4.4147,3.6414,2.5981,2.8653,2.755,2.9983,4.2226,3.4424,3.6414,4.1024,3.755,3.0741,3.0627,3.3556,3.7229,3.1064,2.3388,3.214,3.1654,3.2094,3.4957,2.064,3.1401,5.3759,4.2638,5.4681,4.799,5.1711,6.2801,3.5313,5.8138,5.1798,5.8078,4.4978,4.6368,5.005,4.2273,4.4609,4.7424,4.7781,6.4397,6.6708,4.219,5.2745,4.062,6.3992,4.2285,5.1137,5.4964,4.0902,4.1122,4.9477,5.2887,5.7315,6.2402,4.985,4.2872,4.6626,5.9883,4.994,4.7318,3.9912,4.9619,5.1527,4.8031,4.2638,5.3972,5.2678,4.7969,4.3841,4.5935,4.7497,4.2178],[0.1732,0.4243,0.4123,0.5,0.2236,0.7,0.4243,0,0.7874,0.3317,0.5,0.2236,0.469,0.9055,1.044,1.2369,0.7,0.2,0.8367,0.4243,0.4472,0.3742,0.6708,0.3873,0.4472,0.4123,0.2236,0.2236,0.2236,0.3742,0.3742,0.4472,0.7348,0.9487,0.3162,0.3606,0.5477,0.2646,0.7483,0.1,0.2449,1.2288,0.6633,0.4243,0.6083,0.469,0.4243,0.4583,0.4243,0.1414,3.9648,3.5623,4.117,2.9866,3.7296,3.3257,3.7283,2.2113,3.6919,2.7803,2.569,3.1544,3.0545,3.6249,2.496,3.5819,3.3481,2.9206,3.6837,2.7821,3.7815,3.005,3.9686,3.5791,3.3556,3.5454,3.9912,4.1893,3.4554,2.4021,2.7111,2.5942,2.8089,4.0509,3.3181,3.4583,3.8613,3.5384,2.9138,2.9189,3.2094,3.5242,2.9206,2.2561,3.0578,2.99,3.0397,3.2772,1.9698,2.9698,5.2192,4.1207,5.2479,4.6163,4.99,6.0448,3.4742,5.5803,4.9749,5.5973,4.3,4.4475,4.7969,4.0976,4.3359,4.5662,4.5793,6.204,6.442,4.0472,5.0695,3.9395,6.1587,4.0373,4.9143,5.2621,3.9051,3.9357,4.7686,5.0448,5.4927,5.985,4.8094,4.0866,4.4833,5.7463,4.8311,4.5398,3.8223,4.7455,4.9629,4.5902,4.1207,5.201,5.0823,4.5989,4.2,4.3977,4.5891,4.0608],[0.922,0.5099,0.4359,0.3,0.922,1.4595,0.5477,0.7874,0,0.5568,1.2845,0.6708,0.4243,0.3464,1.7916,1.9975,1.4318,0.9274,1.6125,1.1489,1.1576,1.0863,0.8307,0.911,0.8124,0.6403,0.8307,1.005,0.9434,0.469,0.4899,1.1402,1.4491,1.7029,0.5477,0.7,1.257,0.866,0.1414,0.866,0.8602,0.6245,0.3162,0.9592,1.261,0.4243,1.1576,0.3606,1.2083,0.7211,4.3795,3.923,4.4978,3.0887,4.0435,3.5384,4.0768,2.1794,4.0361,2.8931,2.494,3.4337,3.2326,3.9013,2.7368,3.9711,3.5707,3.1512,3.8769,2.9428,4.0571,3.297,4.2083,3.8458,3.6905,3.9102,4.3324,4.5288,3.7229,2.6134,2.8337,2.7185,3.0414,4.272,3.5086,3.7921,4.232,3.7656,3.1544,3.0561,3.3615,3.8184,3.1321,2.2293,3.245,3.2465,3.2772,3.5861,2.005,3.1937,5.4973,4.3105,5.5821,4.8795,5.2707,6.3953,3.5029,5.9144,5.2316,5.9758,4.6293,4.7053,5.1176,4.2485,4.5277,4.8693,4.8775,6.6174,6.7557,4.2071,5.4074,4.1158,6.4985,4.2965,5.2488,5.6258,4.1677,4.2083,5.0259,5.4009,5.8301,6.4265,5.0646,4.3589,4.6968,6.1156,5.1323,4.8384,4.0853,5.0892,5.2735,4.9386,4.3105,5.5236,5.4065,4.9143,4.4294,4.7011,4.8888,4.3023],[0.469,0.1732,0.3162,0.3162,0.5292,1.01,0.4796,0.3317,0.5568,0,0.7874,0.3464,0.1732,0.728,1.3115,1.5556,1.01,0.5,1.1,0.755,0.6245,0.7,0.7746,0.5292,0.5196,0.2,0.4472,0.5099,0.4472,0.2646,0.1732,0.6557,1.044,1.261,0.1,0.3464,0.755,0.5099,0.5568,0.3742,0.5,0.9381,0.5568,0.6557,0.8832,0.2646,0.7416,0.3464,0.728,0.2646,4.0435,3.6359,4.1857,2.9479,3.7709,3.3422,3.8066,2.1307,3.739,2.7749,2.4556,3.2031,3.0133,3.662,2.5259,3.6524,3.3853,2.9223,3.6688,2.7586,3.8458,3.0364,3.9799,3.6028,3.4015,3.6056,4.0348,4.2497,3.4943,2.3875,2.6721,2.5495,2.8178,4.0719,3.3496,3.5426,3.9294,3.5285,2.9496,2.9,3.1984,3.5707,2.9189,2.1679,3.0627,3.0249,3.0676,3.3181,1.9105,2.9883,5.2924,4.1437,5.3113,4.6583,5.0468,6.1082,3.4525,5.6329,4.998,5.6974,4.3749,4.4822,4.86,4.1061,4.3761,4.6411,4.6325,6.3071,6.4877,4.0286,5.1468,3.9686,6.2113,4.0706,4.992,5.3329,3.9446,3.9875,4.8114,5.1029,5.5444,6.0918,4.8539,4.1195,4.4933,5.8181,4.9143,4.5978,3.873,4.8177,5.0339,4.669,4.1437,5.2745,5.1653,4.6669,4.2202,4.4576,4.6723,4.1061],[0.3742,0.866,0.8832,1,0.4243,0.3464,0.866,0.5,1.2845,0.7874,0,0.6782,0.9327,1.3675,0.5831,0.7874,0.3464,0.3873,0.3873,0.3317,0.3606,0.3606,0.9487,0.6164,0.781,0.8124,0.5477,0.2828,0.3742,0.866,0.8544,0.3606,0.4583,0.5196,0.781,0.7071,0.3,0.5292,1.2369,0.4243,0.5,1.6793,1.1358,0.6083,0.5477,0.9327,0.3317,0.9487,0.1,0.5745,3.8066,3.4554,3.9825,3.0708,3.6497,3.3332,3.629,2.4125,3.5917,2.8705,2.7731,3.1177,3.0822,3.5791,2.51,3.4496,3.3496,2.9257,3.6851,2.8373,3.735,2.9597,3.937,3.5412,3.2696,3.4322,3.8859,4.0841,3.4191,2.4372,2.7928,2.6796,2.8142,4.0348,3.3437,3.3779,3.739,3.5199,2.9155,2.985,3.2604,3.4684,2.936,2.4495,3.0887,2.9783,3.0381,3.214,2.1424,2.9783,5.1488,4.1243,5.1332,4.5629,4.9183,5.9119,3.5972,5.4635,4.9173,5.4498,4.2024,4.3966,4.6968,4.1255,4.3324,4.4833,4.5011,6.0283,6.3301,4.0682,4.9548,3.956,6.0316,3.9912,4.8062,5.1284,3.8601,3.8859,4.7149,4.9173,5.3722,5.7888,4.756,4.0336,4.4665,5.5991,4.7487,4.4632,3.7815,4.6293,4.8683,4.4699,4.1243,5.0971,4.978,4.5033,4.1701,4.3162,4.5111,4.0324],[0.3742,0.4583,0.3742,0.3742,0.3464,0.8124,0.3,0.2236,0.6708,0.3464,0.6782,0,0.4583,0.8185,1.2329,1.3638,0.8602,0.3873,0.995,0.5196,0.6083,0.4796,0.6633,0.4472,0.3,0.4472,0.2828,0.4243,0.4472,0.2236,0.3,0.6403,0.8185,1.0817,0.3317,0.4899,0.7681,0.3162,0.6403,0.3162,0.3873,1.1832,0.5385,0.4583,0.6164,0.4583,0.5,0.3464,0.5916,0.3,3.9912,3.5637,4.1328,2.9445,3.7336,3.2848,3.7189,2.1307,3.7014,2.7166,2.5,3.1337,3.0463,3.6042,2.4698,3.6028,3.3015,2.8948,3.6742,2.7477,3.7483,3.0033,3.9547,3.5581,3.363,3.5609,4.005,4.1929,3.4337,2.3875,2.6721,2.5573,2.7893,4.0175,3.2588,3.4366,3.873,3.5369,2.874,2.8758,3.1575,3.5057,2.8983,2.1863,3.0166,2.9547,3.005,3.2726,1.9157,2.9377,5.1875,4.078,5.2488,4.5891,4.9689,6.0506,3.3882,5.5812,4.9619,5.5982,4.2919,4.4306,4.7937,4.0522,4.2953,4.5497,4.5629,6.2113,6.4459,4.0162,5.0666,3.8897,6.166,4.0237,4.9031,5.265,3.8884,3.9115,4.7466,5.0517,5.5009,6.0042,4.7875,4.0682,4.4463,5.7645,4.8052,4.5188,3.7947,4.7487,4.9538,4.6,4.078,5.1904,5.0715,4.5978,4.1845,4.3875,4.5618,4.0224],[0.5916,0.1414,0.2646,0.2646,0.6403,1.1619,0.4899,0.469,0.4243,0.1732,0.9327,0.4583,0,0.5831,1.4318,1.6941,1.1269,0.6164,1.257,0.8832,0.7874,0.8246,0.755,0.6557,0.6481,0.3,0.5745,0.6557,0.5745,0.3162,0.2449,0.7874,1.1747,1.3928,0.2,0.3606,0.8718,0.6083,0.4243,0.5196,0.5831,0.7937,0.469,0.7616,1.0344,0.2,0.8832,0.3,0.8718,0.3742,4.1785,3.7643,4.3162,3.0299,3.8897,3.4496,3.9345,2.1886,3.8639,2.8618,2.502,3.3181,3.1064,3.7789,2.6325,3.7829,3.4943,3.0315,3.7643,2.8531,3.9623,3.1512,4.0878,3.7189,3.5242,3.7323,4.1581,4.3738,3.6083,2.488,2.7586,2.6363,2.924,4.1797,3.454,3.6688,4.0583,3.6304,3.061,2.99,3.2955,3.6905,3.0216,2.2249,3.1639,3.1401,3.178,3.438,1.9748,3.0952,5.4093,4.245,5.4351,4.7739,5.1633,6.2354,3.5256,5.7585,5.1098,5.8284,4.4978,4.5935,4.981,4.1988,4.4744,4.7592,4.7529,6.4459,6.6076,4.1231,5.2707,4.0669,6.3364,4.1809,5.1176,5.4635,4.0559,4.1024,4.9234,5.2316,5.6683,6.2338,4.9649,4.2356,4.6022,5.9447,5.0339,4.7191,3.9862,4.9417,5.1527,4.7906,4.245,5.3972,5.2868,4.7843,4.3243,4.576,4.7917,4.2178],[0.995,0.6782,0.5,0.5196,0.9747,1.5716,0.6164,0.9055,0.3464,0.728,1.3675,0.8185,0.5831,0,1.8083,2.0421,1.4663,1.01,1.7321,1.2166,1.3191,1.1747,0.6856,1.118,1.0296,0.866,0.995,1.1091,1.0344,0.6782,0.7211,1.2728,1.4765,1.7263,0.7348,0.7416,1.3191,0.9,0.2449,0.9849,0.9055,0.781,0.3162,1.1136,1.4177,0.6164,1.241,0.4796,1.2884,0.8246,4.6883,4.2391,4.8135,3.4322,4.3692,3.873,4.3932,2.5239,4.3578,3.2296,2.839,3.759,3.5707,4.2308,3.0643,4.2837,3.9,3.4857,4.2154,3.2833,4.3795,3.6235,4.5442,4.1773,4.0125,4.2273,4.6551,4.8508,4.0522,2.9479,3.1765,3.061,3.3749,4.6076,3.838,4.1061,4.5486,4.1012,3.4828,3.3971,3.7014,4.1449,3.4684,2.5749,3.5819,3.5749,3.6083,3.9115,2.3452,3.527,5.8189,4.6454,5.9059,5.2106,5.5982,6.7186,3.838,6.2402,5.5669,6.2873,4.9487,5.0379,5.4415,4.5858,4.8559,5.1894,5.2048,6.926,7.0852,4.5497,5.7271,4.4475,6.8242,4.6282,5.5687,5.9456,4.4978,4.5354,5.3572,5.7228,6.1555,6.7305,5.3954,4.6904,5.0339,6.4343,5.4498,5.1643,4.4125,5.4093,5.5955,5.2545,4.6454,5.8455,5.7245,5.2355,4.7645,5.0259,5.2058,4.6314],[0.8832,1.3601,1.3638,1.5297,0.9165,0.6782,1.3601,1.044,1.7916,1.3115,0.5831,1.2329,1.4318,1.8083,0,0.5477,0.469,0.8888,0.5568,0.7937,0.8775,0.8426,1.2806,1.1489,1.3601,1.3416,1.0954,0.8367,0.8718,1.4177,1.4036,0.8062,0.6856,0.4123,1.3077,1.1314,0.5916,1.01,1.7234,0.9695,0.9539,2.1448,1.6155,1.1,1.0296,1.4318,0.8307,1.456,0.6557,1.0817,3.9711,3.6851,4.1713,3.4684,3.8962,3.681,3.8665,2.9017,3.8236,3.2833,3.2512,3.4205,3.4293,3.8717,2.8671,3.6469,3.6905,3.2772,3.9975,3.2234,4.0212,3.2527,4.2285,3.8445,3.5199,3.6497,4.1037,4.3012,3.7189,2.8107,3.1969,3.0887,3.1591,4.3474,3.7068,3.6401,3.9446,3.8197,3.265,3.3749,3.6455,3.7537,3.2863,2.9292,3.4554,3.3181,3.3808,3.4914,2.6058,3.3272,5.3917,4.4486,5.3282,4.8353,5.1624,6.0836,4.0249,5.6595,5.1749,5.6054,4.4249,4.6637,4.9092,4.4654,4.6357,4.7138,4.7476,6.1563,6.5169,4.4057,5.1488,4.2907,6.2081,4.265,5.016,5.3104,4.1376,4.1641,4.9769,5.1069,5.5588,5.8932,5.016,4.3116,4.7802,5.7472,4.981,4.7138,4.0694,4.8239,5.0813,4.6519,4.4486,5.3047,5.1807,4.7138,4.4531,4.553,4.7508,4.3336],[1.1045,1.6279,1.5875,1.7146,1.0863,0.6164,1.4933,1.2369,1.9975,1.5556,0.7874,1.3638,1.6941,2.0421,0.5477,0,0.6164,1.0909,0.6403,0.8544,1.0817,0.922,1.4629,1.2728,1.4177,1.5811,1.2247,1.0488,1.1402,1.578,1.5969,1.044,0.6557,0.3606,1.5395,1.4353,0.9644,1.1747,1.9313,1.1832,1.1619,2.429,1.7916,1.1619,0.9381,1.6703,0.8775,1.6432,0.8307,1.3229,3.7908,3.4843,3.9875,3.3926,3.7443,3.5171,3.6401,2.8705,3.6715,3.1464,3.2573,3.2404,3.3971,3.6946,2.735,3.4785,3.49,3.1654,3.9115,3.1417,3.7855,3.1273,4.0915,3.6878,3.3749,3.49,3.9573,4.111,3.5426,2.7568,3.1337,3.0397,3.0496,4.1689,3.5014,3.3956,3.7603,3.7403,3.0887,3.2726,3.5114,3.5679,3.1843,2.9155,3.3166,3.1448,3.2171,3.3392,2.5904,3.1828,5.1215,4.2556,5.1157,4.6239,4.9325,5.8711,3.8652,5.4599,5.006,5.3348,4.1952,4.48,4.6968,4.2919,4.4193,4.4699,4.5343,5.8856,6.3253,4.2884,4.9122,4.0853,6.0133,4.0951,4.7686,5.0892,3.9573,3.9547,4.7697,4.9132,5.3722,5.6365,4.8062,4.134,4.6054,5.5435,4.7085,4.4878,3.8601,4.6076,4.8477,4.4385,4.2556,5.0616,4.9254,4.5011,4.2977,4.3417,4.48,4.1134],[0.5477,1.0536,1.01,1.1662,0.5477,0.4,0.9539,0.7,1.4318,1.01,0.3464,0.8602,1.1269,1.4663,0.469,0.6164,0,0.5196,0.5196,0.3873,0.6708,0.4123,0.9274,0.7874,1.005,1.0488,0.7071,0.5292,0.5831,1.0536,1.063,0.5385,0.4583,0.3873,0.9849,0.8367,0.4583,0.6633,1.3601,0.6481,0.5745,1.8385,1.2369,0.6708,0.6782,1.0909,0.4796,1.0863,0.3606,0.755,3.9509,3.5972,4.1304,3.2665,3.8105,3.5143,3.7643,2.6192,3.7603,3.0397,2.995,3.268,3.3015,3.7483,2.6721,3.5972,3.5071,3.1305,3.8704,3.0414,3.8665,3.1305,4.1158,3.7283,3.4366,3.5861,4.0522,4.2285,3.5791,2.642,3,2.8948,3,4.2048,3.5014,3.5057,3.8859,3.7135,3.0822,3.1733,3.4569,3.6318,3.1273,2.6608,3.2711,3.1544,3.2109,3.3838,2.3302,3.1544,5.2602,4.2767,5.2678,4.7181,5.0507,6.0523,3.7603,5.6187,5.0853,5.548,4.3243,4.5486,4.827,4.2778,4.4508,4.5935,4.6497,6.14,6.4769,4.2603,5.0705,4.0951,6.1822,4.1437,4.9295,5.2707,4.0075,4.0274,4.857,5.0735,5.5227,5.9017,4.8929,4.2036,4.6551,5.7228,4.8528,4.6087,3.9217,4.7529,4.982,4.576,4.2767,5.2173,5.0813,4.6174,4.3255,4.4486,4.6163,4.1785],[0.1,0.5477,0.5196,0.6557,0.1732,0.5916,0.5099,0.2,0.9274,0.5,0.3873,0.3873,0.6164,1.01,0.8888,1.0909,0.5196,0,0.7348,0.3162,0.4472,0.2449,0.6557,0.4123,0.6,0.5568,0.2646,0.1732,0.1732,0.5477,0.5477,0.3464,0.6481,0.8124,0.469,0.3873,0.4243,0.3,0.8718,0.1732,0.1414,1.3454,0.7746,0.3742,0.5916,0.5831,0.3742,0.5916,0.3162,0.2449,3.9749,3.5819,4.134,3.0594,3.759,3.3853,3.7497,2.313,3.7216,2.8478,2.6758,3.189,3.1225,3.6688,2.5397,3.5958,3.3985,2.985,3.735,2.8531,3.8131,3.0414,4.0162,3.6318,3.3853,3.5651,4.0187,4.2107,3.4957,2.4637,2.7875,2.6739,2.8618,4.1024,3.3749,3.4814,3.8794,3.5889,2.9648,2.9866,3.2833,3.5637,2.9783,2.3558,3.1193,3.043,3.0919,3.3136,2.0494,3.0232,5.2421,4.1689,5.2669,4.6573,5.018,6.0647,3.5511,5.6089,5.017,5.5991,4.3162,4.4833,4.8156,4.1485,4.3681,4.5815,4.6119,6.2089,6.4668,4.111,5.0813,3.985,6.183,4.0719,4.9325,5.283,3.9383,3.9686,4.8021,5.0705,5.5163,5.985,4.8405,4.1304,4.5453,5.7533,4.8477,4.5727,3.8562,4.7582,4.9769,4.5924,4.1689,5.2182,5.0922,4.6098,4.2379,4.4204,4.6065,4.1024],[0.7416,1.1747,1.2369,1.3229,0.7937,0.3317,1.2083,0.8367,1.6125,1.1,0.3873,0.995,1.257,1.7321,0.5568,0.6403,0.5196,0.7348,0,0.6325,0.5099,0.6481,1.3229,0.8062,1.01,1.0724,0.8185,0.6245,0.7141,1.1747,1.1489,0.5477,0.6481,0.5477,1.0863,1.0536,0.5477,0.9,1.5811,0.755,0.8602,1.9621,1.49,0.8246,0.6403,1.241,0.6164,1.2923,0.469,0.9165,3.5014,3.1828,3.6892,2.9292,3.3897,3.1369,3.3615,2.377,3.3211,2.7404,2.7313,2.8931,2.9034,3.3437,2.3302,3.1607,3.1512,2.7331,3.4771,2.6796,3.5014,2.7295,3.7054,3.3121,3.01,3.1544,3.6097,3.8066,3.1906,2.2738,2.6552,2.5475,2.6211,3.8144,3.1639,3.1273,3.454,3.3015,2.7221,2.832,3.0952,3.228,2.7477,2.4062,2.9103,2.7749,2.839,2.9698,2.0928,2.7857,4.8929,3.9166,4.8456,4.3162,4.6583,5.6125,3.4828,5.1749,4.6637,5.1468,3.9306,4.1497,4.4193,3.9332,4.1207,4.2202,4.2391,5.7105,6.0399,3.8704,4.669,3.7603,5.735,3.7497,4.5266,4.8322,3.6208,3.6455,4.4654,4.6249,5.0804,5.4608,4.5067,3.7895,4.245,5.2915,4.4878,4.2036,3.5482,4.3428,4.5946,4.1821,3.9166,4.8177,4.7,4.2297,3.937,4.0522,4.2544,3.8066],[0.3317,0.8367,0.755,0.866,0.2646,0.3873,0.6481,0.4243,1.1489,0.755,0.3317,0.5196,0.8832,1.2166,0.7937,0.8544,0.3873,0.3162,0.6325,0,0.5477,0.1414,0.7416,0.5745,0.6481,0.8185,0.4359,0.3317,0.4359,0.7348,0.7746,0.5099,0.3742,0.5831,0.7348,0.6856,0.5477,0.3606,1.0863,0.4123,0.3742,1.6279,0.9487,0.4472,0.4123,0.8602,0.1414,0.7937,0.2449,0.5292,3.9268,3.5341,4.0902,3.1081,3.743,3.3705,3.6905,2.3937,3.6973,2.8618,2.7821,3.1639,3.1796,3.6414,2.5436,3.5595,3.366,2.9917,3.7696,2.8879,3.7603,3.0414,4.0162,3.6125,3.3675,3.5369,3.9987,4.1725,3.4728,2.508,2.8373,2.7295,2.8758,4.0829,3.3422,3.4147,3.838,3.6194,2.9411,3.0166,3.2894,3.5299,2.9983,2.4474,3.1225,3.0166,3.0757,3.2955,2.1401,3.0199,5.1749,4.1497,5.2192,4.6163,4.9699,6.0117,3.5623,5.5624,4.999,5.5182,4.2626,4.4609,4.7718,4.1461,4.3428,4.5266,4.5662,6.1164,6.4312,4.1304,5.0239,3.9623,6.1392,4.0571,4.8672,5.2221,3.9179,3.9306,4.7686,5.0229,5.4781,5.8941,4.8073,4.1037,4.5233,5.7061,4.777,4.52,3.8197,4.7096,4.9265,4.5486,4.1497,5.1585,5.0289,4.5706,4.2356,4.3795,4.5365,4.0608],[0.4359,0.7071,0.8307,0.8775,0.5385,0.5385,0.8602,0.4472,1.1576,0.6245,0.3606,0.6083,0.7874,1.3191,0.8775,1.0817,0.6708,0.4472,0.5099,0.5477,0,0.5099,1.0817,0.4359,0.6325,0.5745,0.4583,0.3,0.3606,0.7348,0.6782,0.2828,0.7616,0.8602,0.6164,0.6708,0.4243,0.6245,1.1489,0.3606,0.5831,1.4799,1.0954,0.5831,0.5745,0.7874,0.5099,0.8775,0.3742,0.5099,3.6111,3.2512,3.7776,2.7785,3.4161,3.0822,3.4322,2.1095,3.363,2.6096,2.4495,2.8896,2.7803,3.3437,2.2605,3.2419,3.1193,2.6552,3.4073,2.5495,3.5299,2.7111,3.681,3.2939,3.0364,3.214,3.6565,3.8717,3.1843,2.1471,2.496,2.377,2.5475,3.7908,3.1129,3.1875,3.5313,3.2435,2.6777,2.7055,2.99,3.2404,2.6627,2.1378,2.8267,2.7386,2.7928,2.9766,1.8439,2.724,4.9598,3.8859,4.9295,4.3394,4.7096,5.7114,3.3392,5.2517,4.6765,5.2849,4.0062,4.1641,4.4911,3.8769,4.1134,4.2907,4.286,5.8694,6.1139,3.7921,4.7645,3.7256,5.8215,3.755,4.6163,4.9325,3.629,3.6674,4.4922,4.7085,5.1585,5.6338,4.5354,3.7974,4.2166,5.4056,4.5673,4.2532,3.5623,4.4317,4.6723,4.279,3.8859,4.9041,4.7948,4.3023,3.9243,4.1061,4.329,3.8118],[0.3,0.7616,0.7,0.8062,0.2646,0.4123,0.6,0.3742,1.0863,0.7,0.3606,0.4796,0.8246,1.1747,0.8426,0.922,0.4123,0.2449,0.6481,0.1414,0.5099,0,0.7416,0.4583,0.6164,0.7416,0.3317,0.3,0.3873,0.6782,0.7071,0.4243,0.5099,0.6782,0.6633,0.6245,0.5292,0.3873,1.0296,0.3606,0.3162,1.5395,0.9055,0.3162,0.4123,0.7746,0.2449,0.7416,0.2828,0.469,3.8859,3.4857,4.046,3.0299,3.6865,3.3136,3.6442,2.3087,3.6483,2.7875,2.6944,3.1032,3.1097,3.5889,2.4718,3.5114,3.3091,2.9343,3.6973,2.8178,3.7068,2.9783,3.956,3.5623,3.3136,3.4857,3.9484,4.1219,3.4147,2.4352,2.7622,2.6552,2.8089,4.0262,3.2848,3.3675,3.7908,3.5525,2.8827,2.9428,3.228,3.4785,2.9309,2.3601,3.0578,2.9631,3.0166,3.2404,2.0445,2.9563,5.1245,4.0866,5.1711,4.5662,4.9173,5.9699,3.4886,5.5209,4.9447,5.4763,4.2107,4.4023,4.7191,4.0755,4.2732,4.471,4.5177,6.0869,6.3828,4.0645,4.9739,3.8962,6.0967,3.995,4.8218,5.1836,3.8562,3.8743,4.7117,4.983,5.4323,5.8669,4.7487,4.0522,4.4744,5.6586,4.7265,4.4733,3.7616,4.6583,4.8713,4.4911,4.0866,5.1098,4.9769,4.5111,4.1689,4.3243,4.4855,4.0062],[0.6481,0.781,0.5099,0.7071,0.5657,1.1225,0.4583,0.6708,0.8307,0.7746,0.9487,0.6633,0.755,0.6856,1.2806,1.4629,0.9274,0.6557,1.3229,0.7416,1.0817,0.7416,0,0.9592,0.9434,0.9381,0.7746,0.7874,0.7483,0.728,0.8062,0.9849,0.9327,1.1533,0.7681,0.6,0.9539,0.5099,0.7,0.7348,0.5196,1.3416,0.5385,0.8307,1.0677,0.755,0.8062,0.5657,0.866,0.6403,4.588,4.1641,4.7371,3.5651,4.3474,3.9128,4.3162,2.7313,4.3197,3.3196,3.1,3.739,3.6824,4.2273,3.0757,4.2024,3.9115,3.5355,4.2965,3.3808,4.3417,3.6194,4.5826,4.1929,3.9787,4.1665,4.6217,4.7979,4.0485,3.0166,3.3015,3.1906,3.4147,4.6411,3.8652,4.0262,4.4766,4.1653,3.49,3.4971,3.7908,4.1243,3.527,2.7893,3.6414,3.5791,3.6263,3.8923,2.504,3.5595,5.768,4.6851,5.8506,5.2058,5.5687,6.6581,3.9749,6.1992,5.5875,6.1693,4.8806,5.0428,5.3907,4.654,4.8713,5.1284,5.1749,6.7926,7.059,4.6487,5.6524,4.4822,6.7809,4.6336,5.4955,5.872,4.4944,4.5144,5.3526,5.6675,6.1139,6.5826,5.3889,4.6936,5.0843,6.3553,5.3787,5.1284,4.3955,5.3395,5.5371,5.173,4.6851,5.781,5.6462,5.1788,4.7948,4.985,5.1352,4.6282],[0.469,0.5568,0.6481,0.6481,0.5292,0.6782,0.6245,0.3873,0.911,0.5292,0.6164,0.4472,0.6557,1.118,1.1489,1.2728,0.7874,0.4123,0.8062,0.5745,0.4359,0.4583,0.9592,0,0.4796,0.4472,0.2,0.4243,0.4472,0.5196,0.4796,0.3873,0.922,1.0724,0.4583,0.6,0.6708,0.6164,0.911,0.3742,0.5,1.249,0.866,0.2646,0.5477,0.5568,0.5916,0.6633,0.5745,0.4359,3.6647,3.2465,3.8105,2.6627,3.4088,3.015,3.4132,1.9131,3.3853,2.4536,2.2782,2.8249,2.7495,3.3121,2.1587,3.2711,3.0299,2.6192,3.3556,2.4678,3.4569,2.6796,3.6497,3.2772,3.0414,3.2311,3.6824,3.8704,3.1321,2.0833,2.3958,2.2847,2.486,3.7336,3.0033,3.1417,3.5496,3.2202,2.5962,2.5942,2.9034,3.2109,2.6,1.9545,2.7386,2.6814,2.7221,2.9614,1.6401,2.6476,4.8918,3.7908,4.9285,4.3012,4.6637,5.7367,3.1559,5.2773,4.6583,5.2783,3.9724,4.1195,4.4699,3.7603,3.9887,4.2308,4.2638,5.9076,6.1262,3.7296,4.7424,3.6042,5.8532,3.7054,4.5957,4.9598,3.5721,3.6083,4.4396,4.7455,5.1827,5.6947,4.4766,3.7749,4.1845,5.4268,4.5022,4.2261,3.4928,4.4193,4.6282,4.2521,3.7908,4.8765,4.7497,4.2591,3.8639,4.0682,4.2603,3.739],[0.5916,0.6481,0.6403,0.5385,0.5745,0.8307,0.5477,0.4472,0.8124,0.5196,0.781,0.3,0.6481,1.0296,1.3601,1.4177,1.005,0.6,1.01,0.6481,0.6325,0.6164,0.9434,0.4796,0,0.5385,0.4123,0.5745,0.6403,0.3742,0.4243,0.7483,0.9055,1.1747,0.5099,0.755,0.9274,0.5568,0.8246,0.5,0.6481,1.2923,0.7483,0.5477,0.5385,0.6481,0.5831,0.5745,0.7071,0.5477,3.763,3.3242,3.8974,2.7055,3.4971,3.0232,3.4728,1.9,3.4627,2.4678,2.2804,2.8896,2.816,3.3496,2.2338,3.3749,3.0414,2.6401,3.4424,2.502,3.4957,2.7695,3.7081,3.3,3.1273,3.3302,3.7696,3.9535,3.1843,2.1564,2.431,2.3173,2.5475,3.759,2.995,3.1875,3.6373,3.3045,2.6173,2.6306,2.8948,3.2527,2.6552,1.9621,2.7622,2.6944,2.7495,3.0299,1.7088,2.687,4.9356,3.8236,5.006,4.3301,4.7181,5.8052,3.1353,5.331,4.7106,5.36,4.0509,4.1833,4.553,3.8039,4.0546,4.3093,4.3093,5.9674,6.2016,3.7656,4.827,3.6387,5.9203,3.7815,4.6551,5.017,3.6455,3.662,4.4967,4.8052,5.2583,5.7671,4.5398,3.8131,4.1785,5.5335,4.5585,4.2626,3.5454,4.5122,4.7149,4.3761,3.8236,4.9447,4.8322,4.3669,3.9446,4.1449,4.3151,3.7643],[0.5477,0.2236,0.469,0.4243,0.6325,1.01,0.6083,0.4123,0.6403,0.2,0.8124,0.4472,0.3,0.866,1.3416,1.5811,1.0488,0.5568,1.0724,0.8185,0.5745,0.7416,0.9381,0.4472,0.5385,0,0.4472,0.5477,0.4899,0.3606,0.2236,0.6083,1.1269,1.3153,0.1732,0.4472,0.7681,0.6481,0.6708,0.4243,0.5916,0.9165,0.7,0.6403,0.8832,0.3,0.8062,0.4899,0.7681,0.3606,3.8846,3.4785,4.0249,2.7767,3.6028,3.1859,3.6538,1.9748,3.5749,2.6192,2.2913,3.043,2.8355,3.5029,2.3622,3.49,3.2342,2.7604,3.49,2.5904,3.6946,2.8671,3.8105,3.4438,3.2357,3.4409,3.8678,4.0866,3.3332,2.2136,2.502,2.3791,2.6495,3.9115,3.2031,3.3956,3.7683,3.3511,2.7964,2.7331,3.0414,3.4132,2.7495,2.005,2.9017,2.8723,2.9103,3.1544,1.7407,2.8267,5.141,3.9837,5.1488,4.5011,4.8877,5.9473,3.3045,5.4727,4.8311,5.5444,4.2166,4.3162,4.6968,3.9421,4.2154,4.4833,4.4744,6.1595,6.3206,3.8588,4.987,3.8118,6.0481,3.9026,4.8374,5.1769,3.7789,3.8288,4.6487,4.9437,5.3796,5.9439,4.6904,3.9585,4.337,5.6524,4.7634,4.443,3.7148,4.6551,4.8724,4.5033,3.9837,5.1166,5.008,4.5011,4.0485,4.2953,4.5222,3.9522],[0.3162,0.5,0.5099,0.5477,0.3464,0.6481,0.4583,0.2236,0.8307,0.4472,0.5477,0.2828,0.5745,0.995,1.0954,1.2247,0.7071,0.2646,0.8185,0.4359,0.4583,0.3317,0.7746,0.2,0.4123,0.4472,0,0.3162,0.3464,0.4123,0.4123,0.4123,0.7937,0.9849,0.3873,0.4899,0.6245,0.4243,0.8062,0.2449,0.3317,1.249,0.728,0.2236,0.5099,0.5,0.4583,0.5292,0.4796,0.3,3.8275,3.4088,3.9749,2.8337,3.5805,3.1733,3.5707,2.064,3.5525,2.6115,2.4352,2.99,2.9257,3.4742,2.3281,3.438,3.1843,2.7821,3.5355,2.6363,3.6125,2.8531,3.821,3.438,3.2109,3.4,3.8523,4.0373,3.297,2.2583,2.5652,2.4536,2.6571,3.8962,3.1528,3.2939,3.7148,3.3985,2.7532,2.7622,3.061,3.3719,2.7713,2.1119,2.9017,2.8373,2.8827,3.1289,1.8083,2.8125,5.0468,3.9535,5.0941,4.4609,4.826,5.9,3.3045,5.4397,4.827,5.4351,4.1352,4.2884,4.6368,3.9268,4.1533,4.3932,4.4249,6.0581,6.2952,3.9,4.9061,3.7643,6.0183,3.8769,4.7539,5.1186,3.7417,3.7709,4.6054,4.9071,5.3498,5.8455,4.6433,3.9383,4.3417,5.5955,4.6573,4.3841,3.6551,4.5858,4.7937,4.4227,3.9535,5.0379,4.9112,4.4294,4.0386,4.2344,4.4147,3.8962],[0.1414,0.5916,0.6164,0.7211,0.2449,0.5292,0.6245,0.2236,1.005,0.5099,0.2828,0.4243,0.6557,1.1091,0.8367,1.0488,0.5292,0.1732,0.6245,0.3317,0.3,0.3,0.7874,0.4243,0.5745,0.5477,0.3162,0,0.1414,0.5916,0.5745,0.3,0.6083,0.7681,0.5,0.469,0.3606,0.3464,0.9644,0.1414,0.3,1.4071,0.8775,0.4583,0.5477,0.6557,0.3317,0.6782,0.2236,0.3,3.8743,3.4957,4.0373,2.9983,3.6715,3.3091,3.6674,2.276,3.6249,2.8,2.6325,3.1177,3.0364,3.5847,2.4779,3.5014,3.3317,2.8983,3.6579,2.7803,3.7457,2.9597,3.9319,3.5412,3.2939,3.4728,3.9217,4.1231,3.4191,2.3875,2.7203,2.6038,2.7857,4.0249,3.3136,3.4073,3.7868,3.5029,2.8948,2.924,3.2109,3.4799,2.9017,2.3152,3.0496,2.9648,3.0183,3.2265,2.0174,2.9513,5.1759,4.1049,5.1798,4.576,4.9427,5.9691,3.5128,5.5109,4.9295,5.5191,4.2403,4.4057,4.735,4.0915,4.3186,4.5144,4.5277,6.1139,6.3742,4.0336,5.003,3.9306,6.0844,3.9962,4.8518,5.1865,3.8652,3.8962,4.7276,4.9699,5.4203,5.8847,4.7686,4.0435,4.4576,5.663,4.7823,4.49,3.7868,4.6765,4.9051,4.5188,4.1049,5.14,5.022,4.5387,4.1653,4.344,4.542,4.0324],[0.1414,0.5,0.5477,0.6782,0.2828,0.6481,0.6083,0.2236,0.9434,0.4472,0.3742,0.4472,0.5745,1.0344,0.8718,1.1402,0.5831,0.1732,0.7141,0.4359,0.3606,0.3873,0.7483,0.4472,0.6403,0.4899,0.3464,0.1414,0,0.5745,0.5385,0.3,0.7141,0.8544,0.4359,0.3464,0.3317,0.3742,0.9,0.1414,0.2646,1.3115,0.8307,0.5,0.6782,0.5745,0.4583,0.6325,0.3317,0.2236,3.9509,3.5749,4.1134,3.0447,3.739,3.3808,3.751,2.3108,3.6959,2.8601,2.6552,3.1906,3.079,3.6592,2.5417,3.5749,3.4088,2.9631,3.7068,2.8337,3.8275,3.0232,3.995,3.6139,3.363,3.544,3.99,4.1976,3.4914,2.4372,2.7677,2.6495,2.846,4.0963,3.3912,3.4943,3.8626,3.5539,2.9698,2.9783,3.2757,3.5567,2.9597,2.3452,3.1145,3.0414,3.0903,3.297,2.0469,3.0183,5.2602,4.1749,5.2564,4.654,5.021,6.0473,3.5721,5.5884,4.998,5.6054,4.3197,4.4755,4.8104,4.1545,4.3875,4.5935,4.6065,6.2048,6.4459,4.0902,5.0823,4.0012,6.1595,4.0632,4.9356,5.2688,3.9345,3.9724,4.801,5.0478,5.4936,5.9741,4.8415,4.117,4.531,5.7367,4.8672,4.5717,3.8626,4.7529,4.982,4.5913,4.1749,5.2211,5.1029,4.6109,4.2273,4.4193,4.6271,4.111],[0.5385,0.3464,0.3,0.1732,0.5385,1.0149,0.3162,0.3742,0.469,0.2646,0.866,0.2236,0.3162,0.6782,1.4177,1.578,1.0536,0.5477,1.1747,0.7348,0.7348,0.6782,0.728,0.5196,0.3742,0.3606,0.4123,0.5916,0.5745,0,0.1414,0.7616,1.0392,1.2961,0.2449,0.5,0.9055,0.5,0.469,0.4583,0.5292,0.9747,0.4243,0.5831,0.8062,0.3162,0.7211,0.2236,0.7874,0.3742,4.0423,3.6042,4.1749,2.9017,3.7537,3.2833,3.7603,2.0518,3.7296,2.6889,2.4042,3.1512,3.015,3.6194,2.4718,3.6455,3.3091,2.8896,3.6538,2.7203,3.7736,3.015,3.9535,3.5679,3.3882,3.5958,4.0311,4.2249,3.4467,2.3685,2.6325,2.5159,2.7839,4.0187,3.2604,3.4785,3.9128,3.5242,2.8827,2.846,3.1369,3.527,2.8862,2.1048,3.005,2.9665,3.01,3.2924,1.8493,2.936,5.2173,4.0743,5.282,4.6054,4.992,6.0877,3.3451,5.6125,4.9689,5.6524,4.3278,4.4407,4.8239,4.0361,4.2965,4.5815,4.588,6.2746,6.4699,3.9925,5.1049,3.8859,6.1976,4.0324,4.9427,5.3075,3.9,3.9306,4.7603,5.0882,5.5308,6.0729,4.801,4.0817,4.4452,5.8052,4.8415,4.5464,3.8118,4.7854,4.985,4.6379,4.0743,5.2259,5.1098,4.6271,4.1833,4.4136,4.5978,4.0361],[0.5385,0.2449,0.3317,0.2236,0.5745,1.0247,0.4243,0.3742,0.4899,0.1732,0.8544,0.3,0.2449,0.7211,1.4036,1.5969,1.063,0.5477,1.1489,0.7746,0.6782,0.7071,0.8062,0.4796,0.4243,0.2236,0.4123,0.5745,0.5385,0.1414,0,0.7071,1.0863,1.3191,0.1414,0.4583,0.8602,0.5568,0.5099,0.4359,0.5477,0.911,0.5099,0.6,0.8426,0.2449,0.7616,0.3,0.7874,0.3464,3.9875,3.5595,4.1219,2.846,3.6973,3.2435,3.7229,2.0075,3.6729,2.6552,2.3452,3.1097,2.9411,3.5749,2.4269,3.5903,3.2787,2.8373,3.5875,2.6646,3.7443,2.958,3.8974,3.5199,3.3317,3.5398,3.9711,4.1749,3.4029,2.3043,2.5749,2.4556,2.7295,3.9762,3.2357,3.4496,3.8613,3.4554,2.8478,2.7964,3.0952,3.4843,2.8302,2.0518,2.9614,2.9292,2.9698,3.2404,1.7944,2.8914,5.1904,4.0373,5.2345,4.5662,4.9538,6.0382,3.3211,5.5624,4.9163,5.6169,4.2884,4.3932,4.7781,3.9962,4.2638,4.5464,4.5464,6.2378,6.4156,3.937,5.0636,3.8549,6.1441,3.9825,4.9061,5.2621,3.8536,3.8923,4.7181,5.0369,5.4763,6.0316,4.7592,4.0348,4.4023,5.7515,4.8146,4.5089,3.7749,4.7392,4.9447,4.5902,4.0373,5.1875,5.0744,4.5815,4.1304,4.3704,4.5717,4.0037],[0.3873,0.6782,0.781,0.8775,0.5,0.5385,0.8124,0.4472,1.1402,0.6557,0.3606,0.6403,0.7874,1.2728,0.8062,1.044,0.5385,0.3464,0.5477,0.5099,0.2828,0.4243,0.9849,0.3873,0.7483,0.6083,0.4123,0.3,0.3,0.7616,0.7071,0,0.7874,0.8367,0.6164,0.5745,0.3162,0.6245,1.1136,0.3606,0.469,1.4387,1.0583,0.469,0.6403,0.7348,0.5477,0.8544,0.3742,0.469,3.7202,3.3541,3.8872,2.8775,3.5199,3.2031,3.5355,2.2023,3.4799,2.7,2.5456,2.985,2.9,3.4612,2.3473,3.3451,3.2265,2.7875,3.5057,2.6646,3.6249,2.8125,3.7934,3.4249,3.1464,3.3181,3.7696,3.9737,3.2894,2.2561,2.6058,2.492,2.6552,3.9051,3.2202,3.2863,3.6373,3.3526,2.7875,2.8071,3.1145,3.3556,2.7731,2.2293,2.9377,2.8601,2.9052,3.0887,1.9079,2.832,5.0478,3.9825,5.0299,4.4531,4.8062,5.8224,3.4278,5.3722,4.7906,5.3712,4.0951,4.2638,4.5837,3.9636,4.1809,4.3692,4.3966,5.9775,6.2209,3.9064,4.8518,3.8105,5.9372,3.8497,4.7149,5.0488,3.7216,3.7643,4.5891,4.8301,5.2697,5.7428,4.6271,3.9166,4.352,5.4973,4.6497,4.3646,3.6565,4.5211,4.7529,4.3486,3.9825,4.997,4.8734,4.3761,4.015,4.1976,4.4113,3.9154],[0.6245,1.1489,1.0536,1.1705,0.5568,0.4583,0.9487,0.7348,1.4491,1.044,0.4583,0.8185,1.1747,1.4765,0.6856,0.6557,0.4583,0.6481,0.6481,0.3742,0.7616,0.5099,0.9327,0.922,0.9055,1.1269,0.7937,0.6083,0.7141,1.0392,1.0863,0.7874,0,0.3464,1.0488,0.9747,0.7071,0.5916,1.3784,0.7141,0.6928,1.9519,1.2247,0.8124,0.5916,1.1916,0.3464,1.0909,0.4243,0.8367,3.9975,3.6346,4.1725,3.3196,3.8665,3.5185,3.7868,2.6514,3.8013,3.0676,3.043,3.3091,3.363,3.7656,2.7295,3.6538,3.5114,3.1448,3.9459,3.079,3.8833,3.1922,4.1581,3.735,3.4871,3.6428,4.1024,4.2743,3.6111,2.7037,3.0447,2.9377,3.048,4.2202,3.4943,3.5185,3.9306,3.7815,3.0935,3.2156,3.4583,3.6497,3.1733,2.7074,3.2939,3.1559,3.228,3.4234,2.4125,3.1843,5.2783,4.3035,5.3085,4.7276,5.0794,6.0811,3.7696,5.6374,5.1176,5.583,4.3669,4.5913,4.8754,4.3209,4.5056,4.64,4.668,6.1474,6.5192,4.2965,5.1166,4.1255,6.2121,4.1976,4.9528,5.2868,4.0583,4.0583,4.8929,5.0941,5.5615,5.9161,4.9346,4.2214,4.6433,5.7845,4.8785,4.6184,3.9535,4.8062,5.0349,4.6573,4.3035,5.2507,5.1274,4.6893,4.3886,4.4944,4.6411,4.1893],[0.8062,1.3416,1.2845,1.4248,0.781,0.4796,1.2083,0.9487,1.7029,1.261,0.5196,1.0817,1.3928,1.7263,0.4123,0.3606,0.3873,0.8124,0.5477,0.5831,0.8602,0.6782,1.1533,1.0724,1.1747,1.3153,0.9849,0.7681,0.8544,1.2961,1.3191,0.8367,0.3464,0,1.257,1.1358,0.7071,0.8544,1.631,0.9,0.8718,2.1517,1.49,0.9695,0.781,1.3928,0.6,1.3454,0.5477,1.0296,3.9472,3.6208,4.1364,3.4029,3.8588,3.5805,3.7815,2.8018,3.7881,3.167,3.1843,3.3362,3.4132,3.7921,2.7839,3.618,3.5707,3.2047,3.9737,3.1559,3.909,3.2078,4.1797,3.7696,3.4814,3.618,4.0804,4.2532,3.6387,2.7659,3.1321,3.0282,3.0968,4.2603,3.5707,3.5299,3.9026,3.8026,3.1544,3.2955,3.544,3.6715,3.2265,2.8478,3.363,3.2125,3.2833,3.4351,2.5338,3.2404,5.282,4.3497,5.2783,4.7466,5.0794,6.0415,3.8872,5.6125,5.1235,5.5344,4.3509,4.6,4.8528,4.3738,4.5365,4.6293,4.6701,6.0902,6.4854,4.3474,5.0853,4.1785,6.1749,4.2071,4.9346,5.2545,4.0706,4.0755,4.901,5.0646,5.5272,5.8447,4.9406,4.2403,4.6904,5.7254,4.8744,4.6249,3.9762,4.7728,5.013,4.6119,4.3497,5.2297,5.102,4.6615,4.4023,4.4855,4.6411,4.2249],[0.4583,0.1414,0.3,0.3,0.5196,0.9849,0.4472,0.3162,0.5477,0.1,0.781,0.3317,0.2,0.7348,1.3077,1.5395,0.9849,0.469,1.0863,0.7348,0.6164,0.6633,0.7681,0.4583,0.5099,0.1732,0.3873,0.5,0.4359,0.2449,0.1414,0.6164,1.0488,1.257,0,0.3317,0.7483,0.5196,0.5477,0.3606,0.469,0.922,0.5477,0.5831,0.8544,0.2,0.7348,0.3317,0.7211,0.2449,4.0125,3.5986,4.1533,2.9086,3.735,3.3076,3.7683,2.0905,3.7081,2.7295,2.4207,3.1607,2.985,3.6277,2.4799,3.618,3.3451,2.8931,3.6318,2.724,3.8026,2.9983,3.9459,3.5735,3.3675,3.5707,4.0037,4.2131,3.4554,2.3516,2.6363,2.5159,2.7803,4.0361,3.3091,3.5014,3.8949,3.4957,2.9103,2.8601,3.1654,3.5355,2.8827,2.1284,3.0249,2.99,3.0299,3.2833,1.8601,2.9496,5.2479,4.1012,5.2745,4.6228,5.006,6.0762,3.4073,5.6036,4.9649,5.656,4.3324,4.443,4.8198,4.0608,4.3243,4.5946,4.5967,6.2746,6.4545,3.995,5.1049,3.9217,6.1814,4.0299,4.9528,5.3019,3.9026,3.9459,4.7707,5.0744,5.5127,6.0614,4.8114,4.0866,4.4654,5.781,4.8683,4.5618,3.8301,4.777,4.989,4.6228,4.1012,5.2335,5.1196,4.6206,4.1785,4.4159,4.626,4.0657],[0.3742,0.3,0.3162,0.5099,0.4472,0.9695,0.5,0.3606,0.7,0.3464,0.7071,0.4899,0.3606,0.7416,1.1314,1.4353,0.8367,0.3873,1.0536,0.6856,0.6708,0.6245,0.6,0.6,0.755,0.4472,0.4899,0.469,0.3464,0.5,0.4583,0.5745,0.9747,1.1358,0.3317,0,0.5916,0.469,0.6403,0.3742,0.3317,1.0392,0.6083,0.6403,0.9487,0.3606,0.728,0.4472,0.6557,0.2236,4.2059,3.8131,4.3589,3.1796,3.9573,3.5707,3.9887,2.3875,3.9268,3.0033,2.7148,3.3971,3.2373,3.8717,2.724,3.8184,3.6028,3.1528,3.8756,2.9917,4.041,3.228,4.1905,3.8236,3.5875,3.7789,4.219,4.4294,3.6973,2.6038,2.9086,2.7893,3.0299,4.2919,3.5749,3.7269,4.1037,3.735,3.1654,3.1289,3.4424,3.7749,3.1369,2.4207,3.2894,3.245,3.2848,3.5143,2.1331,3.2047,5.48,4.3578,5.4909,4.8683,5.2393,6.2905,3.6932,5.8267,5.2058,5.8566,4.5497,4.6808,5.0379,4.3197,4.5662,4.8146,4.8311,6.473,6.6746,4.2579,5.317,4.1773,6.3984,4.265,5.173,5.5172,4.1376,4.1833,5.009,5.2915,5.7289,6.249,5.0478,4.3301,4.7297,5.9791,5.0922,4.7979,4.0694,4.987,5.2058,4.8208,4.3578,5.4534,5.3329,4.8311,4.417,4.64,4.8508,4.3151],[0.4123,0.7874,0.8544,1.005,0.5196,0.6083,0.9165,0.5477,1.257,0.755,0.3,0.7681,0.8718,1.3191,0.5916,0.9644,0.4583,0.4243,0.5477,0.5477,0.4243,0.5292,0.9539,0.6708,0.9274,0.7681,0.6245,0.3606,0.3317,0.9055,0.8602,0.3162,0.7071,0.7071,0.7483,0.5916,0,0.6245,1.2083,0.4583,0.5099,1.5652,1.1402,0.7071,0.8062,0.8718,0.5831,0.9539,0.3464,0.5477,3.9166,3.5819,4.0951,3.1528,3.751,3.4612,3.7683,2.492,3.6973,2.9883,2.8249,3.2419,3.1417,3.7041,2.6211,3.5567,3.4914,3.0348,3.7563,2.9292,3.8807,3.0578,4.0361,3.662,3.3734,3.5369,3.9837,4.1988,3.5412,2.5159,2.8758,2.7586,2.9138,4.1581,3.4914,3.5299,3.8536,3.5917,3.0512,3.0822,3.3793,3.5972,3.0315,2.5159,3.2047,3.1145,3.1654,3.3257,2.2045,3.0952,5.2972,4.2497,5.2517,4.6957,5.0498,6.0299,3.7216,5.5821,5.0249,5.5884,4.3324,4.51,4.8156,4.2391,4.4565,4.6163,4.6314,6.1717,6.4358,4.1617,5.0813,4.0866,6.1425,4.0988,4.9447,5.2564,3.9737,4.0162,4.8374,5.0349,5.48,5.9245,4.8775,4.1545,4.5935,5.7044,4.8969,4.6011,3.9128,4.7476,4.993,4.5793,4.2497,5.2297,5.1118,4.6163,4.2685,4.4385,4.6605,4.1725],[0.2449,0.6083,0.469,0.6,0.1414,0.7211,0.4123,0.2646,0.866,0.5099,0.5292,0.3162,0.6083,0.9,1.01,1.1747,0.6633,0.3,0.9,0.3606,0.6245,0.3873,0.5099,0.6164,0.5568,0.6481,0.4243,0.3464,0.3742,0.5,0.5568,0.6245,0.5916,0.8544,0.5196,0.469,0.6245,0,0.7937,0.3162,0.2646,1.3784,0.6557,0.5568,0.6481,0.6403,0.3606,0.5099,0.4359,0.3317,4.1413,3.739,4.2965,3.2016,3.9243,3.5114,3.8974,2.4207,3.8807,2.9732,2.7911,3.3407,3.2772,3.8092,2.6944,3.7656,3.5242,3.1177,3.9013,2.9917,3.9509,3.2062,4.1689,3.7656,3.5482,3.7336,4.1833,4.3726,3.6428,2.6192,2.9257,2.8107,3.0133,4.2379,3.49,3.6208,4.0423,3.7537,3.0952,3.1257,3.4015,3.7054,3.1273,2.4739,3.2527,3.1702,3.2265,3.4684,2.1932,3.1639,5.3824,4.307,5.4268,4.7937,5.1662,6.2201,3.6579,5.7576,5.1672,5.7567,4.4744,4.6379,4.978,4.2919,4.52,4.7392,4.756,6.3545,6.628,4.2532,5.2431,4.1219,6.3388,4.232,5.0813,5.4314,4.0963,4.1158,4.9528,5.2211,5.6763,6.136,4.994,4.272,4.6658,5.9271,4.993,4.7117,4.0025,4.9244,5.14,4.7728,4.307,5.3722,5.2517,4.7833,4.4011,4.5793,4.7508,4.2356],[0.866,0.5099,0.3606,0.3,0.8544,1.4177,0.469,0.7483,0.1414,0.5568,1.2369,0.6403,0.4243,0.2449,1.7234,1.9313,1.3601,0.8718,1.5811,1.0863,1.1489,1.0296,0.7,0.911,0.8246,0.6708,0.8062,0.9644,0.9,0.469,0.5099,1.1136,1.3784,1.631,0.5477,0.6403,1.2083,0.7937,0,0.8307,0.7874,0.7141,0.2,0.9274,1.2369,0.4243,1.1045,0.3,1.1576,0.6782,4.4497,3.9962,4.5727,3.1937,4.1267,3.6304,4.1497,2.2913,4.117,2.9883,2.6153,3.5143,3.3362,3.9875,2.8196,4.0435,3.6565,3.245,3.9762,3.043,4.1352,3.3808,4.3023,3.9357,3.7709,3.9862,4.4147,4.6076,3.8079,2.7074,2.9377,2.8231,3.1321,4.3646,3.5958,3.8626,4.307,3.8626,3.2388,3.1559,3.4612,3.9013,3.2265,2.3431,3.3392,3.3317,3.3645,3.6688,2.1071,3.2833,5.5749,4.4023,5.6622,4.9669,5.3535,6.4761,3.6042,5.9983,5.3245,6.044,4.7043,4.7937,5.1971,4.344,4.613,4.9447,4.9608,6.6851,6.8425,4.3105,5.4827,4.2048,6.5826,4.3841,5.3245,5.7035,4.2532,4.2907,5.1127,5.4818,5.9135,6.4915,5.1507,4.4475,4.7937,6.1919,5.2058,4.9204,4.1677,5.1653,5.3507,5.011,4.4023,5.6009,5.48,4.991,4.5211,4.7812,4.9619,4.3875],[0.1414,0.4583,0.4899,0.5831,0.2449,0.6481,0.5196,0.1,0.866,0.3742,0.4243,0.3162,0.5196,0.9849,0.9695,1.1832,0.6481,0.1732,0.755,0.4123,0.3606,0.3606,0.7348,0.3742,0.5,0.4243,0.2449,0.1414,0.1414,0.4583,0.4359,0.3606,0.7141,0.9,0.3606,0.3742,0.4583,0.3162,0.8307,0,0.2646,1.2728,0.755,0.4359,0.6,0.5196,0.4123,0.5477,0.3606,0.1732,3.9154,3.5242,4.0719,2.9715,3.6905,3.3061,3.6946,2.2181,3.6497,2.7749,2.571,3.1273,3.0232,3.5958,2.4739,3.5355,3.3317,2.8948,3.6524,2.7622,3.759,2.9698,3.937,3.5496,3.3151,3.5014,3.9472,4.1497,3.4278,2.3749,2.6944,2.5768,2.7821,4.0274,3.3076,3.4307,3.8184,3.5029,2.8948,2.9034,3.1953,3.4943,2.8948,2.2583,3.0397,2.9682,3.0183,3.2419,1.9672,2.9479,5.1952,4.1024,5.2086,4.5891,4.9608,6.0025,3.4785,5.5399,4.9417,5.5588,4.2661,4.417,4.7603,4.0817,4.3186,4.5365,4.5475,6.1612,6.4008,4.0237,5.0329,3.9256,6.1156,4.0062,4.8806,5.2211,3.8756,3.909,4.7403,5.002,5.4498,5.9372,4.7812,4.0559,4.4598,5.7,4.8052,4.51,3.7974,4.7064,4.9295,4.5497,4.1024,5.1672,5.0498,4.5629,4.1701,4.3646,4.564,4.0398],[0.1732,0.5292,0.4359,0.6083,0.1732,0.7,0.4243,0.2449,0.8602,0.5,0.5,0.3873,0.5831,0.9055,0.9539,1.1619,0.5745,0.1414,0.8602,0.3742,0.5831,0.3162,0.5196,0.5,0.6481,0.5916,0.3317,0.3,0.2646,0.5292,0.5477,0.469,0.6928,0.8718,0.469,0.3317,0.5099,0.2646,0.7874,0.2646,0,1.3,0.6782,0.4243,0.6856,0.5477,0.4472,0.5196,0.4243,0.2449,4.1061,3.7054,4.2626,3.1591,3.882,3.4957,3.8704,2.3896,3.8484,2.9411,2.7532,3.303,3.2357,3.7868,2.6476,3.7242,3.5057,3.1,3.8484,2.9597,3.9243,3.1607,4.134,3.751,3.51,3.6919,4.1461,4.3347,3.6111,2.5749,2.8896,2.7767,2.9749,4.2154,3.4771,3.5972,4.0062,3.7068,3.0741,3.0887,3.3882,3.6824,3.0903,2.4352,3.2265,3.1559,3.2031,3.4351,2.1307,3.1337,5.3535,4.2755,5.3907,4.7739,5.1342,6.1919,3.6346,5.7359,5.1371,5.721,4.4351,4.6,4.9366,4.2509,4.4699,4.6957,4.7318,6.3364,6.5924,4.2214,5.2019,4.0866,6.3111,4.1881,5.0527,5.4102,4.0534,4.0829,4.9173,5.199,5.6436,6.1156,4.9548,4.2497,4.6605,5.8805,4.9598,4.6915,3.9686,4.8806,5.0941,4.7127,4.2755,5.3376,5.2086,4.7276,4.352,4.5387,4.7181,4.2131],[1.3491,0.8185,0.9274,0.8367,1.4,1.8815,1.1091,1.2288,0.6245,0.9381,1.6793,1.1832,0.7937,0.781,2.1448,2.429,1.8385,1.3454,1.9621,1.6279,1.4799,1.5395,1.3416,1.249,1.2923,0.9165,1.249,1.4071,1.3115,0.9747,0.911,1.4387,1.9519,2.1517,0.922,1.0392,1.5652,1.3784,0.7141,1.2728,1.3,0,0.911,1.3675,1.7263,0.7681,1.6462,0.9165,1.6279,1.1269,4.4531,4.0125,4.5607,3.048,4.0719,3.5958,4.1821,2.1587,4.0817,2.936,2.3812,3.5071,3.1686,3.9611,2.8036,4.0373,3.6579,3.1906,3.8184,2.9411,4.1557,3.3317,4.2048,3.8962,3.7376,3.9648,4.3589,4.5804,3.7802,2.6192,2.8107,2.6944,3.0692,4.3058,3.6028,3.923,4.2988,3.7216,3.2465,3.0545,3.3926,3.8923,3.1432,2.1772,3.2833,3.3392,3.3481,3.6401,1.9824,3.245,5.583,4.3417,5.6258,4.9336,5.3245,6.4366,3.5214,5.954,5.2326,6.0712,4.7053,4.7255,5.1633,4.2497,4.5596,4.9417,4.9376,6.7276,6.7594,4.1701,5.4708,4.1605,6.5223,4.3139,5.3329,5.6956,4.2,4.2732,5.0587,5.4516,5.8532,6.5353,5.0951,4.4011,4.7276,6.1457,5.2297,4.9132,4.1521,5.143,5.3273,4.984,4.3417,5.5911,5.4809,4.9538,4.4193,4.7529,4.991,4.3749],[0.7681,0.5477,0.3,0.3,0.728,1.3,0.3162,0.6633,0.3162,0.5568,1.1358,0.5385,0.469,0.3162,1.6155,1.7916,1.2369,0.7746,1.49,0.9487,1.0954,0.9055,0.5385,0.866,0.7483,0.7,0.728,0.8775,0.8307,0.4243,0.5099,1.0583,1.2247,1.49,0.5477,0.6083,1.1402,0.6557,0.2,0.755,0.6782,0.911,0,0.8367,1.118,0.469,0.9695,0.2236,1.0488,0.6164,4.4452,3.9912,4.5727,3.2435,4.1413,3.6469,4.14,2.3516,4.1267,3.015,2.6981,3.5199,3.3897,3.9975,2.8337,4.0435,3.662,3.2696,4.0212,3.0822,4.1304,3.3985,4.3301,3.9509,3.7815,3.9912,4.4283,4.6119,3.8184,2.7441,2.985,2.8723,3.1575,4.3829,3.6014,3.8471,4.307,3.9038,3.245,3.1937,3.49,3.9064,3.2573,2.4104,3.363,3.3377,3.3764,3.6797,2.1633,3.3015,5.5678,4.4204,5.6657,4.9749,5.3572,6.4792,3.6373,6.005,5.347,6.0274,4.7,4.8104,5.201,4.3715,4.626,4.9406,4.9649,6.6641,6.8571,4.352,5.4791,4.219,6.5917,4.4023,5.317,5.7,4.2673,4.2953,5.1245,5.4854,5.9237,6.4699,5.1624,4.4609,4.8146,6.1952,5.1942,4.9204,4.1725,5.1653,5.3507,5.011,4.4204,5.5973,5.4727,4.995,4.5475,4.7854,4.9497,4.392],[0.4583,0.6782,0.6557,0.7,0.4583,0.6083,0.5477,0.4243,0.9592,0.6557,0.6083,0.4583,0.7616,1.1136,1.1,1.1619,0.6708,0.3742,0.8246,0.4472,0.5831,0.3162,0.8307,0.2646,0.5477,0.6403,0.2236,0.4583,0.5,0.5831,0.6,0.469,0.8124,0.9695,0.5831,0.6403,0.7071,0.5568,0.9274,0.4359,0.4243,1.3675,0.8367,0,0.4796,0.6481,0.5099,0.6708,0.5477,0.4899,3.7868,3.3571,3.9332,2.8178,3.5426,3.1432,3.5128,2.0664,3.5228,2.571,2.4536,2.9377,2.9343,3.438,2.2825,3.3956,3.1353,2.7731,3.5143,2.6268,3.5468,2.8196,3.7934,3.4161,3.178,3.3601,3.8223,3.9887,3.2527,2.2517,2.5593,2.4556,2.6325,3.8588,3.1032,3.228,3.6701,3.3853,2.7111,2.7386,3.043,3.3317,2.7514,2.119,2.8723,2.8036,2.846,3.0952,1.7944,2.7785,4.9699,3.9013,5.0398,4.4147,4.7645,5.8532,3.2604,5.4019,4.7927,5.3582,4.0682,4.2403,4.5771,3.8743,4.0768,4.3162,4.3761,5.9958,6.2514,3.8807,4.8374,3.7014,5.9791,3.8288,4.6893,5.0725,3.6892,3.7135,4.5497,4.8713,5.3094,5.7879,4.5837,3.9038,4.3197,5.539,4.576,4.3324,3.5958,4.5233,4.7212,4.3486,3.9013,4.9709,4.8322,4.3578,3.9925,4.1737,4.3336,3.8406],[0.6164,0.9849,0.9592,0.9695,0.5831,0.3742,0.8185,0.6083,1.261,0.8832,0.5477,0.6164,1.0344,1.4177,1.0296,0.9381,0.6782,0.5916,0.6403,0.4123,0.5745,0.4123,1.0677,0.5477,0.5385,0.8832,0.5099,0.5477,0.6782,0.8062,0.8426,0.6403,0.5916,0.781,0.8544,0.9487,0.8062,0.6481,1.2369,0.6,0.6856,1.7263,1.118,0.4796,0,0.995,0.3606,0.9487,0.5,0.7416,3.5791,3.1654,3.7336,2.7622,3.3853,2.9883,3.3121,2.0785,3.3407,2.494,2.4839,2.7893,2.8531,3.2634,2.1817,3.2094,2.9766,2.6268,3.4264,2.5357,3.3719,2.687,3.6524,3.2373,3.0116,3.1843,3.6469,3.8079,3.0968,2.1726,2.494,2.3917,2.5179,3.7014,2.9496,3.0282,3.4785,3.2787,2.5573,2.6589,2.9138,3.1512,2.642,2.1401,2.7495,2.6325,2.6963,2.9309,1.8412,2.6476,4.7864,3.767,4.8508,4.2308,4.588,5.6454,3.1906,5.1933,4.6282,5.1478,3.8884,4.0878,4.4023,3.7709,3.9661,4.1497,4.1857,5.748,6.0671,3.767,4.653,3.5791,5.7758,3.6892,4.4878,4.8518,3.5468,3.5496,4.3898,4.6583,5.1166,5.5362,4.4294,3.7269,4.1388,5.3526,4.392,4.1352,3.438,4.344,4.5541,4.1929,3.767,4.7812,4.654,4.2071,3.8717,4.0062,4.1509,3.6715],[0.5916,0.1414,0.2646,0.2646,0.6403,1.1269,0.4472,0.469,0.4243,0.2646,0.9327,0.4583,0.2,0.6164,1.4318,1.6703,1.0909,0.5831,1.241,0.8602,0.7874,0.7746,0.755,0.5568,0.6481,0.3,0.5,0.6557,0.5745,0.3162,0.2449,0.7348,1.1916,1.3928,0.2,0.3606,0.8718,0.6403,0.4243,0.5196,0.5477,0.7681,0.469,0.6481,0.995,0,0.8832,0.3,0.8718,0.3742,4.1207,3.6946,4.2556,2.9563,3.8223,3.3853,3.8626,2.1142,3.8066,2.7767,2.4372,3.2388,3.0545,3.7148,2.5475,3.7189,3.4191,2.9783,3.6946,2.7893,3.8807,3.0806,4.0237,3.6647,3.4612,3.6674,4.1,4.3046,3.5355,2.4228,2.6926,2.5749,2.8548,4.1122,3.3779,3.5917,3.9937,3.5693,2.9883,2.9155,3.2342,3.6249,2.9547,2.1517,3.0935,3.0757,3.1081,3.3734,1.8815,3.0232,5.3235,4.1641,5.3647,4.7064,5.0853,6.1741,3.4395,5.7026,5.0468,5.7489,4.417,4.5188,4.9041,4.1122,4.3749,4.6701,4.6851,6.3836,6.5437,4.0596,5.1904,3.9774,6.2793,4.1037,5.0428,5.4046,3.9762,4.0237,4.8456,5.1778,5.608,6.1758,4.8836,4.1737,4.5497,5.8737,4.9457,4.6508,3.9051,4.8642,5.0666,4.7021,4.1641,5.3188,5.199,4.6957,4.245,4.4967,4.7032,4.1413],[0.3606,0.8485,0.781,0.866,0.3,0.3873,0.6782,0.4243,1.1576,0.7416,0.3317,0.5,0.8832,1.241,0.8307,0.8775,0.4796,0.3742,0.6164,0.1414,0.5099,0.2449,0.8062,0.5916,0.5831,0.8062,0.4583,0.3317,0.4583,0.7211,0.7616,0.5477,0.3464,0.6,0.7348,0.728,0.5831,0.3606,1.1045,0.4123,0.4472,1.6462,0.9695,0.5099,0.3606,0.8832,0,0.8062,0.2449,0.5477,3.8756,3.4857,4.0386,3.0627,3.6946,3.3136,3.6414,2.3516,3.6428,2.8196,2.7386,3.1193,3.1257,3.5861,2.504,3.5114,3.3151,2.9309,3.7242,2.8355,3.7148,2.995,3.9636,3.5511,3.3166,3.4886,3.9459,4.1243,3.4234,2.4597,2.7875,2.6777,2.8267,4.0286,3.2909,3.3675,3.7881,3.5693,2.8896,2.9698,3.2311,3.4756,2.9479,2.4062,3.0708,2.9597,3.0232,3.2435,2.1119,2.9698,5.1323,4.1037,5.1711,4.5618,4.9234,5.9582,3.5199,5.5045,4.9447,5.4763,4.2202,4.4136,4.7276,4.1049,4.3105,4.4889,4.5133,6.0638,6.3797,4.0768,4.982,3.9217,6.0836,4.0125,4.8198,5.1662,3.8743,3.8846,4.7223,4.9649,5.4249,5.8412,4.7634,4.0472,4.4587,5.6622,4.7371,4.4665,3.7749,4.6669,4.8877,4.5155,4.1037,5.1137,4.991,4.5354,4.1929,4.3359,4.4967,4.0112],[0.5831,0.3606,0.1414,0.1414,0.5657,1.1225,0.2236,0.4583,0.3606,0.3464,0.9487,0.3464,0.3,0.4796,1.456,1.6432,1.0863,0.5916,1.2923,0.7937,0.8775,0.7416,0.5657,0.6633,0.5745,0.4899,0.5292,0.6782,0.6325,0.2236,0.3,0.8544,1.0909,1.3454,0.3317,0.4472,0.9539,0.5099,0.3,0.5477,0.5196,0.9165,0.2236,0.6708,0.9487,0.3,0.8062,0,0.866,0.4123,4.2532,3.8131,4.3863,3.0968,3.9623,3.4914,3.9686,2.2316,3.9421,2.881,2.5788,3.3556,3.2187,3.8301,2.6721,3.8549,3.5128,3.1016,3.8549,2.924,3.9762,3.2218,4.1617,3.7815,3.5986,3.8053,4.2426,4.434,3.6538,2.5729,2.832,2.7166,2.99,4.2261,3.4612,3.6837,4.1231,3.7296,3.0887,3.0447,3.3422,3.7376,3.0919,2.2847,3.2094,3.1765,3.2171,3.5029,2.0273,3.1417,5.4176,4.2743,5.4909,4.8146,5.1971,6.3,3.527,5.8267,5.1788,5.8566,4.5321,4.6465,5.0299,4.2308,4.4866,4.7812,4.7979,6.4854,6.6806,4.1964,5.3094,4.0804,6.4109,4.2367,5.1498,5.5209,4.1037,4.1352,4.9649,5.3028,5.7428,6.2841,5.004,4.293,4.6573,6.0125,5.0408,4.756,4.015,4.991,5.1865,4.8374,4.2743,5.4314,5.3104,4.827,4.3852,4.6184,4.7969,4.2403],[0.3,0.8124,0.8062,0.922,0.3317,0.3606,0.7746,0.4243,1.2083,0.728,0.1,0.5916,0.8718,1.2884,0.6557,0.8307,0.3606,0.3162,0.469,0.2449,0.3742,0.2828,0.866,0.5745,0.7071,0.7681,0.4796,0.2236,0.3317,0.7874,0.7874,0.3742,0.4243,0.5477,0.7211,0.6557,0.3464,0.4359,1.1576,0.3606,0.4243,1.6279,1.0488,0.5477,0.5,0.8718,0.2449,0.866,0,0.5099,3.8497,3.4857,4.0212,3.0757,3.681,3.3437,3.6551,2.3937,3.6263,2.8653,2.7604,3.1353,3.1032,3.6,2.5199,3.4886,3.3571,2.9411,3.7081,2.846,3.7497,2.985,3.9611,3.5623,3.3015,3.4684,3.923,4.117,3.438,2.4515,2.7982,2.6851,2.8302,4.0509,3.3451,3.3971,3.7749,3.5468,2.924,2.99,3.265,3.49,2.9513,2.4352,3.0968,2.99,3.0496,3.2404,2.1307,2.99,5.1672,4.1352,5.1672,4.5837,4.9417,5.9498,3.5847,5.4991,4.9447,5.4836,4.2297,4.4204,4.7276,4.134,4.3428,4.5067,4.5266,6.0671,6.3671,4.0841,4.986,3.9623,6.0704,4.015,4.8343,5.1643,3.882,3.9051,4.7371,4.9548,5.4102,5.8327,4.7781,4.0571,4.4833,5.6409,4.7686,4.4866,3.7987,4.6626,4.8959,4.5044,4.1352,5.1254,5.005,4.5332,4.1929,4.3428,4.5299,4.046],[0.2236,0.3162,0.3317,0.4583,0.3,0.8062,0.4243,0.1414,0.7211,0.2646,0.5745,0.3,0.3742,0.8246,1.0817,1.3229,0.755,0.2449,0.9165,0.5292,0.5099,0.469,0.6403,0.4359,0.5477,0.3606,0.3,0.3,0.2236,0.3742,0.3464,0.469,0.8367,1.0296,0.2449,0.2236,0.5477,0.3317,0.6782,0.1732,0.2449,1.1269,0.6164,0.4899,0.7416,0.3742,0.5477,0.4123,0.5099,0,4.0423,3.6428,4.194,3.0364,3.7987,3.4,3.8131,2.2517,3.7643,2.8443,2.5962,3.2296,3.1,3.7014,2.5632,3.6565,3.4278,2.9883,3.735,2.839,3.8652,3.0708,4.0336,3.6538,3.4264,3.618,4.0608,4.265,3.5299,2.4556,2.7622,2.6439,2.8723,4.1243,3.3985,3.5468,3.9383,3.5917,2.9917,2.9766,3.2772,3.6028,2.9816,2.2913,3.1257,3.0692,3.1145,3.3496,2.005,3.0397,5.3047,4.1929,5.3254,4.6957,5.0695,6.1237,3.5369,5.6586,5.0448,5.6842,4.3806,4.5188,4.8734,4.1629,4.4068,4.6465,4.6594,6.2952,6.5146,4.1061,5.1498,4.0125,6.2346,4.1061,4.999,5.3451,3.9762,4.0137,4.8436,5.1235,5.5669,6.0745,4.8836,4.1617,4.5585,5.8207,4.9173,4.6228,3.9,4.8229,5.0408,4.6637,4.1929,5.283,5.1643,4.6723,4.2638,4.4744,4.6755,4.1413],[4.0037,4.0963,4.2767,4.1773,4.0608,3.6125,4.2308,3.9648,4.3795,4.0435,3.8066,3.9912,4.1785,4.6883,3.9711,3.7908,3.9509,3.9749,3.5014,3.9268,3.6111,3.8859,4.588,3.6647,3.763,3.8846,3.8275,3.8743,3.9509,4.0423,3.9875,3.7202,3.9975,3.9472,4.0125,4.2059,3.9166,4.1413,4.4497,3.9154,4.1061,4.4531,4.4452,3.7868,3.5791,4.1207,3.8756,4.2532,3.8497,4.0423,0,0.6403,0.2646,1.8868,0.6557,1.3784,0.7348,2.6777,0.5196,2.0322,2.6533,1.2288,1.6279,0.9487,1.8083,0.4359,1.4318,1.4866,1.3,1.7833,1.1747,1.2124,1.0149,1.005,0.7874,0.5385,0.4583,0.5568,1.0677,1.9105,1.9468,2.0125,1.5395,1.2042,1.6279,1.0583,0.3317,1.1832,1.5395,1.8,1.6553,0.9274,1.5264,2.6325,1.5716,1.4213,1.4283,0.9487,2.6608,1.49,1.8439,1.4491,1.4071,1.245,1.4629,2.1213,2.2428,1.7029,1.3964,1.8358,0.8775,1.1045,1.1,1.6217,1.6613,1.2369,1.044,2.3431,2.5495,1.4491,1.3491,1.5875,2.2383,0.9695,1.261,1.3748,0.9849,1.0247,1.3491,1.1533,1.5906,2.1024,1.4036,0.9055,1.4071,1.8166,1.5297,1.0817,1.1,1,1.382,0.995,1.4491,1.5133,1.5199,1.0909,1.1489,0.9487,1.4071,1.253],[3.6166,3.6865,3.8497,3.7336,3.6633,3.2465,3.7855,3.5623,3.923,3.6359,3.4554,3.5637,3.7643,4.2391,3.6851,3.4843,3.5972,3.5819,3.1828,3.5341,3.2512,3.4857,4.1641,3.2465,3.3242,3.4785,3.4088,3.4957,3.5749,3.6042,3.5595,3.3541,3.6346,3.6208,3.5986,3.8131,3.5819,3.739,3.9962,3.5242,3.7054,4.0125,3.9912,3.3571,3.1654,3.6946,3.4857,3.8131,3.4857,3.6428,0.6403,0,0.6481,1.382,0.4243,0.8307,0.2646,2.1401,0.4243,1.4353,2.1564,0.6164,1.2884,0.4796,1.257,0.3464,0.8246,1.01,1.0198,1.2845,0.6557,0.7348,0.8124,0.6164,0.4123,0.3162,0.6481,0.6481,0.5,1.4491,1.4491,1.5297,1.0296,0.8832,1.0198,0.4583,0.3742,0.9327,0.9381,1.261,1.1269,0.3873,1.0296,2.1119,1.01,0.8426,0.8426,0.4583,2.1424,0.922,1.8083,1.063,1.6882,1.1832,1.4933,2.5,1.6673,2.0567,1.5362,2.0881,0.7874,1.0247,1.249,1.2166,1.3,1.1314,1.0677,2.7166,2.9069,1.1874,1.5264,1.1,2.6344,0.7141,1.3784,1.7263,0.6164,0.6164,1.3153,1.5427,1.9698,2.5436,1.3638,0.728,1.2923,2.2204,1.4387,1.0488,0.6164,1.1958,1.456,1.1225,1.063,1.6613,1.5937,1.1225,0.9539,0.8888,1.2369,0.8602],[4.1641,4.2367,4.4159,4.3058,4.219,3.7868,4.3669,4.117,4.4978,4.1857,3.9825,4.1328,4.3162,4.8135,4.1713,3.9875,4.1304,4.134,3.6892,4.0902,3.7776,4.046,4.7371,3.8105,3.8974,4.0249,3.9749,4.0373,4.1134,4.1749,4.1219,3.8872,4.1725,4.1364,4.1533,4.3589,4.0951,4.2965,4.5727,4.0719,4.2626,4.5607,4.5727,3.9332,3.7336,4.2556,4.0386,4.3863,4.0212,4.194,0.2646,0.6481,0,1.8574,0.5831,1.3153,0.6708,2.7019,0.5099,2.0149,2.6514,1.2247,1.6371,0.8544,1.8601,0.5477,1.3638,1.5033,1.2083,1.7916,1.0536,1.257,0.8485,0.9274,0.8307,0.6,0.3464,0.3162,1.005,1.9748,1.9545,2.0347,1.5684,1.01,1.5556,1.0344,0.2828,1.1358,1.5427,1.7804,1.5969,0.866,1.5362,2.6571,1.5427,1.4248,1.4177,0.9644,2.7148,1.4866,1.6155,1.253,1.1874,0.9899,1.2124,1.9365,2.1354,1.5,1.1402,1.6673,0.6782,0.8544,0.8602,1.4353,1.4663,1.0296,0.7874,2.2045,2.3516,1.2767,1.1358,1.4248,2.0543,0.781,1.0392,1.1832,0.8246,0.8602,1.0909,0.9592,1.3928,1.9975,1.1489,0.7,1.179,1.6523,1.3229,0.8367,0.9592,0.781,1.1576,0.8246,1.253,1.2884,1.3115,0.8832,0.9434,0.7141,1.2124,1.0677],[3.0935,2.9698,3.1544,2.985,3.148,2.9445,3.1273,2.9866,3.0887,2.9479,3.0708,2.9445,3.0299,3.4322,3.4684,3.3926,3.2665,3.0594,2.9292,3.1081,2.7785,3.0299,3.5651,2.6627,2.7055,2.7767,2.8337,2.9983,3.0447,2.9017,2.846,2.8775,3.3196,3.4029,2.9086,3.1796,3.1528,3.2016,3.1937,2.9715,3.1591,3.048,3.2435,2.8178,2.7622,2.9563,3.0627,3.0968,3.0757,3.0364,1.8868,1.382,1.8574,0,1.2845,0.7348,1.49,0.9747,1.3892,0.5196,0.8246,0.8544,0.5916,1.1045,0.728,1.5,0.8888,0.5916,0.8888,0.3162,1.3638,0.781,1.2369,1.0536,1.1225,1.3675,1.6093,1.7578,0.9487,0.6856,0.3,0.4359,0.5196,1.3077,0.8888,1.3416,1.6155,0.8944,0.7141,0.2,0.5099,1.1045,0.4359,0.911,0.4583,0.7616,0.6633,0.9695,1.1136,0.5477,2.6608,1.3491,2.7019,1.9519,2.3537,3.5071,0.9,3.0232,2.2293,3.2296,1.8735,1.7378,2.2517,1.253,1.6613,2.0761,1.9975,3.8974,3.7868,1.1402,2.5807,1.249,3.5875,1.3638,2.4434,2.8196,1.2767,1.382,2.064,2.5904,2.9377,3.7762,2.1048,1.4629,1.7378,3.2772,2.3707,1.9875,1.2767,2.2804,2.4187,2.1932,1.3491,2.6665,2.6019,2.0905,1.4283,1.8493,2.1587,1.4526],[3.7921,3.8118,3.9975,3.873,3.8497,3.4699,3.956,3.7296,4.0435,3.7709,3.6497,3.7336,3.8897,4.3692,3.8962,3.7443,3.8105,3.759,3.3897,3.743,3.4161,3.6865,4.3474,3.4088,3.4971,3.6028,3.5805,3.6715,3.739,3.7537,3.6973,3.5199,3.8665,3.8588,3.735,3.9573,3.751,3.9243,4.1267,3.6905,3.882,4.0719,4.1413,3.5426,3.3853,3.8223,3.6946,3.9623,3.681,3.7987,0.6557,0.4243,0.5831,1.2845,0,0.8307,0.5568,2.1587,0.2449,1.4832,2.0857,0.7483,1.1045,0.4359,1.3638,0.4243,0.9274,1,0.6782,1.245,0.8062,0.7483,0.469,0.5099,0.3873,0.3162,0.3742,0.5292,0.5196,1.4629,1.4,1.49,1.0392,0.7211,1.1225,0.7937,0.3742,0.6083,1.0677,1.2207,1.0817,0.4583,0.9899,2.1071,1.01,0.9644,0.922,0.4796,2.184,0.9644,1.8028,0.9539,1.5652,1.0677,1.4036,2.3685,1.6432,1.9053,1.2884,2.0928,0.8124,0.8185,1.1402,1.0677,1.245,1.1402,0.9695,2.7092,2.7221,0.8775,1.4731,1.0724,2.4698,0.4796,1.3638,1.6432,0.469,0.6164,1.1705,1.4071,1.7944,2.5397,1.2247,0.5385,1.1,2.0905,1.4866,1,0.6481,1.118,1.3928,1.0677,0.9539,1.6062,1.5811,1.0392,0.6708,0.8062,1.3153,0.8602],[3.4161,3.3912,3.5511,3.3926,3.4569,3.1544,3.49,3.3257,3.5384,3.3422,3.3332,3.2848,3.4496,3.873,3.681,3.5171,3.5143,3.3853,3.1369,3.3705,3.0822,3.3136,3.9128,3.015,3.0232,3.1859,3.1733,3.3091,3.3808,3.2833,3.2435,3.2031,3.5185,3.5805,3.3076,3.5707,3.4612,3.5114,3.6304,3.3061,3.4957,3.5958,3.6469,3.1432,2.9883,3.3853,3.3136,3.4914,3.3437,3.4,1.3784,0.8307,1.3153,0.7348,0.8307,0,0.8602,1.5264,0.911,0.7937,1.49,0.4583,0.8888,0.469,0.911,1.0536,0.3,0.5196,0.8062,0.7071,0.7348,0.6403,0.8062,0.4583,0.7348,0.9327,1.1446,1.2042,0.3742,1.063,0.8544,0.9644,0.6245,0.7416,0.4123,0.7348,1.0817,0.7874,0.4583,0.6164,0.3162,0.469,0.5568,1.5067,0.3317,0.3742,0.3162,0.5477,1.6553,0.4,2.0736,0.8602,2.1448,1.3528,1.7833,2.9496,0.9434,2.4617,1.7407,2.6249,1.2845,1.2247,1.7,0.911,1.257,1.5133,1.3892,3.2634,3.2863,0.8602,2.01,0.8124,3.0545,0.8832,1.8248,2.2159,0.7681,0.781,1.5297,2.0174,2.4104,3.1528,1.5843,0.8718,1.1916,2.7568,1.772,1.3528,0.6856,1.7263,1.8735,1.7,0.8602,2.0809,2.0322,1.5906,1.0296,1.2884,1.5556,0.8307],[3.7855,3.8601,4.0112,3.8897,3.8249,3.4073,3.9345,3.7283,4.0768,3.8066,3.629,3.7189,3.9345,4.3932,3.8665,3.6401,3.7643,3.7497,3.3615,3.6905,3.4322,3.6442,4.3162,3.4132,3.4728,3.6538,3.5707,3.6674,3.751,3.7603,3.7229,3.5355,3.7868,3.7815,3.7683,3.9887,3.7683,3.8974,4.1497,3.6946,3.8704,4.1821,4.14,3.5128,3.3121,3.8626,3.6414,3.9686,3.6551,3.8131,0.7348,0.2646,0.6708,1.49,0.5568,0.8602,0,2.2561,0.5916,1.5,2.276,0.7141,1.4663,0.4899,1.3964,0.5745,0.7937,1.1533,1.1269,1.4213,0.469,0.9327,0.8307,0.6708,0.6481,0.5568,0.7416,0.5916,0.5477,1.6279,1.5843,1.6763,1.1874,0.781,0.9747,0.3742,0.4583,1.0863,1.0149,1.3638,1.1747,0.4243,1.179,2.2383,1.0909,0.9274,0.9274,0.6481,2.2847,1.0296,1.5811,0.9274,1.5556,1.005,1.3038,2.3749,1.6279,1.9391,1.4318,1.9157,0.6083,0.9055,1.1091,1.118,1.1402,0.9327,0.9,2.5632,2.7893,1.1832,1.3638,0.9695,2.5239,0.6633,1.1874,1.5969,0.5568,0.4583,1.1489,1.4526,1.8735,2.4207,1.1958,0.6481,1.1747,2.1213,1.2083,0.8544,0.4796,1.0677,1.2845,1.0247,0.9274,1.4799,1.4036,0.995,0.9055,0.7348,1,0.6708],[2.3452,2.1471,2.3065,2.1119,2.3875,2.3281,2.2782,2.2113,2.1794,2.1307,2.4125,2.1307,2.1886,2.5239,2.9017,2.8705,2.6192,2.313,2.377,2.3937,2.1095,2.3087,2.7313,1.9131,1.9,1.9748,2.064,2.276,2.3108,2.0518,2.0075,2.2023,2.6514,2.8018,2.0905,2.3875,2.492,2.4207,2.2913,2.2181,2.3896,2.1587,2.3516,2.0664,2.0785,2.1142,2.3516,2.2316,2.3937,2.2517,2.6777,2.1401,2.7019,0.9747,2.1587,1.5264,2.2561,0,2.2181,0.8367,0.4583,1.5556,1.3191,1.9519,0.9592,2.2583,1.5937,1.241,1.8493,0.9327,2.1284,1.4765,2.1863,1.8974,1.8947,2.1494,2.486,2.642,1.7748,0.8485,0.7874,0.7211,1.1402,2.2136,1.5166,2.0025,2.4372,1.8083,1.257,0.9747,1.2845,1.9105,1.1747,0.1414,1.2166,1.3601,1.3379,1.7407,0.3873,1.2369,3.5086,2.2249,3.629,2.8531,3.2573,4.4441,1.3928,3.956,3.1843,4.1012,2.7276,2.6739,3.1654,2.1307,2.4839,2.9292,2.8983,4.7749,4.7466,2.0952,3.4771,2.0518,4.5343,2.2913,3.3196,3.7229,2.1772,2.2361,2.985,3.5014,3.8807,4.6444,3.0232,2.3685,2.6325,4.2107,3.1953,2.8671,2.1119,3.1796,3.3136,3.0692,2.2249,3.5637,3.4728,2.9833,2.3812,2.7441,2.9648,2.2891],[3.7497,3.7881,3.9749,3.8549,3.8079,3.4147,3.9357,3.6919,4.0361,3.739,3.5917,3.7014,3.8639,4.3578,3.8236,3.6715,3.7603,3.7216,3.3211,3.6973,3.363,3.6483,4.3197,3.3853,3.4627,3.5749,3.5525,3.6249,3.6959,3.7296,3.6729,3.4799,3.8013,3.7881,3.7081,3.9268,3.6973,3.8807,4.117,3.6497,3.8484,4.0817,4.1267,3.5228,3.3407,3.8066,3.6428,3.9421,3.6263,3.7643,0.5196,0.4243,0.5099,1.3892,0.2449,0.911,0.5916,2.2181,0,1.5811,2.161,0.8367,1.1402,0.5196,1.4142,0.3162,1.0296,1.01,0.8367,1.3,0.9327,0.7874,0.6164,0.5292,0.3606,0.2449,0.3162,0.5831,0.6403,1.4832,1.4629,1.5362,1.0863,0.8602,1.2247,0.8426,0.3162,0.7,1.1225,1.3153,1.1619,0.5196,1.0488,2.1679,1.0954,0.995,0.9849,0.5,2.2383,1.0344,1.9105,1.1358,1.6093,1.1576,1.5067,2.377,1.7944,1.9053,1.3638,2.1307,0.9165,0.9644,1.2247,1.2728,1.4526,1.2728,1.0392,2.6907,2.755,1.0247,1.546,1.261,2.4739,0.6856,1.4213,1.631,0.6782,0.7746,1.3,1.3784,1.8055,2.496,1.3638,0.6245,1.1619,2.1142,1.5969,1.0677,0.8124,1.1874,1.5033,1.1747,1.1358,1.6793,1.6793,1.1747,0.8775,0.9327,1.4318,1],[2.8879,2.8054,2.9496,2.7785,2.9223,2.7055,2.8827,2.7803,2.8931,2.7749,2.8705,2.7166,2.8618,3.2296,3.2833,3.1464,3.0397,2.8478,2.7404,2.8618,2.6096,2.7875,3.3196,2.4536,2.4678,2.6192,2.6115,2.8,2.8601,2.6889,2.6552,2.7,3.0676,3.167,2.7295,3.0033,2.9883,2.9732,2.9883,2.7749,2.9411,2.936,3.015,2.571,2.494,2.7767,2.8196,2.881,2.8653,2.8443,2.0322,1.4353,2.0149,0.5196,1.4832,0.7937,1.5,0.8367,1.5811,0,0.922,0.8246,1.0296,1.2207,0.5477,1.631,0.7874,0.7483,1.2728,0.5385,1.3077,0.9165,1.5033,1.2247,1.2845,1.5166,1.8385,1.9079,1.0247,0.7616,0.5292,0.6164,0.6325,1.456,0.7071,1.2369,1.7493,1.2767,0.5477,0.3873,0.6245,1.179,0.6481,0.8485,0.5099,0.6856,0.6245,1.1,0.9747,0.5568,2.6814,1.4318,2.8618,2.0736,2.4556,3.6919,0.7616,3.2202,2.4617,3.2955,1.9339,1.9105,2.3875,1.3638,1.6763,2.1119,2.1213,3.9925,4.0087,1.4526,2.6814,1.2369,3.8026,1.5395,2.5179,2.9698,1.4071,1.4353,2.1977,2.7821,3.1528,3.8872,2.2316,1.634,1.9261,3.4627,2.3643,2.0785,1.3038,2.4062,2.51,2.3022,1.4318,2.7604,2.6571,2.2,1.6462,1.957,2.1331,1.4765],[2.7037,2.4617,2.6476,2.4515,2.7586,2.7148,2.6495,2.569,2.494,2.4556,2.7731,2.5,2.502,2.839,3.2512,3.2573,2.995,2.6758,2.7313,2.7821,2.4495,2.6944,3.1,2.2782,2.2804,2.2913,2.4352,2.6325,2.6552,2.4042,2.3452,2.5456,3.043,3.1843,2.4207,2.7148,2.8249,2.7911,2.6153,2.571,2.7532,2.3812,2.6981,2.4536,2.4839,2.4372,2.7386,2.5788,2.7604,2.5962,2.6533,2.1564,2.6514,0.8246,2.0857,1.49,2.276,0.4583,2.161,0.922,0,1.5969,1.1358,1.9026,1.1269,2.2517,1.6155,1.2207,1.6523,0.8832,2.1401,1.4799,2.0372,1.8248,1.8708,2.1284,2.3937,2.5749,1.7493,0.922,0.7141,0.6708,1.1533,2.1,1.5524,2.0785,2.4062,1.6371,1.3454,0.9165,1.2083,1.8921,1.1358,0.3606,1.1958,1.4213,1.3711,1.7263,0.7211,1.257,3.4467,2.1213,3.5185,2.7477,3.1591,4.3105,1.3229,3.8184,3.0116,4.0509,2.6926,2.5495,3.0741,1.9975,2.4083,2.8862,2.8089,4.7127,4.5717,1.8815,3.4029,1.99,4.3784,2.1863,3.2604,3.629,2.1,2.1932,2.8671,3.3897,3.7376,4.5891,2.9069,2.2672,2.4779,4.0915,3.1654,2.7946,2.0809,3.1048,3.2357,3.0116,2.1213,3.4828,3.4161,2.9103,2.2361,2.6721,2.9496,2.2383],[3.228,3.245,3.4029,3.268,3.2711,2.9189,3.3362,3.1544,3.4337,3.2031,3.1177,3.1337,3.3181,3.759,3.4205,3.2404,3.268,3.189,2.8931,3.1639,2.8896,3.1032,3.739,2.8249,2.8896,3.043,2.99,3.1177,3.1906,3.1512,3.1097,2.985,3.3091,3.3362,3.1607,3.3971,3.2419,3.3407,3.5143,3.1273,3.303,3.5071,3.5199,2.9377,2.7893,3.2388,3.1193,3.3556,3.1353,3.2296,1.2288,0.6164,1.2247,0.8544,0.7483,0.4583,0.7141,1.5556,0.8367,0.8246,1.5969,0,0.9695,0.5568,0.7071,0.8367,0.4243,0.6,0.9055,0.7681,0.7,0.4,0.9487,0.6481,0.5568,0.7348,1.1045,1.1489,0.3317,0.9695,0.9165,1.01,0.5292,0.9592,0.5831,0.5196,0.9487,0.8544,0.3742,0.7,0.6708,0.4583,0.5477,1.5362,0.469,0.3606,0.3,0.3873,1.578,0.3606,2.119,1.0344,2.1656,1.49,1.8466,3.0017,1.1747,2.5436,1.8815,2.5807,1.2083,1.3077,1.6912,1.0863,1.2923,1.4629,1.4629,3.2588,3.366,1.1358,1.9824,0.9327,3.1273,0.911,1.8276,2.2494,0.7616,0.7874,1.6155,2.064,2.4617,3.1193,1.6553,1.005,1.4731,2.7368,1.7578,1.4283,0.6782,1.6763,1.8493,1.5684,1.0344,2.0928,1.995,1.51,1.1,1.2689,1.5264,0.9487],[3.1464,3.0414,3.2588,3.1081,3.2187,2.9833,3.2634,3.0545,3.2326,3.0133,3.0822,3.0463,3.1064,3.5707,3.4293,3.3971,3.3015,3.1225,2.9034,3.1796,2.7803,3.1097,3.6824,2.7495,2.816,2.8355,2.9257,3.0364,3.079,3.015,2.9411,2.9,3.363,3.4132,2.985,3.2373,3.1417,3.2772,3.3362,3.0232,3.2357,3.1686,3.3897,2.9343,2.8531,3.0545,3.1257,3.2187,3.1032,3.1,1.6279,1.2884,1.6371,0.5916,1.1045,0.8888,1.4663,1.3191,1.1402,1.0296,1.1358,0.9695,0,1.0724,0.9487,1.2728,1.1402,0.5477,0.7348,0.5196,1.5133,0.6782,1.1136,0.9487,0.911,1.1489,1.3416,1.6186,0.995,0.7071,0.5831,0.6164,0.5831,1.3491,1.2247,1.4318,1.4283,0.5916,0.9487,0.6557,0.781,1.0817,0.4899,1.2247,0.7348,0.9,0.8426,0.8426,1.382,0.7416,2.7477,1.5199,2.5826,1.9442,2.3601,3.3422,1.4283,2.8478,2.1119,3.1718,1.8601,1.7059,2.1772,1.4765,1.8894,2.1307,1.9442,3.7656,3.6263,1.118,2.5278,1.5264,3.3971,1.3379,2.4083,2.6608,1.2961,1.4491,2.0712,2.3833,2.7459,3.5958,2.126,1.382,1.7,3.1032,2.4597,1.9647,1.3856,2.1886,2.4125,2.126,1.5199,2.6344,2.6153,2.064,1.4107,1.8248,2.265,1.5811],[3.7,3.7121,3.8794,3.7376,3.7457,3.3897,3.821,3.6249,3.9013,3.662,3.5791,3.6042,3.7789,4.2308,3.8717,3.6946,3.7483,3.6688,3.3437,3.6414,3.3437,3.5889,4.2273,3.3121,3.3496,3.5029,3.4742,3.5847,3.6592,3.6194,3.5749,3.4612,3.7656,3.7921,3.6277,3.8717,3.7041,3.8092,3.9875,3.5958,3.7868,3.9611,3.9975,3.438,3.2634,3.7148,3.5861,3.8301,3.6,3.7014,0.9487,0.4796,0.8544,1.1045,0.4359,0.469,0.4899,1.9519,0.5196,1.2207,1.9026,0.5568,1.0724,0,1.2124,0.7,0.5568,0.8062,0.7416,1.0677,0.5477,0.7141,0.5,0.2236,0.5099,0.5916,0.7141,0.7416,0.2449,1.3601,1.2288,1.3304,0.9,0.5,0.7416,0.5831,0.6403,0.7071,0.7937,1.01,0.7616,0.1414,0.8426,1.9209,0.7416,0.6782,0.6481,0.4243,2.0347,0.7348,1.7607,0.7348,1.7146,1.005,1.4213,2.5219,1.3153,2.0396,1.3748,2.2068,0.8775,0.8602,1.2767,0.8775,1.1225,1.1619,0.9849,2.8302,2.881,0.7746,1.5937,0.8124,2.6325,0.5292,1.4177,1.7748,0.4359,0.4583,1.1832,1.5716,1.9774,2.7019,1.245,0.469,0.9487,2.3108,1.4491,0.9644,0.4359,1.2884,1.4866,1.2845,0.7348,1.6823,1.6523,1.1958,0.7348,0.8832,1.249,0.6083],[2.5807,2.5593,2.7203,2.5807,2.6268,2.3367,2.6627,2.496,2.7368,2.5259,2.51,2.4698,2.6325,3.0643,2.8671,2.735,2.6721,2.5397,2.3302,2.5436,2.2605,2.4718,3.0757,2.1587,2.2338,2.3622,2.3281,2.4779,2.5417,2.4718,2.4269,2.3473,2.7295,2.7839,2.4799,2.724,2.6211,2.6944,2.8196,2.4739,2.6476,2.8036,2.8337,2.2825,2.1817,2.5475,2.504,2.6721,2.5199,2.5632,1.8083,1.257,1.8601,0.728,1.3638,0.911,1.3964,0.9592,1.4142,0.5477,1.1269,0.7071,0.9487,1.2124,0,1.3784,0.9274,0.6481,1.3038,0.5385,1.3675,0.6481,1.5427,1.2166,1.063,1.2884,1.7029,1.8276,1.005,0.4472,0.5831,0.6,0.4243,1.5937,0.9487,1.1446,1.5811,1.2207,0.5099,0.5745,0.866,1.1269,0.5477,0.9487,0.6325,0.6245,0.6083,0.922,0.9,0.5196,2.8018,1.6401,2.8618,2.1772,2.5436,3.6946,1.2728,3.2296,2.5417,3.2772,1.9079,1.9824,2.3875,1.6186,1.8735,2.1494,2.1633,3.9547,4.0485,1.6279,2.6814,1.4799,3.8105,1.5716,2.5338,2.9428,1.4353,1.4832,2.3,2.7386,3.1401,3.7987,2.3367,1.6703,2.0857,3.4161,2.4393,2.1307,1.3638,2.3685,2.5417,2.2316,1.6401,2.7964,2.687,2.1863,1.7234,1.9672,2.2023,1.6125],[3.6277,3.7,3.8807,3.7762,3.6851,3.2588,3.8354,3.5819,3.9711,3.6524,3.4496,3.6028,3.7829,4.2837,3.6469,3.4785,3.5972,3.5958,3.1607,3.5595,3.2419,3.5114,4.2024,3.2711,3.3749,3.49,3.438,3.5014,3.5749,3.6455,3.5903,3.3451,3.6538,3.618,3.618,3.8184,3.5567,3.7656,4.0435,3.5355,3.7242,4.0373,4.0435,3.3956,3.2094,3.7189,3.5114,3.8549,3.4886,3.6565,0.4359,0.3464,0.5477,1.5,0.4243,1.0536,0.5745,2.2583,0.3162,1.631,2.2517,0.8367,1.2728,0.7,1.3784,0,1.1136,1.1045,1.0392,1.382,0.9849,0.7874,0.8832,0.7616,0.3873,0.1414,0.5099,0.6782,0.7416,1.49,1.5427,1.6062,1.1225,1.0863,1.3115,0.7937,0.3162,0.9,1.1489,1.4036,1.3153,0.6403,1.1225,2.2136,1.1916,1.044,1.044,0.5568,2.2293,1.0909,1.9925,1.3077,1.7059,1.3416,1.6279,2.4799,1.9235,2.0421,1.5748,2.1448,0.9487,1.1446,1.3115,1.4422,1.546,1.3115,1.1916,2.724,2.8827,1.2923,1.5969,1.382,2.5962,0.8544,1.49,1.7263,0.8124,0.8832,1.4526,1.5033,1.9287,2.508,1.5033,0.866,1.4318,2.1703,1.6401,1.2083,0.9055,1.2369,1.562,1.1576,1.3077,1.755,1.7146,1.2083,1.063,1.0247,1.4663,1.1402],[3.4351,3.4337,3.5749,3.4205,3.467,3.1464,3.4943,3.3481,3.5707,3.3853,3.3496,3.3015,3.4943,3.9,3.6905,3.49,3.5071,3.3985,3.1512,3.366,3.1193,3.3091,3.9115,3.0299,3.0414,3.2342,3.1843,3.3317,3.4088,3.3091,3.2787,3.2265,3.5114,3.5707,3.3451,3.6028,3.4914,3.5242,3.6565,3.3317,3.5057,3.6579,3.662,3.1353,2.9766,3.4191,3.3151,3.5128,3.3571,3.4278,1.4318,0.8246,1.3638,0.8888,0.9274,0.3,0.7937,1.5937,1.0296,0.7874,1.6155,0.4243,1.1402,0.5568,0.9274,1.1136,0,0.7348,1,0.8775,0.5568,0.7616,0.9487,0.6481,0.8544,1.01,1.257,1.2247,0.4123,1.1916,1.01,1.1225,0.7616,0.7874,0.2,0.5745,1.1225,1.0149,0.4472,0.7416,0.5196,0.5196,0.7348,1.5937,0.469,0.4359,0.3873,0.6708,1.7059,0.5,1.957,0.8062,2.1378,1.3416,1.7292,2.9614,0.8832,2.496,1.8,2.5456,1.2083,1.2369,1.6733,0.8718,1.118,1.4,1.3784,3.2218,3.3121,1.0247,1.9519,0.6708,3.0887,0.911,1.7607,2.2226,0.7616,0.7071,1.5,2.064,2.4495,3.1289,1.5427,0.9434,1.2767,2.7586,1.634,1.3191,0.5831,1.6941,1.8,1.6432,0.8062,2.0199,1.9339,1.5297,1.0724,1.245,1.4036,0.7348],[3.01,2.9715,3.1528,3,3.0627,2.7785,3.1161,2.9206,3.1512,2.9223,2.9257,2.8948,3.0315,3.4857,3.2772,3.1654,3.1305,2.985,2.7331,2.9917,2.6552,2.9343,3.5355,2.6192,2.6401,2.7604,2.7821,2.8983,2.9631,2.8896,2.8373,2.7875,3.1448,3.2047,2.8931,3.1528,3.0348,3.1177,3.245,2.8948,3.1,3.1906,3.2696,2.7731,2.6268,2.9783,2.9309,3.1016,2.9411,2.9883,1.4866,1.01,1.5033,0.5916,1,0.5196,1.1533,1.241,1.01,0.7483,1.2207,0.6,0.5477,0.8062,0.6481,1.1045,0.7348,0,0.9055,0.3606,1.179,0.4472,1.0863,0.7071,0.728,0.9899,1.2884,1.4832,0.7,0.6164,0.5292,0.5831,0.2828,1.1832,0.8124,1.0247,1.257,0.7681,0.469,0.4796,0.4796,0.7681,0.2449,1.2,0.3742,0.3873,0.3873,0.5745,1.3229,0.3317,2.5436,1.3454,2.496,1.7833,2.2159,3.2848,1.2247,2.7875,2.0928,3.0033,1.6553,1.6155,2.064,1.3638,1.7234,1.9339,1.7833,3.6083,3.6263,1.1619,2.3896,1.3,3.3734,1.2369,2.2226,2.5417,1.1402,1.2083,1.957,2.3022,2.7166,3.4511,2.0149,1.2288,1.5843,3.0643,2.2249,1.7664,1.1225,2.0664,2.276,2.0149,1.3454,2.486,2.4454,1.9494,1.382,1.6703,2.0075,1.3191],[3.7683,3.6919,3.8962,3.7497,3.8341,3.5468,3.8794,3.6837,3.8769,3.6688,3.6851,3.6742,3.7643,4.2154,3.9975,3.9115,3.8704,3.735,3.4771,3.7696,3.4073,3.6973,4.2965,3.3556,3.4424,3.49,3.5355,3.6579,3.7068,3.6538,3.5875,3.5057,3.9459,3.9737,3.6318,3.8756,3.7563,3.9013,3.9762,3.6524,3.8484,3.8184,4.0212,3.5143,3.4264,3.6946,3.7242,3.8549,3.7081,3.735,1.3,1.0198,1.2083,0.8888,0.6782,0.8062,1.1269,1.8493,0.8367,1.2728,1.6523,0.9055,0.7348,0.7416,1.3038,1.0392,1,0.9055,0,0.9849,1.1269,0.8124,0.5099,0.7071,0.781,0.9055,0.9055,1.0863,0.728,1.2884,1.0863,1.1916,0.9274,0.8124,1.1314,1.2207,1.0488,0.2646,1.0954,0.9327,0.866,0.8185,0.8124,1.772,0.8602,1.0344,0.9327,0.755,1.9261,0.9,2.1142,0.9644,1.9416,1.3416,1.7059,2.7148,1.3491,2.2428,1.456,2.5534,1.3038,1.044,1.5362,0.9165,1.3,1.5232,1.3491,3.1843,2.9682,0.5385,1.8894,1.063,2.7749,0.7141,1.8055,2.0833,0.7348,0.9487,1.4036,1.8276,2.126,3.0512,1.4491,0.8544,1.179,2.4678,1.8628,1.3928,0.9274,1.5716,1.755,1.5166,0.9644,1.99,1.9748,1.4213,0.7141,1.2124,1.7,1.0863],[2.8827,2.7928,2.9783,2.816,2.9377,2.7074,2.9496,2.7821,2.9428,2.7586,2.8373,2.7477,2.8531,3.2833,3.2234,3.1417,3.0414,2.8531,2.6796,2.8879,2.5495,2.8178,3.3808,2.4678,2.502,2.5904,2.6363,2.7803,2.8337,2.7203,2.6646,2.6646,3.079,3.1559,2.724,2.9917,2.9292,2.9917,3.043,2.7622,2.9597,2.9411,3.0822,2.6268,2.5357,2.7893,2.8355,2.924,2.846,2.839,1.7833,1.2845,1.7916,0.3162,1.245,0.7071,1.4213,0.9327,1.3,0.5385,0.8832,0.7681,0.5196,1.0677,0.5385,1.382,0.8775,0.3606,0.9849,0,1.3711,0.6245,1.2845,0.995,1,1.261,1.5588,1.7407,0.9165,0.4359,0.1732,0.2646,0.3,1.3748,0.9,1.257,1.5395,0.9055,0.5745,0.2449,0.5292,1.0392,0.2646,0.8775,0.4123,0.6,0.5477,0.8485,1.0296,0.4243,2.7386,1.4697,2.7386,2.0075,2.4249,3.5412,1.1,3.0496,2.3043,3.2512,1.8841,1.8111,2.2913,1.4248,1.8055,2.1284,2.0273,3.8923,3.8549,1.2728,2.6192,1.3784,3.6263,1.4213,2.4678,2.8196,1.3229,1.4107,2.1494,2.5826,2.9682,3.747,2.1977,1.4765,1.8,3.3076,2.4249,2.0125,1.3077,2.3022,2.4799,2.2204,1.4697,2.7148,2.6552,2.1424,1.5297,1.8868,2.2045,1.5067],[3.8536,3.8936,4.0311,3.8923,3.8846,3.5086,3.9421,3.7815,4.0571,3.8458,3.735,3.7483,3.9623,4.3795,4.0212,3.7855,3.8665,3.8131,3.5014,3.7603,3.5299,3.7068,4.3417,3.4569,3.4957,3.6946,3.6125,3.7457,3.8275,3.7736,3.7443,3.6249,3.8833,3.909,3.8026,4.041,3.8807,3.9509,4.1352,3.759,3.9243,4.1557,4.1304,3.5468,3.3719,3.8807,3.7148,3.9762,3.7497,3.8652,1.1747,0.6557,1.0536,1.3638,0.8062,0.7348,0.469,2.1284,0.9327,1.3077,2.1401,0.7,1.5133,0.5477,1.3675,0.9849,0.5568,1.179,1.1269,1.3711,0,1.044,0.866,0.755,0.9165,0.922,1.063,0.8544,0.5292,1.6523,1.5133,1.6279,1.1958,0.6245,0.6856,0.4243,0.866,1.1747,0.9327,1.241,1.0198,0.5292,1.1705,2.1237,0.9747,0.8944,0.8602,0.8246,2.2045,0.9695,1.4491,0.6,1.6673,0.9434,1.249,2.502,1.261,2.0736,1.4595,2.0075,0.7,0.8718,1.1958,0.781,0.7874,0.866,0.9434,2.7148,2.874,1.0677,1.4353,0.5477,2.6552,0.6481,1.245,1.7692,0.5,0.3,1.0677,1.6643,2.0273,2.6382,1.1,0.7071,1.0954,2.2847,1.0954,0.866,0.2236,1.2083,1.2845,1.1619,0.6,1.5067,1.3964,1.044,0.8367,0.7746,0.8602,0.3606],[3.0757,3.0741,3.2588,3.1305,3.1337,2.7928,3.2202,3.005,3.297,3.0364,2.9597,3.0033,3.1512,3.6235,3.2527,3.1273,3.1305,3.0414,2.7295,3.0414,2.7111,2.9783,3.6194,2.6796,2.7695,2.8671,2.8531,2.9597,3.0232,3.015,2.958,2.8125,3.1922,3.2078,2.9983,3.228,3.0578,3.2062,3.3808,2.9698,3.1607,3.3317,3.3985,2.8196,2.687,3.0806,2.995,3.2218,2.985,3.0708,1.2124,0.7348,1.257,0.781,0.7483,0.6403,0.9327,1.4765,0.7874,0.9165,1.4799,0.4,0.6782,0.7141,0.6481,0.7874,0.7616,0.4472,0.8124,0.6245,1.044,0,0.9899,0.7071,0.4359,0.6782,1.0677,1.249,0.5568,0.7348,0.7746,0.8367,0.3464,1.1489,0.9055,0.8426,0.9899,0.6708,0.5477,0.6708,0.755,0.6403,0.3742,1.4283,0.5477,0.5,0.4583,0.3317,1.4595,0.4123,2.3937,1.2923,2.3,1.6912,2.0616,3.1129,1.3928,2.6439,1.9849,2.7749,1.4213,1.4663,1.8493,1.3191,1.5843,1.7146,1.6432,3.4147,3.4655,1.1874,2.1656,1.245,3.2156,1.0536,2.0347,2.3707,0.9487,1.0488,1.8138,2.1401,2.5417,3.2388,1.8601,1.1358,1.6155,2.8302,2.0421,1.6371,0.9695,1.8248,2.0543,1.7146,1.2923,2.2935,2.2226,1.6852,1.2207,1.4595,1.8248,1.241],[4.0472,4.0187,4.2071,4.062,4.1037,3.7709,4.1701,3.9686,4.2083,3.9799,3.937,3.9547,4.0878,4.5442,4.2285,4.0915,4.1158,4.0162,3.7054,4.0162,3.681,3.956,4.5826,3.6497,3.7081,3.8105,3.821,3.9319,3.995,3.9535,3.8974,3.7934,4.1581,4.1797,3.9459,4.1905,4.0361,4.1689,4.3023,3.937,4.134,4.2048,4.3301,3.7934,3.6524,4.0237,3.9636,4.1617,3.9611,4.0336,1.0149,0.8124,0.8485,1.2369,0.469,0.8062,0.8307,2.1863,0.6164,1.5033,2.0372,0.9487,1.1136,0.5,1.5427,0.8832,0.9487,1.0863,0.5099,1.2845,0.866,0.9899,0,0.5099,0.755,0.7746,0.6,0.6782,0.6403,1.6062,1.4213,1.5297,1.1747,0.4243,1.1045,1.0344,0.7483,0.5745,1.1916,1.2207,0.995,0.6245,1.077,2.1307,1.0296,1.0909,1.0247,0.755,2.2825,1.063,1.6882,0.7,1.5,0.8602,1.261,2.2782,1.4697,1.7916,1.0296,2.1119,0.9055,0.6083,1.1045,0.7874,1.0909,1.1402,0.8602,2.7166,2.571,0.4359,1.4595,0.911,2.3537,0.3606,1.3416,1.6125,0.4472,0.6164,0.9747,1.3711,1.7029,2.5981,1.0392,0.3606,0.7416,2.0712,1.4526,0.9055,0.6633,1.1533,1.3491,1.1832,0.7,1.5427,1.562,1.0677,0.4123,0.7937,1.3077,0.7348],[3.6579,3.6565,3.8314,3.6851,3.7068,3.3675,3.7829,3.5791,3.8458,3.6028,3.5412,3.5581,3.7189,4.1773,3.8445,3.6878,3.7283,3.6318,3.3121,3.6125,3.2939,3.5623,4.1929,3.2772,3.3,3.4438,3.438,3.5412,3.6139,3.5679,3.5199,3.4249,3.735,3.7696,3.5735,3.8236,3.662,3.7656,3.9357,3.5496,3.751,3.8962,3.9509,3.4161,3.2373,3.6647,3.5511,3.7815,3.5623,3.6538,1.005,0.6164,0.9274,1.0536,0.5099,0.4583,0.6708,1.8974,0.5292,1.2247,1.8248,0.6481,0.9487,0.2236,1.2166,0.7616,0.6481,0.7071,0.7071,0.995,0.755,0.7071,0.5099,0,0.5196,0.6481,0.7348,0.8602,0.3873,1.2961,1.1576,1.249,0.8602,0.5831,0.8124,0.755,0.7348,0.6245,0.8124,0.9747,0.7,0.3,0.7874,1.8601,0.7211,0.6708,0.6557,0.4359,1.9975,0.728,1.9157,0.866,1.8138,1.1045,1.5524,2.5904,1.3491,2.0905,1.4213,2.3452,1.0583,0.9747,1.4071,0.9899,1.3,1.3491,1.0954,2.9257,2.9411,0.7416,1.7349,0.9644,2.6833,0.6708,1.5556,1.8493,0.6164,0.6633,1.3077,1.6186,2.0347,2.7875,1.3784,0.5385,0.9434,2.4021,1.6279,1.0863,0.6481,1.4248,1.6432,1.4491,0.866,1.8166,1.8166,1.3638,0.8426,1.044,1.4387,0.7746],[3.4161,3.4467,3.6318,3.5114,3.4742,3.0935,3.5917,3.3556,3.6905,3.4015,3.2696,3.363,3.5242,4.0125,3.5199,3.3749,3.4366,3.3853,3.01,3.3675,3.0364,3.3136,3.9787,3.0414,3.1273,3.2357,3.2109,3.2939,3.363,3.3882,3.3317,3.1464,3.4871,3.4814,3.3675,3.5875,3.3734,3.5482,3.7709,3.3151,3.51,3.7376,3.7815,3.178,3.0116,3.4612,3.3166,3.5986,3.3015,3.4264,0.7874,0.4123,0.8307,1.1225,0.3873,0.7348,0.6481,1.8947,0.3606,1.2845,1.8708,0.5568,0.911,0.5099,1.063,0.3873,0.8544,0.728,0.781,1,0.9165,0.4359,0.755,0.5196,0,0.2646,0.6557,0.866,0.4899,1.1446,1.1619,1.2288,0.755,0.9644,1.044,0.7348,0.5745,0.6164,0.8307,1.0296,0.9592,0.4472,0.7416,1.8466,0.8307,0.7211,0.7071,0.2,1.8921,0.7348,2.1213,1.1832,1.9235,1.3964,1.755,2.7166,1.6155,2.2494,1.6583,2.4104,1.1091,1.1832,1.5,1.2767,1.49,1.4457,1.3077,3.0116,3.0887,1.0863,1.8166,1.2247,2.8196,0.8124,1.6882,1.9672,0.7416,0.8426,1.5297,1.7292,2.1471,2.8213,1.5843,0.8367,1.3711,2.4372,1.7776,1.3153,0.8185,1.4629,1.7407,1.3892,1.1832,1.9519,1.9105,1.382,1.01,1.1489,1.5811,1.0724],[3.5972,3.651,3.8341,3.7229,3.6551,3.2465,3.7908,3.5454,3.9102,3.6056,3.4322,3.5609,3.7323,4.2273,3.6497,3.49,3.5861,3.5651,3.1544,3.5369,3.214,3.4857,4.1665,3.2311,3.3302,3.4409,3.4,3.4728,3.544,3.5958,3.5398,3.3181,3.6428,3.618,3.5707,3.7789,3.5369,3.7336,3.9862,3.5014,3.6919,3.9648,3.9912,3.3601,3.1843,3.6674,3.4886,3.8053,3.4684,3.618,0.5385,0.3162,0.6,1.3675,0.3162,0.9327,0.5568,2.1494,0.2449,1.5166,2.1284,0.7348,1.1489,0.5916,1.2884,0.1414,1.01,0.9899,0.9055,1.261,0.922,0.6782,0.7746,0.6481,0.2646,0,0.4899,0.6782,0.6245,1.3928,1.4213,1.49,1.01,0.9899,1.2083,0.755,0.3464,0.7681,1.0488,1.2767,1.1874,0.5385,1,2.1024,1.0677,0.9434,0.9327,0.4359,2.1331,0.9747,1.9875,1.2124,1.7292,1.3038,1.6155,2.5159,1.8,2.0664,1.5427,2.1954,0.9487,1.0909,1.3191,1.3342,1.4731,1.3038,1.1747,2.7893,2.9034,1.1705,1.6217,1.2845,2.6268,0.7681,1.51,1.7664,0.7211,0.8124,1.4177,1.5362,1.9545,2.5865,1.4697,0.7937,1.3601,2.2159,1.6401,1.1916,0.8246,1.261,1.5684,1.1832,1.2124,1.772,1.7321,1.2083,0.9747,1.005,1.4595,1.0677],[4.0472,4.0804,4.2732,4.1545,4.1085,3.7121,4.2391,3.9912,4.3324,4.0348,3.8859,4.005,4.1581,4.6551,4.1037,3.9573,4.0522,4.0187,3.6097,3.9987,3.6565,3.9484,4.6217,3.6824,3.7696,3.8678,3.8523,3.9217,3.99,4.0311,3.9711,3.7696,4.1024,4.0804,4.0037,4.219,3.9837,4.1833,4.4147,3.9472,4.1461,4.3589,4.4283,3.8223,3.6469,4.1,3.9459,4.2426,3.923,4.0608,0.4583,0.6481,0.3464,1.6093,0.3742,1.1446,0.7416,2.486,0.3162,1.8385,2.3937,1.1045,1.3416,0.7141,1.7029,0.5099,1.257,1.2884,0.9055,1.5588,1.063,1.0677,0.6,0.7348,0.6557,0.4899,0,0.4243,0.866,1.7607,1.7146,1.7944,1.3638,0.8832,1.4491,1.063,0.3464,0.8185,1.4071,1.5588,1.3892,0.755,1.3115,2.429,1.3491,1.2845,1.261,0.7937,2.512,1.3077,1.7748,1.1619,1.3528,1.0296,1.3304,2.1,1.9698,1.634,1.1225,1.9235,0.8367,0.8185,1.01,1.3038,1.4457,1.1747,0.8832,2.4617,2.4637,1.0247,1.3379,1.3454,2.1863,0.6557,1.249,1.3856,0.7211,0.8367,1.1358,1.1136,1.5166,2.265,1.2,0.5916,1.0817,1.8303,1.5,0.9487,0.9165,0.9747,1.3191,1,1.1619,1.4765,1.51,1.01,0.7937,0.8062,1.3748,1.0488],[4.245,4.2953,4.4699,4.3497,4.2965,3.8833,4.4147,4.1893,4.5288,4.2497,4.0841,4.1929,4.3738,4.8508,4.3012,4.111,4.2285,4.2107,3.8066,4.1725,3.8717,4.1219,4.7979,3.8704,3.9535,4.0866,4.0373,4.1231,4.1976,4.2249,4.1749,3.9737,4.2743,4.2532,4.2131,4.4294,4.1988,4.3726,4.6076,4.1497,4.3347,4.5804,4.6119,3.9887,3.8079,4.3046,4.1243,4.434,4.117,4.265,0.5568,0.6481,0.3162,1.7578,0.5292,1.2042,0.5916,2.642,0.5831,1.9079,2.5749,1.1489,1.6186,0.7416,1.8276,0.6782,1.2247,1.4832,1.0863,1.7407,0.8544,1.249,0.6782,0.8602,0.866,0.6782,0.4243,0,0.8888,1.9748,1.8974,1.995,1.5362,0.7746,1.4071,0.9539,0.3742,1.0817,1.4765,1.6882,1.4866,0.781,1.49,2.6,1.4491,1.3748,1.3454,0.9539,2.6777,1.4177,1.3748,0.9747,1.063,0.7348,0.9644,1.8788,1.9339,1.4387,0.9487,1.5684,0.4243,0.5568,0.6481,1.1576,1.1619,0.7616,0.5477,2.1863,2.265,1.0817,0.9644,1.1619,2.005,0.5196,0.8602,1.1402,0.5831,0.6164,0.8062,0.9487,1.3342,2.0322,0.8602,0.5,0.9849,1.6031,1.0817,0.6,0.7348,0.6083,0.9274,0.6481,0.9747,1.1045,1.1045,0.6325,0.6708,0.4123,0.9644,0.8124],[3.5313,3.5384,3.7027,3.5623,3.5763,3.2265,3.6414,3.4554,3.7229,3.4943,3.4191,3.4337,3.6083,4.0522,3.7189,3.5426,3.5791,3.4957,3.1906,3.4728,3.1843,3.4147,4.0485,3.1321,3.1843,3.3332,3.297,3.4191,3.4914,3.4467,3.4029,3.2894,3.6111,3.6387,3.4554,3.6973,3.5412,3.6428,3.8079,3.4278,3.6111,3.7802,3.8184,3.2527,3.0968,3.5355,3.4234,3.6538,3.438,3.5299,1.0677,0.5,1.005,0.9487,0.5196,0.3742,0.5477,1.7748,0.6403,1.0247,1.7493,0.3317,0.995,0.2449,1.005,0.7416,0.4123,0.7,0.728,0.9165,0.5292,0.5568,0.6403,0.3873,0.4899,0.6245,0.866,0.8888,0,1.1958,1.0724,1.179,0.728,0.6403,0.6083,0.5099,0.755,0.7071,0.6083,0.8367,0.6633,0.2,0.6856,1.7464,0.5745,0.5292,0.469,0.3464,1.8385,0.5477,1.8708,0.7746,1.8815,1.179,1.562,2.7092,1.1874,2.2405,1.5588,2.3431,0.9747,1,1.4177,0.866,1.1045,1.2369,1.1619,3.005,3.0627,0.8602,1.7263,0.7616,2.8267,0.6164,1.5652,1.9672,0.4796,0.5196,1.3191,1.7748,2.1656,2.8775,1.3675,0.6782,1.1489,2.4698,1.5362,1.1358,0.4359,1.4213,1.5969,1.3601,0.7746,1.8248,1.7578,1.2767,0.8124,1,1.3191,0.6856],[2.494,2.4187,2.6153,2.4698,2.5573,2.3195,2.5981,2.4021,2.6134,2.3875,2.4372,2.3875,2.488,2.9479,2.8107,2.7568,2.642,2.4637,2.2738,2.508,2.1471,2.4352,3.0166,2.0833,2.1564,2.2136,2.2583,2.3875,2.4372,2.3685,2.3043,2.2561,2.7037,2.7659,2.3516,2.6038,2.5159,2.6192,2.7074,2.3749,2.5749,2.6192,2.7441,2.2517,2.1726,2.4228,2.4597,2.5729,2.4515,2.4556,1.9105,1.4491,1.9748,0.6856,1.4629,1.063,1.6279,0.8485,1.4832,0.7616,0.922,0.9695,0.7071,1.3601,0.4472,1.49,1.1916,0.6164,1.2884,0.4359,1.6523,0.7348,1.6062,1.2961,1.1446,1.3928,1.7607,1.9748,1.1958,0,0.4243,0.3464,0.469,1.7378,1.2247,1.4457,1.7146,1.1619,0.7874,0.6245,0.9434,1.3,0.5477,0.7874,0.7746,0.8307,0.8185,1.0344,0.7937,0.7,3.0578,1.8412,3.015,2.3452,2.7441,3.8197,1.4629,3.3362,2.6344,3.5014,2.1354,2.1331,2.5652,1.8055,2.1378,2.4042,2.3324,4.1376,4.1533,1.6583,2.8862,1.7349,3.909,1.7234,2.7459,3.0822,1.6186,1.7088,2.4799,2.839,3.2404,3.9611,2.5259,1.7916,2.1749,3.5511,2.7148,2.3195,1.6062,2.5515,2.7604,2.4372,1.8412,3.0033,2.9292,2.3958,1.852,2.1656,2.488,1.8439],[2.8178,2.7,2.8879,2.7203,2.874,2.6758,2.8653,2.7111,2.8337,2.6721,2.7928,2.6721,2.7586,3.1765,3.1969,3.1337,3,2.7875,2.6552,2.8373,2.496,2.7622,3.3015,2.3958,2.431,2.502,2.5652,2.7203,2.7677,2.6325,2.5749,2.6058,3.0447,3.1321,2.6363,2.9086,2.8758,2.9257,2.9377,2.6944,2.8896,2.8107,2.985,2.5593,2.494,2.6926,2.7875,2.832,2.7982,2.7622,1.9468,1.4491,1.9545,0.3,1.4,0.8544,1.5843,0.7874,1.4629,0.5292,0.7141,0.9165,0.5831,1.2288,0.5831,1.5427,1.01,0.5292,1.0863,0.1732,1.5133,0.7746,1.4213,1.1576,1.1619,1.4213,1.7146,1.8974,1.0724,0.4243,0,0.1414,0.4472,1.51,1.01,1.4107,1.7029,1.0247,0.7071,0.3,0.6403,1.2042,0.4243,0.7211,0.5477,0.755,0.7,1.0149,0.9,0.5745,2.8723,1.5843,2.8862,2.1494,2.5632,3.6892,1.1045,3.1984,2.4372,3.4029,2.0347,1.9468,2.4372,1.5166,1.9053,2.2672,2.1772,4.0522,3.9912,1.3748,2.7659,1.4799,3.7709,1.5588,2.6192,2.9766,1.4629,1.5556,2.2825,2.7386,3.1145,3.9102,2.3281,1.6279,1.9313,3.454,2.5632,2.1633,1.4491,2.4515,2.6192,2.3622,1.5843,2.8601,2.7964,2.2804,1.6523,2.0322,2.3431,1.6432],[2.7019,2.5788,2.7713,2.6038,2.7604,2.5729,2.755,2.5942,2.7185,2.5495,2.6796,2.5573,2.6363,3.061,3.0887,3.0397,2.8948,2.6739,2.5475,2.7295,2.377,2.6552,3.1906,2.2847,2.3173,2.3791,2.4536,2.6038,2.6495,2.5159,2.4556,2.492,2.9377,3.0282,2.5159,2.7893,2.7586,2.8107,2.8231,2.5768,2.7767,2.6944,2.8723,2.4556,2.3917,2.5749,2.6777,2.7166,2.6851,2.6439,2.0125,1.5297,2.0347,0.4359,1.49,0.9644,1.6763,0.7211,1.5362,0.6164,0.6708,1.01,0.6164,1.3304,0.6,1.6062,1.1225,0.5831,1.1916,0.2646,1.6279,0.8367,1.5297,1.249,1.2288,1.49,1.7944,1.995,1.179,0.3464,0.1414,0,0.5099,1.631,1.1225,1.5,1.7833,1.1091,0.7874,0.4359,0.755,1.3,0.5099,0.6481,0.6633,0.8307,0.7937,1.0909,0.8185,0.6708,2.9983,1.7176,2.995,2.2672,2.6851,3.7934,1.2247,3.3,2.5495,3.5128,2.1448,2.0664,2.5495,1.6553,2.0421,2.3875,2.2891,4.1521,4.1,1.4933,2.8792,1.6155,3.873,1.6763,2.7313,3.0757,1.5811,1.6733,2.4062,2.832,3.2156,4.0012,2.4536,1.7349,2.0421,3.5567,2.6851,2.276,1.5684,2.5593,2.7386,2.4698,1.7176,2.9766,2.9155,2.3958,1.7748,2.1471,2.4637,1.7664],[2.8948,2.8548,3.0364,2.8914,2.9496,2.6608,2.9983,2.8089,3.0414,2.8178,2.8142,2.7893,2.924,3.3749,3.1591,3.0496,3,2.8618,2.6211,2.8758,2.5475,2.8089,3.4147,2.486,2.5475,2.6495,2.6571,2.7857,2.846,2.7839,2.7295,2.6552,3.048,3.0968,2.7803,3.0299,2.9138,3.0133,3.1321,2.7821,2.9749,3.0692,3.1575,2.6325,2.5179,2.8548,2.8267,2.99,2.8302,2.8723,1.5395,1.0296,1.5684,0.5196,1.0392,0.6245,1.1874,1.1402,1.0863,0.6325,1.1533,0.5292,0.5831,0.9,0.4243,1.1225,0.7616,0.2828,0.9274,0.3,1.1958,0.3464,1.1747,0.8602,0.755,1.01,1.3638,1.5362,0.728,0.469,0.4472,0.5099,0,1.2806,0.8367,1.0247,1.3038,0.8185,0.4243,0.3873,0.5916,0.8426,0.1414,1.0954,0.3742,0.4359,0.3873,0.6083,1.1619,0.2646,2.5904,1.3892,2.5671,1.8815,2.2782,3.3808,1.2083,2.9,2.1954,3.0496,1.6793,1.6763,2.1119,1.3784,1.7,1.9442,1.8708,3.6959,3.7189,1.261,2.431,1.3,3.4785,1.2689,2.2847,2.642,1.1576,1.241,2.0174,2.4125,2.8107,3.5369,2.064,1.3379,1.7407,3.1225,2.2517,1.8547,1.1402,2.1048,2.3022,2.005,1.3892,2.5417,2.4698,1.9494,1.4107,1.7059,2.0273,1.3784],[4.1352,4.117,4.2825,4.128,4.1785,3.8471,4.2226,4.0509,4.272,4.0719,4.0348,4.0175,4.1797,4.6076,4.3474,4.1689,4.2048,4.1024,3.8144,4.0829,3.7908,4.0262,4.6411,3.7336,3.759,3.9115,3.8962,4.0249,4.0963,4.0187,3.9762,3.9051,4.2202,4.2603,4.0361,4.2919,4.1581,4.2379,4.3646,4.0274,4.2154,4.3058,4.3829,3.8588,3.7014,4.1122,4.0286,4.2261,4.0509,4.1243,1.2042,0.8832,1.01,1.3077,0.7211,0.7416,0.781,2.2136,0.8602,1.456,2.1,0.9592,1.3491,0.5,1.5937,1.0863,0.7874,1.1832,0.8124,1.3748,0.6245,1.1489,0.4243,0.5831,0.9644,0.9899,0.8832,0.7746,0.6403,1.7378,1.51,1.631,1.2806,0,0.9055,0.922,0.9055,0.911,1.1576,1.261,0.9539,0.6245,1.1916,2.1817,1.0296,1.0724,1.0149,0.9,2.3473,1.0909,1.4387,0.3606,1.4799,0.6481,1.0909,2.2694,1.2728,1.7916,1.0296,2.0149,0.8124,0.5385,1.0677,0.5477,0.8307,0.9695,0.7348,2.6495,2.5749,0.5196,1.382,0.6083,2.3707,0.4123,1.2083,1.5937,0.4243,0.4243,0.8185,1.4213,1.7493,2.5826,0.8832,0.3317,0.5568,2.1142,1.2124,0.7211,0.469,1.1446,1.241,1.2083,0.3606,1.4213,1.4213,1.0392,0.4796,0.7141,1.0536,0.3742],[3.4117,3.3985,3.5299,3.3675,3.438,3.1401,3.4424,3.3181,3.5086,3.3496,3.3437,3.2588,3.454,3.838,3.7068,3.5014,3.5014,3.3749,3.1639,3.3422,3.1129,3.2848,3.8652,3.0033,2.995,3.2031,3.1528,3.3136,3.3912,3.2604,3.2357,3.2202,3.4943,3.5707,3.3091,3.5749,3.4914,3.49,3.5958,3.3076,3.4771,3.6028,3.6014,3.1032,2.9496,3.3779,3.2909,3.4612,3.3451,3.3985,1.6279,1.0198,1.5556,0.8888,1.1225,0.4123,0.9747,1.5166,1.2247,0.7071,1.5524,0.5831,1.2247,0.7416,0.9487,1.3115,0.2,0.8124,1.1314,0.9,0.6856,0.9055,1.1045,0.8124,1.044,1.2083,1.4491,1.4071,0.6083,1.2247,1.01,1.1225,0.8367,0.9055,0,0.728,1.3191,1.1619,0.4899,0.7416,0.5196,0.7141,0.8124,1.5297,0.5099,0.5196,0.4796,0.8544,1.6583,0.5745,2.0372,0.8775,2.2825,1.456,1.8412,3.1,0.7348,2.6363,1.9287,2.6758,1.3638,1.3748,1.8221,0.9165,1.1705,1.5232,1.5166,3.3556,3.4424,1.118,2.0905,0.7,3.228,1.0724,1.8921,2.3707,0.9274,0.8602,1.6155,2.2226,2.6,3.2787,1.6553,1.1,1.3675,2.9138,1.7292,1.4491,0.7348,1.852,1.9287,1.8055,0.8775,2.1448,2.0543,1.6793,1.2124,1.3964,1.5,0.8367],[3.5199,3.5972,3.7323,3.6069,3.5511,3.1448,3.6414,3.4583,3.7921,3.5426,3.3779,3.4366,3.6688,4.1061,3.6401,3.3956,3.5057,3.4814,3.1273,3.4147,3.1875,3.3675,4.0262,3.1417,3.1875,3.3956,3.2939,3.4073,3.4943,3.4785,3.4496,3.2863,3.5185,3.5299,3.5014,3.7269,3.5299,3.6208,3.8626,3.4307,3.5972,3.923,3.8471,3.228,3.0282,3.5917,3.3675,3.6837,3.3971,3.5468,1.0583,0.4583,1.0344,1.3416,0.7937,0.7348,0.3742,2.0025,0.8426,1.2369,2.0785,0.5196,1.4318,0.5831,1.1446,0.7937,0.5745,1.0247,1.2207,1.257,0.4243,0.8426,1.0344,0.755,0.7348,0.755,1.063,0.9539,0.5099,1.4457,1.4107,1.5,1.0247,0.922,0.728,0,0.7937,1.1832,0.755,1.1832,1.0296,0.469,1.044,2.0025,0.911,0.7071,0.7211,0.6481,2.0298,0.8367,1.7776,0.9899,1.8921,1.261,1.5684,2.7166,1.4248,2.2847,1.7407,2.2023,0.9,1.1747,1.4318,1.1446,1.1832,1.1533,1.2042,2.8723,3.1273,1.3038,1.6673,0.9165,2.8723,0.8832,1.4799,1.9416,0.728,0.6083,1.4071,1.8138,2.2293,2.7459,1.4457,0.9055,1.3784,2.4698,1.3928,1.1358,0.5385,1.4,1.5588,1.3229,0.9899,1.7692,1.6583,1.2767,1.1136,1.0296,1.1576,0.755],[3.9115,3.9787,4.1545,4.0423,3.9648,3.5412,4.1024,3.8613,4.232,3.9294,3.739,3.873,4.0583,4.5486,3.9446,3.7603,3.8859,3.8794,3.454,3.838,3.5313,3.7908,4.4766,3.5496,3.6373,3.7683,3.7148,3.7868,3.8626,3.9128,3.8613,3.6373,3.9306,3.9026,3.8949,4.1037,3.8536,4.0423,4.307,3.8184,4.0062,4.2988,4.307,3.6701,3.4785,3.9937,3.7881,4.1231,3.7749,3.9383,0.3317,0.3742,0.2828,1.6155,0.3742,1.0817,0.4583,2.4372,0.3162,1.7493,2.4062,0.9487,1.4283,0.6403,1.5811,0.3162,1.1225,1.257,1.0488,1.5395,0.866,0.9899,0.7483,0.7348,0.5745,0.3464,0.3464,0.3742,0.755,1.7146,1.7029,1.7833,1.3038,0.9055,1.3191,0.7937,0,0.9644,1.2728,1.5264,1.3675,0.6245,1.2806,2.3958,1.2884,1.1619,1.1533,0.7,2.4434,1.2207,1.7,1.1358,1.4036,1.0488,1.3229,2.1886,1.9183,1.7464,1.2884,1.8601,0.6782,0.8775,1.01,1.3038,1.3675,1.0488,0.8832,2.4454,2.5942,1.179,1.3,1.261,2.3108,0.6708,1.1832,1.4283,0.6633,0.7071,1.1619,1.2166,1.6432,2.2517,1.2166,0.6403,1.1958,1.9,1.3675,0.9055,0.7746,0.9434,1.2728,0.9165,1.1358,1.4491,1.4283,0.9487,0.8775,0.7416,1.2124,0.9487],[3.618,3.5581,3.767,3.6263,3.6865,3.3867,3.755,3.5384,3.7656,3.5285,3.5199,3.5369,3.6304,4.1012,3.8197,3.7403,3.7135,3.5889,3.3015,3.6194,3.2435,3.5525,4.1653,3.2202,3.3045,3.3511,3.3985,3.5029,3.5539,3.5242,3.4554,3.3526,3.7815,3.8026,3.4957,3.735,3.5917,3.7537,3.8626,3.5029,3.7068,3.7216,3.9038,3.3853,3.2787,3.5693,3.5693,3.7296,3.5468,3.5917,1.1832,0.9327,1.1358,0.8944,0.6083,0.7874,1.0863,1.8083,0.7,1.2767,1.6371,0.8544,0.5916,0.7071,1.2207,0.9,1.0149,0.7681,0.2646,0.9055,1.1747,0.6708,0.5745,0.6245,0.6164,0.7681,0.8185,1.0817,0.7071,1.1619,1.0247,1.1091,0.8185,0.911,1.1619,1.1832,0.9644,0,1.0344,0.9165,0.8602,0.7616,0.7141,1.7292,0.8307,0.9487,0.8718,0.6164,1.8655,0.8367,2.2361,1.1225,2.005,1.4318,1.8166,2.7677,1.4731,2.2847,1.5524,2.6134,1.3528,1.1576,1.6093,1.118,1.4832,1.6217,1.4107,3.2109,3.0496,0.7071,1.9647,1.2166,2.8267,0.8124,1.8682,2.1048,0.8185,1.0149,1.5297,1.8303,2.1703,3.0496,1.5843,0.8832,1.257,2.5179,1.9647,1.4526,0.995,1.6248,1.8574,1.578,1.1225,2.0761,2.0712,1.5133,0.8718,1.2884,1.7944,1.179],[3,2.9983,3.1464,2.9967,3.0364,2.724,3.0741,2.9138,3.1544,2.9496,2.9155,2.874,3.061,3.4828,3.265,3.0887,3.0822,2.9648,2.7221,2.9411,2.6777,2.8827,3.49,2.5962,2.6173,2.7964,2.7532,2.8948,2.9698,2.8827,2.8478,2.7875,3.0935,3.1544,2.9103,3.1654,3.0512,3.0952,3.2388,2.8948,3.0741,3.2465,3.245,2.7111,2.5573,2.9883,2.8896,3.0887,2.924,2.9917,1.5395,0.9381,1.5427,0.7141,1.0677,0.4583,1.0149,1.257,1.1225,0.5477,1.3454,0.3742,0.9487,0.7937,0.5099,1.1489,0.4472,0.469,1.0954,0.5745,0.9327,0.5477,1.1916,0.8124,0.8307,1.0488,1.4071,1.4765,0.6083,0.7874,0.7071,0.7874,0.4243,1.1576,0.4899,0.755,1.2728,1.0344,0,0.5196,0.5196,0.7141,0.469,1.257,0.3162,0.1732,0.1732,0.6403,1.3229,0.2236,2.3728,1.2207,2.4759,1.7321,2.1237,3.3,1.0296,2.8267,2.1448,2.8914,1.5297,1.5906,2.01,1.249,1.5133,1.7664,1.7378,3.5525,3.662,1.2845,2.3,1.0817,3.4205,1.2124,2.1213,2.5417,1.0677,1.0677,1.8894,2.3537,2.7641,3.422,1.9339,1.253,1.634,3.0676,2.0273,1.6912,0.9487,2.0075,2.1633,1.9235,1.2207,2.3917,2.3022,1.8493,1.382,1.5843,1.7916,1.1576],[3.0216,2.9292,3.1032,2.9377,3.0708,2.8408,3.0627,2.9189,3.0561,2.9,2.985,2.8758,2.99,3.3971,3.3749,3.2726,3.1733,2.9866,2.832,3.0166,2.7055,2.9428,3.4971,2.5942,2.6306,2.7331,2.7622,2.924,2.9783,2.846,2.7964,2.8071,3.2156,3.2955,2.8601,3.1289,3.0822,3.1257,3.1559,2.9034,3.0887,3.0545,3.1937,2.7386,2.6589,2.9155,2.9698,3.0447,2.99,2.9766,1.8,1.261,1.7804,0.2,1.2207,0.6164,1.3638,0.9747,1.3153,0.3873,0.9165,0.7,0.6557,1.01,0.5745,1.4036,0.7416,0.4796,0.9327,0.2449,1.241,0.6708,1.2207,0.9747,1.0296,1.2767,1.5588,1.6882,0.8367,0.6245,0.3,0.4359,0.3873,1.261,0.7416,1.1832,1.5264,0.9165,0.5196,0,0.4243,0.9899,0.3317,0.9327,0.3,0.5831,0.4899,0.8602,1.0954,0.3742,2.5923,1.3038,2.6571,1.9,2.3022,3.4728,0.8775,2.99,2.2204,3.1544,1.7861,1.7029,2.1977,1.2369,1.6125,1.9975,1.9365,3.8249,3.7762,1.1747,2.5179,1.1832,3.5651,1.3191,2.3685,2.7622,1.2124,1.2923,2.0248,2.5436,2.9103,3.7014,2.0664,1.4071,1.7146,3.2404,2.2847,1.9157,1.179,2.2181,2.3601,2.1284,1.3038,2.6058,2.5318,2.0322,1.4142,1.7833,2.064,1.3675],[3.3121,3.2435,3.4073,3.2357,3.3541,3.1032,3.3556,3.2094,3.3615,3.1984,3.2604,3.1575,3.2955,3.7014,3.6455,3.5114,3.4569,3.2833,3.0952,3.2894,2.99,3.228,3.7908,2.9034,2.8948,3.0414,3.061,3.2109,3.2757,3.1369,3.0952,3.1145,3.4583,3.544,3.1654,3.4424,3.3793,3.4015,3.4612,3.1953,3.3882,3.3926,3.49,3.043,2.9138,3.2342,3.2311,3.3422,3.265,3.2772,1.6553,1.1269,1.5969,0.5099,1.0817,0.3162,1.1747,1.2845,1.1619,0.6245,1.2083,0.6708,0.781,0.7616,0.866,1.3153,0.5196,0.4796,0.866,0.5292,1.0198,0.755,0.995,0.7,0.9592,1.1874,1.3892,1.4866,0.6633,0.9434,0.6403,0.755,0.5916,0.9539,0.5196,1.0296,1.3675,0.8602,0.5196,0.4243,0,0.7746,0.5,1.261,0.2646,0.4899,0.4243,0.7746,1.4629,0.4243,2.3195,1.0392,2.4042,1.5906,2.0298,3.1969,0.7937,2.7019,1.9416,2.9103,1.578,1.456,1.9672,1.0247,1.4353,1.7861,1.6523,3.5454,3.5071,0.9274,2.2847,0.9695,3.2879,1.1225,2.1048,2.4839,1.0247,1.063,1.7607,2.2738,2.6514,3.4409,1.8138,1.1225,1.3565,3.0166,2.0396,1.6217,0.9644,2.005,2.1378,1.9774,1.0392,2.3473,2.3043,1.8574,1.2247,1.562,1.8276,1.0817],[3.5958,3.6222,3.7855,3.6483,3.6401,3.2726,3.7229,3.5242,3.8184,3.5707,3.4684,3.5057,3.6905,4.1449,3.7537,3.5679,3.6318,3.5637,3.228,3.5299,3.2404,3.4785,4.1243,3.2109,3.2527,3.4132,3.3719,3.4799,3.5567,3.527,3.4843,3.3556,3.6497,3.6715,3.5355,3.7749,3.5972,3.7054,3.9013,3.4943,3.6824,3.8923,3.9064,3.3317,3.1512,3.6249,3.4756,3.7376,3.49,3.6028,0.9274,0.3873,0.866,1.1045,0.4583,0.469,0.4243,1.9105,0.5196,1.179,1.8921,0.4583,1.0817,0.1414,1.1269,0.6403,0.5196,0.7681,0.8185,1.0392,0.5292,0.6403,0.6245,0.3,0.4472,0.5385,0.755,0.781,0.2,1.3,1.2042,1.3,0.8426,0.6245,0.7141,0.469,0.6245,0.7616,0.7141,0.9899,0.7746,0,0.8062,1.8841,0.7141,0.6,0.5831,0.3464,1.9748,0.6782,1.8166,0.8246,1.7833,1.1,1.4967,2.5962,1.3379,2.1213,1.4866,2.2428,0.9,0.9592,1.3379,0.9644,1.1747,1.1958,1.063,2.8723,2.9698,0.9055,1.6432,0.8602,2.7148,0.6164,1.4663,1.8358,0.5,0.5,1.2728,1.6401,2.0567,2.735,1.3304,0.5831,1.077,2.3707,1.4832,1.0344,0.4583,1.3342,1.5395,1.3077,0.8246,1.7407,1.6941,1.2369,0.8367,0.9381,1.2728,0.6708],[3.01,2.9547,3.1401,2.99,3.0659,2.7893,3.1064,2.9206,3.1321,2.9189,2.936,2.8983,3.0216,3.4684,3.2863,3.1843,3.1273,2.9783,2.7477,2.9983,2.6627,2.9309,3.527,2.6,2.6552,2.7495,2.7713,2.9017,2.9597,2.8862,2.8302,2.7731,3.1733,3.2265,2.8827,3.1369,3.0315,3.1273,3.2265,2.8948,3.0903,3.1432,3.2573,2.7514,2.642,2.9547,2.9479,3.0919,2.9513,2.9816,1.5264,1.0296,1.5362,0.4359,0.9899,0.5568,1.179,1.1747,1.0488,0.6481,1.1358,0.5477,0.4899,0.8426,0.5477,1.1225,0.7348,0.2449,0.8124,0.2646,1.1705,0.3742,1.077,0.7874,0.7416,1,1.3115,1.49,0.6856,0.5477,0.4243,0.5099,0.1414,1.1916,0.8124,1.044,1.2806,0.7141,0.469,0.3317,0.5,0.8062,0,1.1225,0.3162,0.4583,0.3873,0.5916,1.2288,0.2646,2.5357,1.3077,2.504,1.8055,2.2113,3.3121,1.1489,2.8267,2.1024,3.01,1.6432,1.5969,2.0543,1.2884,1.6401,1.9026,1.8055,3.6524,3.6373,1.1358,2.3812,1.2369,3.4029,1.1958,2.2361,2.5846,1.0954,1.1916,1.9416,2.3495,2.7386,3.5,1.99,1.261,1.6401,3.0643,2.2113,1.7944,1.0954,2.0567,2.2494,1.9698,1.3077,2.486,2.4249,1.9026,1.3229,1.6523,1.9925,1.3191],[2.3875,2.1794,2.3537,2.1633,2.4372,2.3749,2.3388,2.2561,2.2293,2.1679,2.4495,2.1863,2.2249,2.5749,2.9292,2.9155,2.6608,2.3558,2.4062,2.4474,2.1378,2.3601,2.7893,1.9545,1.9621,2.005,2.1119,2.3152,2.3452,2.1048,2.0518,2.2293,2.7074,2.8478,2.1284,2.4207,2.5159,2.4739,2.3431,2.2583,2.4352,2.1772,2.4104,2.119,2.1401,2.1517,2.4062,2.2847,2.4352,2.2913,2.6325,2.1119,2.6571,0.911,2.1071,1.5067,2.2383,0.1414,2.1679,0.8485,0.3606,1.5362,1.2247,1.9209,0.9487,2.2136,1.5937,1.2,1.772,0.8775,2.1237,1.4283,2.1307,1.8601,1.8466,2.1024,2.429,2.6,1.7464,0.7874,0.7211,0.6481,1.0954,2.1817,1.5297,2.0025,2.3958,1.7292,1.257,0.9327,1.261,1.8841,1.1225,0,1.1916,1.3528,1.3229,1.7,0.3873,1.2124,3.4971,2.2023,3.5875,2.8249,3.2296,4.3989,1.4071,3.9102,3.1337,4.0768,2.7019,2.6325,3.1273,2.1024,2.4678,2.9086,2.8671,4.7476,4.6936,2.0372,3.4453,2.0421,4.4833,2.2472,3.2955,3.6851,2.1401,2.2136,2.9513,3.4554,3.8288,4.6119,2.99,2.3302,2.5981,4.1605,3.1859,2.8425,2.0928,3.1417,3.2833,3.0299,2.2023,3.5355,3.4496,2.9462,2.3302,2.7111,2.958,2.276],[3.1528,3.1032,3.268,3.1081,3.1969,2.9223,3.214,3.0578,3.245,3.0627,3.0887,3.0166,3.1639,3.5819,3.4554,3.3166,3.2711,3.1193,2.9103,3.1225,2.8267,3.0578,3.6414,2.7386,2.7622,2.9017,2.9017,3.0496,3.1145,3.005,2.9614,2.9377,3.2939,3.363,3.0249,3.2894,3.2047,3.2527,3.3392,3.0397,3.2265,3.2833,3.363,2.8723,2.7495,3.0935,3.0708,3.2094,3.0968,3.1257,1.5716,1.01,1.5427,0.4583,1.01,0.3317,1.0909,1.2166,1.0954,0.5099,1.1958,0.469,0.7348,0.7416,0.6325,1.1916,0.469,0.3742,0.8602,0.4123,0.9747,0.5477,1.0296,0.7211,0.8307,1.0677,1.3491,1.4491,0.5745,0.7746,0.5477,0.6633,0.3742,1.0296,0.5099,0.911,1.2884,0.8307,0.3162,0.3,0.2646,0.7141,0.3162,1.1916,0,0.3317,0.2236,0.6403,1.3304,0.1732,2.3516,1.1,2.4228,1.6553,2.0664,3.2388,0.8832,2.755,2.0149,2.9017,1.5362,1.4866,1.9647,1.0863,1.4387,1.7607,1.6852,3.5609,3.5651,1.044,2.2782,0.995,3.3407,1.1091,2.1119,2.51,0.9899,1.0392,1.8028,2.3022,2.687,3.4395,1.8493,1.1619,1.4933,3.0183,2.0372,1.6553,0.9274,1.9824,2.1307,1.9131,1.1,2.3622,2.2935,1.8166,1.2369,1.546,1.8138,1.1136],[3.0741,3.079,3.2326,3.0838,3.1129,2.7911,3.1654,2.99,3.2465,3.0249,2.9783,2.9547,3.1401,3.5749,3.3181,3.1448,3.1544,3.043,2.7749,3.0166,2.7386,2.9631,3.5791,2.6814,2.6944,2.8723,2.8373,2.9648,3.0414,2.9665,2.9292,2.8601,3.1559,3.2125,2.99,3.245,3.1145,3.1702,3.3317,2.9682,3.1559,3.3392,3.3377,2.8036,2.6325,3.0757,2.9597,3.1765,2.99,3.0692,1.4213,0.8426,1.4248,0.7616,0.9644,0.3742,0.9274,1.3601,0.995,0.6856,1.4213,0.3606,0.9,0.6782,0.6245,1.044,0.4359,0.3873,1.0344,0.6,0.8944,0.5,1.0909,0.6708,0.7211,0.9434,1.2845,1.3748,0.5292,0.8307,0.755,0.8307,0.4359,1.0724,0.5196,0.7071,1.1619,0.9487,0.1732,0.5831,0.4899,0.6,0.4583,1.3528,0.3317,0,0.1414,0.5292,1.4353,0.2449,2.3195,1.1832,2.3791,1.6401,2.0494,3.1906,1.1091,2.7092,2.0421,2.8125,1.4595,1.51,1.9261,1.2369,1.5166,1.7176,1.6401,3.4482,3.5581,1.2083,2.2226,1.0863,3.3061,1.1402,2.0372,2.4269,1.005,1.005,1.8166,2.2293,2.6514,3.3106,1.8682,1.1402,1.5232,2.9698,1.9799,1.5969,0.9,1.9235,2.1,1.8628,1.1832,2.313,2.2428,1.7916,1.3191,1.51,1.7493,1.1],[3.1257,3.1145,3.2726,3.1225,3.167,2.8548,3.2094,3.0397,3.2772,3.0676,3.0381,3.005,3.178,3.6083,3.3808,3.2171,3.2109,3.0919,2.839,3.0757,2.7928,3.0166,3.6263,2.7221,2.7495,2.9103,2.8827,3.0183,3.0903,3.01,2.9698,2.9052,3.228,3.2833,3.0299,3.2848,3.1654,3.2265,3.3645,3.0183,3.2031,3.3481,3.3764,2.846,2.6963,3.1081,3.0232,3.2171,3.0496,3.1145,1.4283,0.8426,1.4177,0.6633,0.922,0.3162,0.9274,1.3379,0.9849,0.6245,1.3711,0.3,0.8426,0.6481,0.6083,1.044,0.3873,0.3873,0.9327,0.5477,0.8602,0.4583,1.0247,0.6557,0.7071,0.9327,1.261,1.3454,0.469,0.8185,0.7,0.7937,0.3873,1.0149,0.4796,0.7211,1.1533,0.8718,0.1732,0.4899,0.4243,0.5831,0.3873,1.3229,0.2236,0.1414,0,0.5099,1.4142,0.1414,2.2804,1.1045,2.3452,1.6031,2.005,3.1654,1.0247,2.687,1.9925,2.7911,1.4248,1.4491,1.8841,1.1358,1.4283,1.6703,1.6093,3.4453,3.5185,1.1225,2.1863,1,3.2787,1.0677,2.0125,2.4145,0.9327,0.9539,1.7607,2.2159,2.6211,3.3136,1.8083,1.1045,1.49,2.936,1.9442,1.5716,0.8426,1.8868,2.0518,1.8138,1.1045,2.2782,2.2023,1.7349,1.2329,1.4629,1.7146,1.0536],[3.3451,3.3645,3.5426,3.4132,3.3985,3.0348,3.4957,3.2772,3.5861,3.3181,3.214,3.2726,3.438,3.9115,3.4914,3.3392,3.3838,3.3136,2.9698,3.2955,2.9766,3.2404,3.8923,2.9614,3.0299,3.1544,3.1289,3.2265,3.297,3.2924,3.2404,3.0887,3.4234,3.4351,3.2833,3.5143,3.3257,3.4684,3.6688,3.2419,3.4351,3.6401,3.6797,3.0952,2.9309,3.3734,3.2435,3.5029,3.2404,3.3496,0.9487,0.4583,0.9644,0.9695,0.4796,0.5477,0.6481,1.7407,0.5,1.1,1.7263,0.3873,0.8426,0.4243,0.922,0.5568,0.6708,0.5745,0.755,0.8485,0.8246,0.3317,0.755,0.4359,0.2,0.4359,0.7937,0.9539,0.3464,1.0344,1.0149,1.0909,0.6083,0.9,0.8544,0.6481,0.7,0.6164,0.6403,0.8602,0.7746,0.3464,0.5916,1.7,0.6403,0.5292,0.5099,0,1.7607,0.5477,2.1213,1.0954,2.005,1.3964,1.7776,2.8107,1.4318,2.3367,1.7059,2.4839,1.1446,1.2,1.5652,1.179,1.4213,1.4595,1.3379,3.1032,3.178,1.0296,1.8815,1.1045,2.9172,0.8124,1.7349,2.0567,0.7141,0.7937,1.5427,1.8303,2.2472,2.9326,1.5969,0.8367,1.3416,2.5495,1.7776,1.3304,0.7416,1.5427,1.7861,1.4731,1.0954,2.0025,1.9519,1.4387,1.01,1.1832,1.5684,0.995],[2.0905,1.9131,2.0857,1.9157,2.1424,2.0567,2.064,1.9698,2.005,1.9105,2.1424,1.9157,1.9748,2.3452,2.6058,2.5904,2.3302,2.0494,2.0928,2.1401,1.8439,2.0445,2.504,1.6401,1.7088,1.7407,1.8083,2.0174,2.0469,1.8493,1.7944,1.9079,2.4125,2.5338,1.8601,2.1331,2.2045,2.1932,2.1071,1.9672,2.1307,1.9824,2.1633,1.7944,1.8412,1.8815,2.1119,2.0273,2.1307,2.005,2.6608,2.1424,2.7148,1.1136,2.184,1.6553,2.2847,0.3873,2.2383,0.9747,0.7211,1.578,1.382,2.0347,0.9,2.2293,1.7059,1.3229,1.9261,1.0296,2.2045,1.4595,2.2825,1.9975,1.8921,2.1331,2.512,2.6777,1.8385,0.7937,0.9,0.8185,1.1619,2.3473,1.6583,2.0298,2.4434,1.8655,1.3229,1.0954,1.4629,1.9748,1.2288,0.3873,1.3304,1.4353,1.4142,1.7607,0,1.3038,3.6111,2.3622,3.6959,2.9749,3.3556,4.5233,1.6279,4.0472,3.3,4.1461,2.7695,2.7677,3.2234,2.2738,2.5846,2.985,2.9917,4.8322,4.8394,2.2494,3.5299,2.1817,4.6206,2.3622,3.3897,3.7934,2.2428,2.313,3.0887,3.5707,3.9535,4.6797,3.1225,2.4698,2.8036,4.2497,3.2711,2.9648,2.1886,3.2187,3.3719,3.0741,2.3622,3.6373,3.5285,3.015,2.4658,2.8036,3.0364,2.4062],[3.0578,3.0299,3.1953,3.0447,3.1032,2.8054,3.1401,2.9698,3.1937,2.9883,2.9783,2.9377,3.0952,3.527,3.3272,3.1828,3.1544,3.0232,2.7857,3.0199,2.724,2.9563,3.5595,2.6476,2.687,2.8267,2.8125,2.9513,3.0183,2.936,2.8914,2.832,3.1843,3.2404,2.9496,3.2047,3.0952,3.1639,3.2833,2.9479,3.1337,3.245,3.3015,2.7785,2.6476,3.0232,2.9698,3.1417,2.99,3.0397,1.49,0.922,1.4866,0.5477,0.9644,0.4,1.0296,1.2369,1.0344,0.5568,1.257,0.3606,0.7416,0.7348,0.5196,1.0909,0.5,0.3317,0.9,0.4243,0.9695,0.4123,1.063,0.728,0.7348,0.9747,1.3077,1.4177,0.5477,0.7,0.5745,0.6708,0.2646,1.0909,0.5745,0.8367,1.2207,0.8367,0.2236,0.3742,0.4243,0.6782,0.2646,1.2124,0.1732,0.2449,0.1414,0.5477,1.3038,0,2.3791,1.1747,2.4249,1.6941,2.0928,3.2465,1.0247,2.7677,2.0567,2.8862,1.5133,1.5166,1.9621,1.179,1.49,1.7578,1.7,3.5454,3.5889,1.1402,2.2716,1.0677,3.3541,1.1225,2.1095,2.504,0.995,1.044,1.8385,2.2956,2.6926,3.4088,1.8841,1.1832,1.5684,3.0067,2.0445,1.6703,0.9327,1.9647,2.1331,1.8788,1.1747,2.3685,2.2913,1.8028,1.2728,1.5427,1.8166,1.1533],[5.2849,5.3385,5.4727,5.3357,5.3132,4.9061,5.3759,5.2192,5.4973,5.2924,5.1488,5.1875,5.4093,5.8189,5.3917,5.1215,5.2602,5.2421,4.8929,5.1749,4.9598,5.1245,5.768,4.8918,4.9356,5.141,5.0468,5.1759,5.2602,5.2173,5.1904,5.0478,5.2783,5.282,5.2479,5.48,5.2972,5.3824,5.5749,5.1952,5.3535,5.583,5.5678,4.9699,4.7864,5.3235,5.1323,5.4176,5.1672,5.3047,1.8439,1.8083,1.6155,2.6608,1.8028,2.0736,1.5811,3.5086,1.9105,2.6814,3.4467,2.119,2.7477,1.7607,2.8018,1.9925,1.957,2.5436,2.1142,2.7386,1.4491,2.3937,1.6882,1.9157,2.1213,1.9875,1.7748,1.3748,1.8708,3.0578,2.8723,2.9983,2.5904,1.4387,2.0372,1.7776,1.7,2.2361,2.3728,2.5923,2.3195,1.8166,2.5357,3.4971,2.3516,2.3195,2.2804,2.1213,3.6111,2.3791,0,1.3342,0.9487,0.9,0.5099,1.5166,2.3431,1.3191,1.1533,0.9539,1.0536,1.1045,0.866,1.5,1.1489,0.7416,0.9327,1.6703,1.8166,1.8166,0.7071,1.4832,1.7176,1.4353,0.6403,1.1446,1.4799,1.3528,0.7616,1.3229,1.3528,1.7944,0.7141,1.4353,1.3784,1.4491,0.4243,0.8888,1.4526,0.9592,0.6083,1.118,1.3342,0.5568,0.5,0.9644,1.4142,1.01,0.6481,1.245],[4.2083,4.1809,4.3347,4.1773,4.2462,3.9256,4.2638,4.1207,4.3105,4.1437,4.1243,4.078,4.245,4.6454,4.4486,4.2556,4.2767,4.1689,3.9166,4.1497,3.8859,4.0866,4.6851,3.7908,3.8236,3.9837,3.9535,4.1049,4.1749,4.0743,4.0373,3.9825,4.3035,4.3497,4.1012,4.3578,4.2497,4.307,4.4023,4.1024,4.2755,4.3417,4.4204,3.9013,3.767,4.1641,4.1037,4.2743,4.1352,4.1929,1.4491,1.063,1.253,1.3491,0.9539,0.8602,0.9274,2.2249,1.1358,1.4318,2.1213,1.0344,1.5199,0.7348,1.6401,1.3077,0.8062,1.3454,0.9644,1.4697,0.6,1.2923,0.7,0.866,1.1832,1.2124,1.1619,0.9747,0.7746,1.8412,1.5843,1.7176,1.3892,0.3606,0.8775,0.9899,1.1358,1.1225,1.2207,1.3038,1.0392,0.8246,1.3077,2.2023,1.1,1.1832,1.1045,1.0954,2.3622,1.1747,1.3342,0,1.5684,0.7416,1.077,2.3707,1.118,1.9339,1.1619,2.0322,0.866,0.6325,1.1358,0.2646,0.5099,0.9,0.866,2.7331,2.6495,0.6782,1.4071,0.3162,2.488,0.5477,1.253,1.7407,0.5196,0.4796,0.8124,1.6217,1.8894,2.7055,0.8426,0.6481,0.7746,2.2045,1.1136,0.8307,0.4796,1.2247,1.2124,1.2369,0,1.4318,1.3748,1.0344,0.5477,0.7746,0.9487,0.3317],[5.3019,5.3572,5.529,5.4065,5.3507,4.9224,5.4681,5.2479,5.5821,5.3113,5.1332,5.2488,5.4351,5.9059,5.3282,5.1157,5.2678,5.2669,4.8456,5.2192,4.9295,5.1711,5.8506,4.9285,5.006,5.1488,5.0941,5.1798,5.2564,5.282,5.2345,5.0299,5.3085,5.2783,5.2745,5.4909,5.2517,5.4268,5.6622,5.2086,5.3907,5.6258,5.6657,5.0398,4.8508,5.3647,5.1711,5.4909,5.1672,5.3254,1.4071,1.6882,1.1874,2.7019,1.5652,2.1448,1.5556,3.629,1.6093,2.8618,3.5185,2.1656,2.5826,1.7146,2.8618,1.7059,2.1378,2.496,1.9416,2.7386,1.6673,2.3,1.5,1.8138,1.9235,1.7292,1.3528,1.063,1.8815,3.015,2.8862,2.995,2.5671,1.4799,2.2825,1.8921,1.4036,2.005,2.4759,2.6571,2.4042,1.7833,2.504,3.5875,2.4228,2.3791,2.3452,2.005,3.6959,2.4249,0.9487,1.5684,0,0.911,0.6164,0.8602,2.6851,0.5477,0.7141,0.755,1.0247,0.9899,0.5,1.7407,1.5684,0.9644,0.781,1.2845,1.249,1.7378,0.4,1.8166,1.0247,1.3491,0.5385,0.3873,1.4663,1.4457,0.7874,0.5196,0.4583,1.241,0.7937,1.2961,1.3191,0.6633,0.9899,0.866,1.5843,0.5477,0.5916,0.8544,1.5684,0.4123,0.6708,0.8307,1.3191,0.9274,1.1225,1.4731],[4.6904,4.7085,4.8683,4.7223,4.7308,4.3566,4.799,4.6163,4.8795,4.6583,4.5629,4.5891,4.7739,5.2106,4.8353,4.6239,4.7181,4.6573,4.3162,4.6163,4.3394,4.5662,5.2058,4.3012,4.3301,4.5011,4.4609,4.576,4.654,4.6054,4.5662,4.4531,4.7276,4.7466,4.6228,4.8683,4.6957,4.7937,4.9669,4.5891,4.7739,4.9336,4.9749,4.4147,4.2308,4.7064,4.5618,4.8146,4.5837,4.6957,1.245,1.1832,0.9899,1.9519,1.0677,1.3528,1.005,2.8531,1.1576,2.0736,2.7477,1.49,1.9442,1.005,2.1772,1.3416,1.3416,1.7833,1.3416,2.0075,0.9434,1.6912,0.8602,1.1045,1.3964,1.3038,1.0296,0.7348,1.179,2.3452,2.1494,2.2672,1.8815,0.6481,1.456,1.261,1.0488,1.4318,1.7321,1.9,1.5906,1.1,1.8055,2.8249,1.6553,1.6401,1.6031,1.3964,2.9749,1.6941,0.9,0.7416,0.911,0,0.5,1.6703,1.8276,1.2207,0.6,1.4283,0.6481,0.3873,0.6,0.9592,0.9327,0.6633,0.2449,2.0347,1.9975,1.0149,0.8426,1.0149,1.7944,0.728,0.6481,1.0296,0.8124,0.7348,0.3317,0.9487,1.2166,2.0125,0.4243,0.5916,0.5385,1.5716,0.781,0.2449,0.8602,0.728,0.7483,0.9487,0.7416,0.8246,0.9055,0.7616,0.728,0.5,0.7416,0.6481],[5.0567,5.0912,5.2469,5.1098,5.0961,4.6979,5.1711,4.99,5.2707,5.0468,4.9183,4.9689,5.1633,5.5982,5.1624,4.9325,5.0507,5.018,4.6583,4.9699,4.7096,4.9173,5.5687,4.6637,4.7181,4.8877,4.826,4.9427,5.021,4.992,4.9538,4.8062,5.0794,5.0794,5.006,5.2393,5.0498,5.1662,5.3535,4.9608,5.1342,5.3245,5.3572,4.7645,4.588,5.0853,4.9234,5.1971,4.9417,5.0695,1.4629,1.4933,1.2124,2.3537,1.4036,1.7833,1.3038,3.2573,1.5067,2.4556,3.1591,1.8466,2.3601,1.4213,2.5436,1.6279,1.7292,2.2159,1.7059,2.4249,1.249,2.0616,1.261,1.5524,1.755,1.6155,1.3304,0.9644,1.562,2.7441,2.5632,2.6851,2.2782,1.0909,1.8412,1.5684,1.3229,1.8166,2.1237,2.3022,2.0298,1.4967,2.2113,3.2296,2.0664,2.0494,2.005,1.7776,3.3556,2.0928,0.5099,1.077,0.6164,0.5,0,1.3638,2.1794,1.0296,0.6708,1.0149,0.755,0.6633,0.4359,1.253,1.0296,0.5568,0.5,1.7,1.6793,1.4213,0.469,1.3038,1.5264,1.0488,0.3873,0.8544,1.1358,1.063,0.3162,0.922,1.0149,1.7321,0.3,1.0296,1,1.241,0.5292,0.5196,1.1874,0.5831,0.3606,0.8185,1.077,0.3873,0.4796,0.6403,1.01,0.6325,0.6481,1.005],[6.0951,6.1595,6.3364,6.2153,6.1457,5.7053,6.2801,6.0448,6.3953,6.1082,5.9119,6.0506,6.2354,6.7186,6.0836,5.8711,6.0523,6.0647,5.6125,6.0117,5.7114,5.9699,6.6581,5.7367,5.8052,5.9473,5.9,5.9691,6.0473,6.0877,6.0382,5.8224,6.0811,6.0415,6.0762,6.2905,6.0299,6.2201,6.4761,6.0025,6.1919,6.4366,6.4792,5.8532,5.6454,6.1741,5.9582,6.3,5.9498,6.1237,2.1213,2.5,1.9365,3.5071,2.3685,2.9496,2.3749,4.4441,2.377,3.6919,4.3105,3.0017,3.3422,2.5219,3.6946,2.4799,2.9614,3.2848,2.7148,3.5412,2.502,3.1129,2.2782,2.5904,2.7166,2.5159,2.1,1.8788,2.7092,3.8197,3.6892,3.7934,3.3808,2.2694,3.1,2.7166,2.1886,2.7677,3.3,3.4728,3.1969,2.5962,3.3121,4.3989,3.2388,3.1906,3.1654,2.8107,4.5233,3.2465,1.5166,2.3707,0.8602,1.6703,1.3638,0,3.4799,0.5292,1.3379,0.9644,1.8735,1.8055,1.3601,2.5357,2.3707,1.7916,1.5843,0.8185,0.5477,2.4739,1.1747,2.6344,0.2646,2.1817,1.3077,0.8062,2.3087,2.2869,1.5748,1.0247,0.6083,0.8832,1.578,2.0833,1.9748,0.5477,1.7146,1.6583,2.4269,1.3928,1.382,1.6703,2.3707,1.1,1.3675,1.6763,2.1307,1.7833,1.8974,2.2869],[3.5917,3.4799,3.6083,3.4205,3.6166,3.4264,3.5313,3.4742,3.5029,3.4525,3.5972,3.3882,3.5256,3.838,4.0249,3.8652,3.7603,3.5511,3.4828,3.5623,3.3392,3.4886,3.9749,3.1559,3.1353,3.3045,3.3045,3.5128,3.5721,3.3451,3.3211,3.4278,3.7696,3.8872,3.4073,3.6932,3.7216,3.6579,3.6042,3.4785,3.6346,3.5214,3.6373,3.2604,3.1906,3.4395,3.5199,3.527,3.5847,3.5369,2.2428,1.6673,2.1354,0.9,1.6432,0.9434,1.6279,1.3928,1.7944,0.7616,1.3229,1.1747,1.4283,1.3153,1.2728,1.9235,0.8832,1.2247,1.3491,1.1,1.261,1.3928,1.4697,1.3491,1.6155,1.8,1.9698,1.9339,1.1874,1.4629,1.1045,1.2247,1.2083,1.2728,0.7348,1.4248,1.9183,1.4731,1.0296,0.8775,0.7937,1.3379,1.1489,1.4071,0.8832,1.1091,1.0247,1.4318,1.6279,1.0247,2.3431,1.118,2.6851,1.8276,2.1794,3.4799,0,3.0282,2.2226,3.1145,1.8708,1.7234,2.2405,0.9899,1.3229,1.9339,1.9545,3.8236,3.7376,1.261,2.508,0.911,3.5861,1.4731,2.3409,2.8355,1.3711,1.3638,1.9261,2.6907,2.99,3.7934,1.9494,1.5652,1.6583,3.3181,2.1142,1.9026,1.249,2.3087,2.3022,2.2539,1.118,2.5338,2.4413,2.0833,1.5,1.8412,1.9157,1.2728],[5.6365,5.6868,5.866,5.7385,5.6877,5.2659,5.8138,5.5803,5.9144,5.6329,5.4635,5.5812,5.7585,6.2402,5.6595,5.4599,5.6187,5.6089,5.1749,5.5624,5.2517,5.5209,6.1992,5.2773,5.331,5.4727,5.4397,5.5109,5.5884,5.6125,5.5624,5.3722,5.6374,5.6125,5.6036,5.8267,5.5821,5.7576,5.9983,5.5399,5.7359,5.954,6.005,5.4019,5.1933,5.7026,5.5045,5.8267,5.4991,5.6586,1.7029,2.0567,1.5,3.0232,1.9053,2.4617,1.9391,3.956,1.9053,3.2202,3.8184,2.5436,2.8478,2.0396,3.2296,2.0421,2.496,2.7875,2.2428,3.0496,2.0736,2.6439,1.7916,2.0905,2.2494,2.0664,1.634,1.4387,2.2405,3.3362,3.1984,3.3,2.9,1.7916,2.6363,2.2847,1.7464,2.2847,2.8267,2.99,2.7019,2.1213,2.8267,3.9102,2.755,2.7092,2.687,2.3367,4.0472,2.7677,1.3191,1.9339,0.5477,1.2207,1.0296,0.5292,3.0282,0,0.8775,1.0149,1.4866,1.3638,0.995,2.1095,2.0149,1.4663,1.1358,1.1358,0.9274,1.99,0.9274,2.2136,0.6083,1.7321,0.9849,0.4359,1.8628,1.8466,1.1832,0.5568,0.2646,1.1045,1.2124,1.5937,1.4765,0.6782,1.4491,1.2207,1.9875,1.0488,1.118,1.3748,1.9339,0.866,1.1705,1.3528,1.6912,1.3784,1.5875,1.8466],[5.0478,5.0408,5.2249,5.0813,5.101,4.735,5.1798,4.9749,5.2316,4.998,4.9173,4.9619,5.1098,5.5669,5.1749,5.006,5.0853,5.017,4.6637,4.999,4.6765,4.9447,5.5875,4.6583,4.7106,4.8311,4.827,4.9295,4.998,4.9689,4.9163,4.7906,5.1176,5.1235,4.9649,5.2058,5.0249,5.1672,5.3245,4.9417,5.1371,5.2326,5.347,4.7927,4.6282,5.0468,4.9447,5.1788,4.9447,5.0448,1.3964,1.5362,1.1402,2.2293,1.2884,1.7407,1.4318,3.1843,1.3638,2.4617,3.0116,1.8815,2.1119,1.3748,2.5417,1.5748,1.8,2.0928,1.456,2.3043,1.4595,1.9849,1.0296,1.4213,1.6583,1.5427,1.1225,0.9487,1.5588,2.6344,2.4372,2.5495,2.1954,1.0296,1.9287,1.7407,1.2884,1.5524,2.1448,2.2204,1.9416,1.4866,2.1024,3.1337,2.0149,2.0421,1.9925,1.7059,3.3,2.0567,1.1533,1.1619,0.7141,0.6,0.6708,1.3379,2.2226,0.8775,0,1.4283,1.0296,0.6245,0.6633,1.2961,1.3229,1.0392,0.6164,1.9131,1.5716,1.1446,0.8888,1.4663,1.3928,1.005,0.8602,0.8832,1.1576,1.1916,0.5568,0.7348,0.8246,1.8788,0.6164,0.911,0.755,1.261,1.1705,0.7348,1.3191,0.8062,0.8718,1.0677,1.1619,0.8718,1.0677,0.9274,0.9,0.8307,1.2124,1.1747],[5.6391,5.7472,5.8941,5.7845,5.6763,5.2058,5.8078,5.5973,5.9758,5.6974,5.4498,5.5982,5.8284,6.2873,5.6054,5.3348,5.548,5.5991,5.1468,5.5182,5.2849,5.4763,6.1693,5.2783,5.36,5.5444,5.4351,5.5191,5.6054,5.6524,5.6169,5.3712,5.583,5.5344,5.656,5.8566,5.5884,5.7567,6.044,5.5588,5.721,6.0712,6.0274,5.3582,5.1478,5.7489,5.4763,5.8566,5.4836,5.6842,1.8358,2.0881,1.6673,3.2296,2.0928,2.6249,1.9157,4.1012,2.1307,3.2955,4.0509,2.5807,3.1718,2.2068,3.2772,2.1448,2.5456,3.0033,2.5534,3.2512,2.0075,2.7749,2.1119,2.3452,2.4104,2.1954,1.9235,1.5684,2.3431,3.5014,3.4029,3.5128,3.0496,2.0149,2.6758,2.2023,1.8601,2.6134,2.8914,3.1544,2.9103,2.2428,3.01,4.0768,2.9017,2.8125,2.7911,2.4839,4.1461,2.8862,0.9539,2.0322,0.755,1.4283,1.0149,0.9644,3.1145,1.0149,1.4283,0,1.3784,1.5652,1.0198,2.2181,1.9,1.2166,1.3038,0.8602,1.3892,2.3685,0.6708,2.2113,1.2247,1.8841,0.8124,0.8124,1.9545,1.8708,1.3,1.1225,1.0198,0.9327,1.2728,1.8574,1.9157,0.8062,1.0536,1.3191,1.995,0.995,0.8718,1.1747,2.0322,0.6325,0.7071,1.2083,1.8947,1.382,1.253,1.8815],[4.3566,4.4193,4.5738,4.452,4.3977,3.9774,4.4978,4.3,4.6293,4.3749,4.2024,4.2919,4.4978,4.9487,4.4249,4.1952,4.3243,4.3162,3.9306,4.2626,4.0062,4.2107,4.8806,3.9724,4.0509,4.2166,4.1352,4.2403,4.3197,4.3278,4.2884,4.0951,4.3669,4.3509,4.3324,4.5497,4.3324,4.4744,4.7043,4.2661,4.4351,4.7053,4.7,4.0682,3.8884,4.417,4.2202,4.5321,4.2297,4.3806,0.8775,0.7874,0.6782,1.8735,0.8124,1.2845,0.6083,2.7276,0.9165,1.9339,2.6926,1.2083,1.8601,0.8775,1.9079,0.9487,1.2083,1.6553,1.3038,1.8841,0.7,1.4213,0.9055,1.0583,1.1091,0.9487,0.8367,0.4243,0.9747,2.1354,2.0347,2.1448,1.6793,0.8124,1.3638,0.9,0.6782,1.3528,1.5297,1.7861,1.578,0.9,1.6432,2.7019,1.5362,1.4595,1.4248,1.1446,2.7695,1.5133,1.0536,0.866,1.0247,0.6481,0.755,1.8735,1.8708,1.4866,1.0296,1.3784,0,0.5568,0.5477,1.0677,0.9,0.3742,0.4899,2.0976,2.265,1.2288,0.781,1.005,2.0396,0.6083,0.6481,1.1576,0.6164,0.5292,0.6557,1.0863,1.4071,2.0025,0.6782,0.6708,1.063,1.6031,0.7,0.469,0.6481,0.5196,0.6782,0.5099,0.866,0.9055,0.8124,0.4243,0.7416,0.2236,0.5568,0.6633],[4.52,4.5211,4.6936,4.553,4.5684,4.2012,4.6368,4.4475,4.7053,4.4822,4.3966,4.4306,4.5935,5.0379,4.6637,4.48,4.5486,4.4833,4.1497,4.4609,4.1641,4.4023,5.0428,4.1195,4.1833,4.3162,4.2884,4.4057,4.4755,4.4407,4.3932,4.2638,4.5913,4.6,4.443,4.6808,4.51,4.6379,4.7937,4.417,4.6,4.7255,4.8104,4.2403,4.0878,4.5188,4.4136,4.6465,4.4204,4.5188,1.1045,1.0247,0.8544,1.7378,0.8185,1.2247,0.9055,2.6739,0.9644,1.9105,2.5495,1.3077,1.7059,0.8602,1.9824,1.1446,1.2369,1.6155,1.044,1.8111,0.8718,1.4663,0.6083,0.9747,1.1832,1.0909,0.8185,0.5568,1,2.1331,1.9468,2.0664,1.6763,0.5385,1.3748,1.1747,0.8775,1.1576,1.5906,1.7029,1.456,0.9592,1.5969,2.6325,1.4866,1.51,1.4491,1.2,2.7677,1.5166,1.1045,0.6325,0.9899,0.3873,0.6633,1.8055,1.7234,1.3638,0.6245,1.5652,0.5568,0,0.5745,0.7937,0.8124,0.6403,0.3873,2.2249,2.1024,0.8124,0.9055,0.9055,1.9157,0.4243,0.8062,1.179,0.5568,0.5916,0.3742,1.0344,1.2845,2.1633,0.4359,0.469,0.6633,1.6062,0.9165,0.4583,0.7141,0.6782,0.7681,0.781,0.6325,0.9644,0.9849,0.5916,0.3742,0.3464,0.8367,0.6245],[4.8539,4.902,5.0695,4.9457,4.901,4.4833,5.005,4.7969,5.1176,4.86,4.6968,4.7937,4.981,5.4415,4.9092,4.6968,4.827,4.8156,4.4193,4.7718,4.4911,4.7191,5.3907,4.4699,4.553,4.6968,4.6368,4.735,4.8104,4.8239,4.7781,4.5837,4.8754,4.8528,4.8198,5.0379,4.8156,4.978,5.1971,4.7603,4.9366,5.1633,5.201,4.5771,4.4023,4.9041,4.7276,5.0299,4.7276,4.8734,1.1,1.249,0.8602,2.2517,1.1402,1.7,1.1091,3.1654,1.2247,2.3875,3.0741,1.6912,2.1772,1.2767,2.3875,1.3115,1.6733,2.064,1.5362,2.2913,1.1958,1.8493,1.1045,1.4071,1.5,1.3191,1.01,0.6481,1.4177,2.5652,2.4372,2.5495,2.1119,1.0677,1.8221,1.4318,1.01,1.6093,2.01,2.1977,1.9672,1.3379,2.0543,3.1273,1.9647,1.9261,1.8841,1.5652,3.2234,1.9621,0.866,1.1358,0.5,0.6,0.4359,1.3601,2.2405,0.995,0.6633,1.0198,0.5477,0.5745,0,1.3115,1.1358,0.5292,0.4243,1.7029,1.7234,1.3748,0.3606,1.3601,1.5166,0.8888,0.3742,0.7348,0.9899,0.9695,0.4583,0.7071,0.8944,1.634,0.469,0.9,1.0724,1.1,0.7141,0.5099,1.1045,0.1732,0.3464,0.469,1.1358,0.4899,0.5477,0.3742,0.8888,0.4359,0.755,1.0296],[4.1905,4.134,4.2919,4.1304,4.2308,3.937,4.2273,4.0976,4.2485,4.1061,4.1255,4.0522,4.1988,4.5858,4.4654,4.2919,4.2778,4.1485,3.9332,4.1461,3.8769,4.0755,4.654,3.7603,3.8039,3.9421,3.9268,4.0915,4.1545,4.0361,3.9962,3.9636,4.3209,4.3738,4.0608,4.3197,4.2391,4.2919,4.344,4.0817,4.2509,4.2497,4.3715,3.8743,3.7709,4.1122,4.1049,4.2308,4.134,4.1629,1.6217,1.2166,1.4353,1.253,1.0677,0.911,1.118,2.1307,1.2728,1.3638,1.9975,1.0863,1.4765,0.8775,1.6186,1.4422,0.8718,1.3638,0.9165,1.4248,0.781,1.3191,0.7874,0.9899,1.2767,1.3342,1.3038,1.1576,0.866,1.8055,1.5166,1.6553,1.3784,0.5477,0.9165,1.1446,1.3038,1.118,1.249,1.2369,1.0247,0.9644,1.2884,2.1024,1.0863,1.2369,1.1358,1.179,2.2738,1.179,1.5,0.2646,1.7407,0.9592,1.253,2.5357,0.9899,2.1095,1.2961,2.2181,1.0677,0.7937,1.3115,0,0.5196,1.077,1.0863,2.936,2.7767,0.6557,1.5843,0.3317,2.642,0.6708,1.4629,1.9442,0.6481,0.6782,0.9747,1.8166,2.0494,2.9138,0.9899,0.8426,0.9434,2.3558,1.3,1.0677,0.6481,1.4036,1.3711,1.3784,0.2646,1.6125,1.5427,1.1747,0.6083,0.9644,1.1446,0.5831],[4.417,4.4023,4.5442,4.3966,4.4508,4.1146,4.4609,4.3359,4.5277,4.3761,4.3324,4.2953,4.4744,4.8559,4.6357,4.4193,4.4508,4.3681,4.1207,4.3428,4.1134,4.2732,4.8713,3.9887,4.0546,4.2154,4.1533,4.3186,4.3875,4.2965,4.2638,4.1809,4.5056,4.5365,4.3243,4.5662,4.4565,4.52,4.613,4.3186,4.4699,4.5596,4.626,4.0768,3.9661,4.3749,4.3105,4.4866,4.3428,4.4068,1.6613,1.3,1.4663,1.6613,1.245,1.257,1.1402,2.4839,1.4526,1.6763,2.4083,1.2923,1.8894,1.1225,1.8735,1.546,1.118,1.7234,1.3,1.8055,0.7874,1.5843,1.0909,1.3,1.49,1.4731,1.4457,1.1619,1.1045,2.1378,1.9053,2.0421,1.7,0.8307,1.1705,1.1832,1.3675,1.4832,1.5133,1.6125,1.4353,1.1747,1.6401,2.4678,1.4387,1.5166,1.4283,1.4213,2.5846,1.49,1.1489,0.5099,1.5684,0.9327,1.0296,2.3707,1.3229,2.0149,1.3229,1.9,0.9,0.8124,1.1358,0.5196,0,0.755,1.0247,2.6851,2.6268,1.1045,1.3191,0.4899,2.5159,0.8124,1.2288,1.8138,0.781,0.728,0.8367,1.7692,1.9519,2.6944,0.8062,1.0296,1.1747,2.1587,0.9274,0.9849,0.728,1.2166,1.0724,1.1446,0.5099,1.3454,1.1958,0.9327,0.7746,0.8367,0.7874,0.6403],[4.626,4.6808,4.827,4.7011,4.6626,4.2497,4.7424,4.5662,4.8693,4.6411,4.4833,4.5497,4.7592,5.1894,4.7138,4.4699,4.5935,4.5815,4.2202,4.5266,4.2907,4.471,5.1284,4.2308,4.3093,4.4833,4.3932,4.5144,4.5935,4.5815,4.5464,4.3692,4.64,4.6293,4.5946,4.8146,4.6163,4.7392,4.9447,4.5365,4.6957,4.9417,4.9406,4.3162,4.1497,4.6701,4.4889,4.7812,4.5067,4.6465,1.2369,1.1314,1.0296,2.0761,1.1402,1.5133,0.9327,2.9292,1.2728,2.1119,2.8862,1.4629,2.1307,1.1619,2.1494,1.3115,1.4,1.9339,1.5232,2.1284,0.866,1.7146,1.1402,1.3491,1.4457,1.3038,1.1747,0.7616,1.2369,2.4042,2.2672,2.3875,1.9442,0.9695,1.5232,1.1533,1.0488,1.6217,1.7664,1.9975,1.7861,1.1958,1.9026,2.9086,1.7607,1.7176,1.6703,1.4595,2.985,1.7578,0.7416,0.9,0.9644,0.6633,0.5568,1.7916,1.9339,1.4663,1.0392,1.2166,0.3742,0.6403,0.5292,1.077,0.755,0,0.5831,2.005,2.1471,1.3748,0.6403,1.0247,1.9748,0.8185,0.5477,1.1747,0.8367,0.7348,0.5385,1.1916,1.4,1.9774,0.5099,0.922,1.1619,1.5395,0.3873,0.5477,0.8367,0.5568,0.4472,0.5477,0.9,0.7211,0.5477,0.3742,0.866,0.3873,0.3,0.7616],[4.6454,4.6829,4.8456,4.7096,4.6883,4.2919,4.7781,4.5793,4.8775,4.6325,4.5011,4.5629,4.7529,5.2048,4.7476,4.5343,4.6497,4.6119,4.2391,4.5662,4.286,4.5177,5.1749,4.2638,4.3093,4.4744,4.4249,4.5277,4.6065,4.588,4.5464,4.3966,4.668,4.6701,4.5967,4.8311,4.6314,4.756,4.9608,4.5475,4.7318,4.9376,4.9649,4.3761,4.1857,4.6851,4.5133,4.7979,4.5266,4.6594,1.044,1.0677,0.7874,1.9975,0.9695,1.3892,0.9,2.8983,1.0392,2.1213,2.8089,1.4629,1.9442,0.9849,2.1633,1.1916,1.3784,1.7833,1.3491,2.0273,0.9434,1.6432,0.8602,1.0954,1.3077,1.1747,0.8832,0.5477,1.1619,2.3324,2.1772,2.2891,1.8708,0.7348,1.5166,1.2042,0.8832,1.4107,1.7378,1.9365,1.6523,1.063,1.8055,2.8671,1.6852,1.6401,1.6093,1.3379,2.9917,1.7,0.9327,0.866,0.781,0.2449,0.5,1.5843,1.9545,1.1358,0.6164,1.3038,0.4899,0.3873,0.4243,1.0863,1.0247,0.5831,0,1.9183,1.9519,1.1091,0.7,1.118,1.7205,0.7,0.5099,0.8832,0.7874,0.7211,0.3873,0.7874,1.1045,1.8574,0.469,0.5745,0.7,1.4318,0.755,0.1414,0.8602,0.5196,0.6481,0.7616,0.866,0.7348,0.8124,0.6164,0.7416,0.3606,0.7141,0.7211],[6.2402,6.3695,6.5207,6.414,6.2785,5.7914,6.4397,6.204,6.6174,6.3071,6.0283,6.2113,6.4459,6.926,6.1563,5.8856,6.14,6.2089,5.7105,6.1164,5.8694,6.0869,6.7926,5.9076,5.9674,6.1595,6.0581,6.1139,6.2048,6.2746,6.2378,5.9775,6.1474,6.0902,6.2746,6.473,6.1717,6.3545,6.6851,6.1612,6.3364,6.7276,6.6641,5.9958,5.748,6.3836,6.0638,6.4854,6.0671,6.2952,2.3431,2.7166,2.2045,3.8974,2.7092,3.2634,2.5632,4.7749,2.6907,3.9925,4.7127,3.2588,3.7656,2.8302,3.9547,2.724,3.2218,3.6083,3.1843,3.8923,2.7148,3.4147,2.7166,2.9257,3.0116,2.7893,2.4617,2.1863,3.005,4.1376,4.0522,4.1521,3.6959,2.6495,3.3556,2.8723,2.4454,3.2109,3.5525,3.8249,3.5454,2.8723,3.6524,4.7476,3.5609,3.4482,3.4453,3.1032,4.8322,3.5454,1.6703,2.7331,1.2845,2.0347,1.7,0.8185,3.8236,1.1358,1.9131,0.8602,2.0976,2.2249,1.7029,2.936,2.6851,2.005,1.9183,0,1.2207,2.9715,1.4177,2.9479,1.0198,2.5632,1.5033,1.1225,2.6495,2.569,1.9774,1.4353,1.241,0.4123,1.9748,2.4515,2.4187,1.005,1.8358,1.9442,2.7019,1.6823,1.6553,1.9235,2.7331,1.3491,1.5297,1.9748,2.5749,2.0905,2.0273,2.569],[6.4985,6.5315,6.7179,6.5901,6.5536,6.1343,6.6708,6.442,6.7557,6.4877,6.3301,6.4459,6.6076,7.0852,6.5169,6.3253,6.4769,6.4668,6.0399,6.4312,6.1139,6.3828,7.059,6.1262,6.2016,6.3206,6.2952,6.3742,6.4459,6.4699,6.4156,6.2209,6.5192,6.4854,6.4545,6.6746,6.4358,6.628,6.8425,6.4008,6.5924,6.7594,6.8571,6.2514,6.0671,6.5437,6.3797,6.6806,6.3671,6.5146,2.5495,2.9069,2.3516,3.7868,2.7221,3.2863,2.7893,4.7466,2.755,4.0087,4.5717,3.366,3.6263,2.881,4.0485,2.8827,3.3121,3.6263,2.9682,3.8549,2.874,3.4655,2.571,2.9411,3.0887,2.9034,2.4637,2.265,3.0627,4.1533,3.9912,4.1,3.7189,2.5749,3.4424,3.1273,2.5942,3.0496,3.662,3.7762,3.5071,2.9698,3.6373,4.6936,3.5651,3.5581,3.5185,3.178,4.8394,3.5889,1.8166,2.6495,1.249,1.9975,1.6793,0.5477,3.7376,0.9274,1.5716,1.3892,2.265,2.1024,1.7234,2.7767,2.6268,2.1471,1.9519,1.2207,0,2.7019,1.562,2.9223,0.4123,2.494,1.7234,1.2923,2.6363,2.6401,1.8601,1.4526,0.9644,1.3491,1.852,2.4249,2.2494,0.8944,2.0736,2.0372,2.7767,1.7833,1.7176,2.0322,2.6495,1.4731,1.7234,2.0125,2.3958,2.1401,2.2672,2.6249],[4.1413,4.062,4.2509,4.0878,4.1964,3.9179,4.219,4.0472,4.2071,4.0286,4.0682,4.0162,4.1231,4.5497,4.4057,4.2884,4.2603,4.111,3.8704,4.1304,3.7921,4.0645,4.6487,3.7296,3.7656,3.8588,3.9,4.0336,4.0902,3.9925,3.937,3.9064,4.2965,4.3474,3.995,4.2579,4.1617,4.2532,4.3105,4.0237,4.2214,4.1701,4.352,3.8807,3.767,4.0596,4.0768,4.1964,4.0841,4.1061,1.4491,1.1874,1.2767,1.1402,0.8775,0.8602,1.1832,2.0952,1.0247,1.4526,1.8815,1.1358,1.118,0.7746,1.6279,1.2923,1.0247,1.1619,0.5385,1.2728,1.0677,1.1874,0.4359,0.7416,1.0863,1.1705,1.0247,1.0817,0.8602,1.6583,1.3748,1.4933,1.261,0.5196,1.118,1.3038,1.179,0.7071,1.2845,1.1747,0.9274,0.9055,1.1358,2.0372,1.044,1.2083,1.1225,1.0296,2.2494,1.1402,1.8166,0.6782,1.7378,1.0149,1.4213,2.4739,1.261,1.99,1.1446,2.3685,1.2288,0.8124,1.3748,0.6557,1.1045,1.3748,1.1091,2.9715,2.7019,0,1.7146,0.8832,2.5278,0.6633,1.5969,1.8788,0.728,0.866,1.1136,1.6523,1.9209,2.8948,1.1705,0.6782,0.7348,2.3195,1.6432,1.1446,0.8775,1.4629,1.5716,1.5067,0.6782,1.7578,1.7861,1.3454,0.5831,1.0863,1.51,0.866],[5.1215,5.1904,5.3488,5.2297,5.1643,4.7276,5.2745,5.0695,5.4074,5.1468,4.9548,5.0666,5.2707,5.7271,5.1488,4.9122,5.0705,5.0813,4.669,5.0239,4.7645,4.9739,5.6524,4.7424,4.827,4.987,4.9061,5.003,5.0823,5.1049,5.0636,4.8518,5.1166,5.0853,5.1049,5.317,5.0813,5.2431,5.4827,5.0329,5.2019,5.4708,5.4791,4.8374,4.653,5.1904,4.982,5.3094,4.986,5.1498,1.3491,1.5264,1.1358,2.5807,1.4731,2.01,1.3638,3.4771,1.546,2.6814,3.4029,1.9824,2.5278,1.5937,2.6814,1.5969,1.9519,2.3896,1.8894,2.6192,1.4353,2.1656,1.4595,1.7349,1.8166,1.6217,1.3379,0.9644,1.7263,2.8862,2.7659,2.8792,2.431,1.382,2.0905,1.6673,1.3,1.9647,2.3,2.5179,2.2847,1.6432,2.3812,3.4453,2.2782,2.2226,2.1863,1.8815,3.5299,2.2716,0.7071,1.4071,0.4,0.8426,0.469,1.1747,2.508,0.9274,0.8888,0.6708,0.781,0.9055,0.3606,1.5843,1.3191,0.6403,0.7,1.4177,1.562,1.7146,0,1.6062,1.3748,1.2247,0.3,0.6557,1.3077,1.253,0.6782,0.7937,0.8544,1.3928,0.6557,1.2329,1.3491,0.9165,0.6481,0.7416,1.382,0.3742,0.2646,0.6083,1.4071,0.2236,0.3,0.5745,1.2247,0.7348,0.7874,1.2845],[4.0286,4.0025,4.1437,3.9862,4.0608,3.7483,4.062,3.9395,4.1158,3.9686,3.956,3.8897,4.0669,4.4475,4.2907,4.0853,4.0951,3.985,3.7603,3.9623,3.7256,3.8962,4.4822,3.6042,3.6387,3.8118,3.7643,3.9306,4.0012,3.8859,3.8549,3.8105,4.1255,4.1785,3.9217,4.1773,4.0866,4.1219,4.2048,3.9256,4.0866,4.1605,4.219,3.7014,3.5791,3.9774,3.9217,4.0804,3.9623,4.0125,1.5875,1.1,1.4248,1.249,1.0724,0.8124,0.9695,2.0518,1.261,1.2369,1.99,0.9327,1.5264,0.8124,1.4799,1.382,0.6708,1.3,1.063,1.3784,0.5477,1.245,0.911,0.9644,1.2247,1.2845,1.3454,1.1619,0.7616,1.7349,1.4799,1.6155,1.3,0.6083,0.7,0.9165,1.261,1.2166,1.0817,1.1832,0.9695,0.8602,1.2369,2.0421,0.995,1.0863,1,1.1045,2.1817,1.0677,1.4832,0.3162,1.8166,1.0149,1.3038,2.6344,0.911,2.2136,1.4663,2.2113,1.005,0.9055,1.3601,0.3317,0.4899,1.0247,1.118,2.9479,2.9223,0.8832,1.6062,0,2.7659,0.7348,1.4526,1.9925,0.6403,0.5745,1.0677,1.8894,2.1656,2.9223,1.0817,0.8832,1.0677,2.4454,1.2247,1.063,0.5,1.4283,1.3964,1.382,0.3162,1.6401,1.533,1.1958,0.7746,0.9695,1.0296,0.4583],[6.2113,6.2618,6.4467,6.323,6.2658,5.8361,6.3992,6.1587,6.4985,6.2113,6.0316,6.166,6.3364,6.8242,6.2081,6.0133,6.1822,6.183,5.735,6.1392,5.8215,6.0967,6.7809,5.8532,5.9203,6.0481,6.0183,6.0844,6.1595,6.1976,6.1441,5.9372,6.2121,6.1749,6.1814,6.3984,6.1425,6.3388,6.5826,6.1156,6.3111,6.5223,6.5917,5.9791,5.7758,6.2793,6.0836,6.4109,6.0704,6.2346,2.2383,2.6344,2.0543,3.5875,2.4698,3.0545,2.5239,4.5343,2.4739,3.8026,4.3784,3.1273,3.3971,2.6325,3.8105,2.5962,3.0887,3.3734,2.7749,3.6263,2.6552,3.2156,2.3537,2.6833,2.8196,2.6268,2.1863,2.005,2.8267,3.909,3.7709,3.873,3.4785,2.3707,3.228,2.8723,2.3108,2.8267,3.4205,3.5651,3.2879,2.7148,3.4029,4.4833,3.3407,3.3061,3.2787,2.9172,4.6206,3.3541,1.7176,2.488,1.0247,1.7944,1.5264,0.2646,3.5861,0.6083,1.3928,1.2247,2.0396,1.9157,1.5166,2.642,2.5159,1.9748,1.7205,1.0198,0.4123,2.5278,1.3748,2.7659,0,2.2913,1.5033,0.9695,2.429,2.4249,1.7059,1.1225,0.6782,1.063,1.7146,2.184,2.0421,0.7,1.9209,1.8055,2.5652,1.5588,1.5684,1.8385,2.488,1.3038,1.5811,1.8385,2.2249,1.9313,2.0952,2.4249],[4.1097,4.1061,4.2814,4.1437,4.1605,3.8013,4.2285,4.0373,4.2965,4.0706,3.9912,4.0237,4.1809,4.6282,4.265,4.0951,4.1437,4.0719,3.7497,4.0571,3.755,3.995,4.6336,3.7054,3.7815,3.9026,3.8769,3.9962,4.0632,4.0324,3.9825,3.8497,4.1976,4.2071,4.0299,4.265,4.0988,4.232,4.3841,4.0062,4.1881,4.3139,4.4023,3.8288,3.6892,4.1037,4.0125,4.2367,4.015,4.1061,0.9695,0.7141,0.781,1.3638,0.4796,0.8832,0.6633,2.2913,0.6856,1.5395,2.1863,0.911,1.3379,0.5292,1.5716,0.8544,0.911,1.2369,0.7141,1.4213,0.6481,1.0536,0.3606,0.6708,0.8124,0.7681,0.6557,0.5196,0.6164,1.7234,1.5588,1.6763,1.2689,0.4123,1.0724,0.8832,0.6708,0.8124,1.2124,1.3191,1.1225,0.6164,1.1958,2.2472,1.1091,1.1402,1.0677,0.8124,2.3622,1.1225,1.4353,0.5477,1.3491,0.728,1.0488,2.1817,1.4731,1.7321,1.005,1.8841,0.6083,0.4243,0.8888,0.6708,0.8124,0.8185,0.7,2.5632,2.494,0.6633,1.2247,0.7348,2.2913,0,1.118,1.5067,0.1732,0.3606,0.7746,1.3229,1.634,2.4617,0.8185,0.3742,0.8367,1.9339,1.1576,0.728,0.4359,0.9274,1.0817,0.9,0.5477,1.3229,1.2845,0.7681,0.2449,0.5099,1,0.5385],[4.9699,5.0428,5.1942,5.0695,5.008,4.576,5.1137,4.9143,5.2488,4.992,4.8062,4.9031,5.1176,5.5687,5.016,4.7686,4.9295,4.9325,4.5266,4.8672,4.6163,4.8218,5.4955,4.5957,4.6551,4.8374,4.7539,4.8518,4.9356,4.9427,4.9061,4.7149,4.9528,4.9346,4.9528,5.173,4.9447,5.0813,5.3245,4.8806,5.0527,5.3329,5.317,4.6893,4.4878,5.0428,4.8198,5.1498,4.8343,4.999,1.261,1.3784,1.0392,2.4434,1.3638,1.8248,1.1874,3.3196,1.4213,2.5179,3.2604,1.8276,2.4083,1.4177,2.5338,1.49,1.7607,2.2226,1.8055,2.4678,1.245,2.0347,1.3416,1.5556,1.6882,1.51,1.249,0.8602,1.5652,2.7459,2.6192,2.7313,2.2847,1.2083,1.8921,1.4799,1.1832,1.8682,2.1213,2.3685,2.1048,1.4663,2.2361,3.2955,2.1119,2.0372,2.0125,1.7349,3.3897,2.1095,0.6403,1.253,0.5385,0.6481,0.3873,1.3077,2.3409,0.9849,0.8602,0.8124,0.6481,0.8062,0.3742,1.4629,1.2288,0.5477,0.5099,1.5033,1.7234,1.5969,0.3,1.4526,1.5033,1.118,0,0.6633,1.1832,1.0863,0.5916,0.7746,0.9695,1.4799,0.6,1.063,1.1619,1.1358,0.5196,0.5099,1.2166,0.4123,0.3742,0.6928,1.253,0.3162,0.4,0.6164,1.1533,0.6245,0.6245,1.0863],[5.3122,5.3898,5.5588,5.4387,5.3591,4.9173,5.4964,5.2621,5.6258,5.3329,5.1284,5.265,5.4635,5.9456,5.3104,5.0892,5.2707,5.283,4.8322,5.2221,4.9325,5.1836,5.872,4.9598,5.017,5.1769,5.1186,5.1865,5.2688,5.3075,5.2621,5.0488,5.2868,5.2545,5.3019,5.5172,5.2564,5.4314,5.7035,5.2211,5.4102,5.6956,5.7,5.0725,4.8518,5.4046,5.1662,5.5209,5.1643,5.3451,1.3748,1.7263,1.1832,2.8196,1.6432,2.2159,1.5969,3.7229,1.631,2.9698,3.629,2.2494,2.6608,1.7748,2.9428,1.7263,2.2226,2.5417,2.0833,2.8196,1.7692,2.3707,1.6125,1.8493,1.9672,1.7664,1.3856,1.1402,1.9672,3.0822,2.9766,3.0757,2.642,1.5937,2.3707,1.9416,1.4283,2.1048,2.5417,2.7622,2.4839,1.8358,2.5846,3.6851,2.51,2.4269,2.4145,2.0567,3.7934,2.504,1.1446,1.7407,0.3873,1.0296,0.8544,0.8062,2.8355,0.4359,0.8832,0.8124,1.1576,1.179,0.7348,1.9442,1.8138,1.1747,0.8832,1.1225,1.2923,1.8788,0.6557,1.9925,0.9695,1.5067,0.6633,0,1.6125,1.5684,1.0247,0.3464,0.469,1.0247,1.0583,1.3675,1.3748,0.7416,1.1705,0.9487,1.7088,0.7416,0.8832,1.077,1.7407,0.6481,0.9165,1.0863,1.5199,1.1,1.2845,1.5937],[3.9774,3.9812,4.1497,4.0125,4.0249,3.6633,4.0902,3.9051,4.1677,3.9446,3.8601,3.8884,4.0559,4.4978,4.1376,3.9573,4.0075,3.9383,3.6208,3.9179,3.629,3.8562,4.4944,3.5721,3.6455,3.7789,3.7417,3.8652,3.9345,3.9,3.8536,3.7216,4.0583,4.0706,3.9026,4.1376,3.9737,4.0963,4.2532,3.8756,4.0534,4.2,4.2673,3.6892,3.5468,3.9762,3.8743,4.1037,3.882,3.9762,0.9849,0.6164,0.8246,1.2767,0.469,0.7681,0.5568,2.1772,0.6782,1.4071,2.1,0.7616,1.2961,0.4359,1.4353,0.8124,0.7616,1.1402,0.7348,1.3229,0.5,0.9487,0.4472,0.6164,0.7416,0.7211,0.7211,0.5831,0.4796,1.6186,1.4629,1.5811,1.1576,0.4243,0.9274,0.728,0.6633,0.8185,1.0677,1.2124,1.0247,0.5,1.0954,2.1401,0.9899,1.005,0.9327,0.7141,2.2428,0.995,1.4799,0.5196,1.4663,0.8124,1.1358,2.3087,1.3711,1.8628,1.1576,1.9545,0.6164,0.5568,0.9899,0.6481,0.781,0.8367,0.7874,2.6495,2.6363,0.728,1.3077,0.6403,2.429,0.1732,1.1832,1.6125,0,0.2449,0.8775,1.4422,1.772,2.5475,0.9165,0.4359,0.922,2.0567,1.1705,0.7874,0.2828,1.0149,1.1576,0.9592,0.5196,1.4071,1.3416,0.8367,0.3873,0.5745,0.9849,0.469],[4.0075,4.0311,4.1857,4.0472,4.0472,3.6742,4.1122,3.9357,4.2083,3.9875,3.8859,3.9115,4.1024,4.5354,4.1641,3.9547,4.0274,3.9686,3.6455,3.9306,3.6674,3.8743,4.5144,3.6083,3.662,3.8288,3.7709,3.8962,3.9724,3.9306,3.8923,3.7643,4.0583,4.0755,3.9459,4.1833,4.0162,4.1158,4.2907,3.909,4.0829,4.2732,4.2953,3.7135,3.5496,4.0237,3.8846,4.1352,3.9051,4.0137,1.0247,0.6164,0.8602,1.382,0.6164,0.781,0.4583,2.2361,0.7746,1.4353,2.1932,0.7874,1.4491,0.4583,1.4832,0.8832,0.7071,1.2083,0.9487,1.4107,0.3,1.0488,0.6164,0.6633,0.8426,0.8124,0.8367,0.6164,0.5196,1.7088,1.5556,1.6733,1.241,0.4243,0.8602,0.6083,0.7071,1.0149,1.0677,1.2923,1.063,0.5,1.1916,2.2136,1.0392,1.005,0.9539,0.7937,2.313,1.044,1.3528,0.4796,1.4457,0.7348,1.063,2.2869,1.3638,1.8466,1.1916,1.8708,0.5292,0.5916,0.9695,0.6782,0.728,0.7348,0.7211,2.569,2.6401,0.866,1.253,0.5745,2.4249,0.3606,1.0863,1.5684,0.2449,0,0.8426,1.4353,1.7833,2.4839,0.8832,0.4583,0.9,2.0616,1.0247,0.6782,0.1414,0.995,1.1045,0.9695,0.4796,1.3342,1.257,0.8367,0.5568,0.5385,0.8185,0.2828],[4.8405,4.8518,5.015,4.8734,4.8836,4.5067,4.9477,4.7686,5.0259,4.8114,4.7149,4.7466,4.9234,5.3572,4.9769,4.7697,4.857,4.8021,4.4654,4.7686,4.4922,4.7117,5.3526,4.4396,4.4967,4.6487,4.6054,4.7276,4.801,4.7603,4.7181,4.5891,4.8929,4.901,4.7707,5.009,4.8374,4.9528,5.1127,4.7403,4.9173,5.0587,5.1245,4.5497,4.3898,4.8456,4.7223,4.9649,4.7371,4.8436,1.3491,1.3153,1.0909,2.064,1.1705,1.5297,1.1489,2.985,1.3,2.1977,2.8671,1.6155,2.0712,1.1832,2.3,1.4526,1.5,1.957,1.4036,2.1494,1.0677,1.8138,0.9747,1.3077,1.5297,1.4177,1.1358,0.8062,1.3191,2.4799,2.2825,2.4062,2.0174,0.8185,1.6155,1.4071,1.1619,1.5297,1.8894,2.0248,1.7607,1.2728,1.9416,2.9513,1.8028,1.8166,1.7607,1.5427,3.0887,1.8385,0.7616,0.8124,0.7874,0.3317,0.3162,1.5748,1.9261,1.1832,0.5568,1.3,0.6557,0.3742,0.4583,0.9747,0.8367,0.5385,0.3873,1.9774,1.8601,1.1136,0.6782,1.0677,1.7059,0.7746,0.5916,1.0247,0.8775,0.8426,0,0.9849,1.1358,1.9748,0.1,0.7874,0.7874,1.4213,0.6782,0.4359,0.9644,0.6164,0.5196,0.7937,0.8124,0.6708,0.7141,0.5745,0.7071,0.469,0.6928,0.7937],[5.0971,5.1585,5.3385,5.2173,5.1498,4.7223,5.2887,5.0448,5.4009,5.1029,4.9173,5.0517,5.2316,5.7228,5.1069,4.9132,5.0735,5.0705,4.6249,5.0229,4.7085,4.983,5.6675,4.7455,4.8052,4.9437,4.9071,4.9699,5.0478,5.0882,5.0369,4.8301,5.0941,5.0646,5.0744,5.2915,5.0349,5.2211,5.4818,5.002,5.199,5.4516,5.4854,4.8713,4.6583,5.1778,4.9649,5.3028,4.9548,5.1235,1.1533,1.5427,0.9592,2.5904,1.4071,2.0174,1.4526,3.5014,1.3784,2.7821,3.3897,2.064,2.3833,1.5716,2.7386,1.5033,2.064,2.3022,1.8276,2.5826,1.6643,2.1401,1.3711,1.6186,1.7292,1.5362,1.1136,0.9487,1.7748,2.839,2.7386,2.832,2.4125,1.4213,2.2226,1.8138,1.2166,1.8303,2.3537,2.5436,2.2738,1.6401,2.3495,3.4554,2.3022,2.2293,2.2159,1.8303,3.5707,2.2956,1.3229,1.6217,0.5196,0.9487,0.922,1.0247,2.6907,0.5568,0.7348,1.1225,1.0863,1.0344,0.7071,1.8166,1.7692,1.1916,0.7874,1.4353,1.4526,1.6523,0.7937,1.8894,1.1225,1.3229,0.7746,0.3464,1.4422,1.4353,0.9849,0,0.5099,1.2845,1.0392,1.1619,1.2042,0.911,1.2845,0.8832,1.5748,0.7141,0.9695,1.0392,1.6217,0.8367,1.077,1.0488,1.3379,1.005,1.3454,1.49],[5.5462,5.592,5.7775,5.6551,5.6018,5.1788,5.7315,5.4927,5.8301,5.5444,5.3722,5.5009,5.6683,6.1555,5.5588,5.3722,5.5227,5.5163,5.0804,5.4781,5.1585,5.4323,6.1139,5.1827,5.2583,5.3796,5.3498,5.4203,5.4936,5.5308,5.4763,5.2697,5.5615,5.5272,5.5127,5.7289,5.48,5.6763,5.9135,5.4498,5.6436,5.8532,5.9237,5.3094,5.1166,5.608,5.4249,5.7428,5.4102,5.5669,1.5906,1.9698,1.3928,2.9377,1.7944,2.4104,1.8735,3.8807,1.8055,3.1528,3.7376,2.4617,2.7459,1.9774,3.1401,1.9287,2.4495,2.7166,2.126,2.9682,2.0273,2.5417,1.7029,2.0347,2.1471,1.9545,1.5166,1.3342,2.1656,3.2404,3.1145,3.2156,2.8107,1.7493,2.6,2.2293,1.6432,2.1703,2.7641,2.9103,2.6514,2.0567,2.7386,3.8288,2.687,2.6514,2.6211,2.2472,3.9535,2.6926,1.3528,1.8894,0.4583,1.2166,1.0149,0.6083,2.99,0.2646,0.8246,1.0198,1.4071,1.2845,0.8944,2.0494,1.9519,1.4,1.1045,1.241,0.9644,1.9209,0.8544,2.1656,0.6782,1.634,0.9695,0.469,1.772,1.7833,1.1358,0.5099,0,1.1619,1.1576,1.5395,1.4933,0.5385,1.4387,1.2083,1.9235,0.9327,1.0392,1.2247,1.8894,0.8485,1.1225,1.2247,1.5843,1.2923,1.5652,1.8166],[6.0141,6.1547,6.3127,6.2153,6.0572,5.5597,6.2402,5.985,6.4265,6.0918,5.7888,6.0042,6.2338,6.7305,5.8932,5.6365,5.9017,5.985,5.4608,5.8941,5.6338,5.8669,6.5826,5.6947,5.7671,5.9439,5.8455,5.8847,5.9741,6.0729,6.0316,5.7428,5.9161,5.8447,6.0614,6.249,5.9245,6.136,6.4915,5.9372,6.1156,6.5353,6.4699,5.7879,5.5362,6.1758,5.8412,6.2841,5.8327,6.0745,2.1024,2.5436,1.9975,3.7762,2.5397,3.1528,2.4207,4.6444,2.496,3.8872,4.5891,3.1193,3.5958,2.7019,3.7987,2.508,3.1289,3.4511,3.0512,3.747,2.6382,3.2388,2.5981,2.7875,2.8213,2.5865,2.265,2.0322,2.8775,3.9611,3.9102,4.0012,3.5369,2.5826,3.2787,2.7459,2.2517,3.0496,3.422,3.7014,3.4409,2.735,3.5,4.6119,3.4395,3.3106,3.3136,2.9326,4.6797,3.4088,1.7944,2.7055,1.241,2.0125,1.7321,0.8832,3.7934,1.1045,1.8788,0.9327,2.0025,2.1633,1.634,2.9138,2.6944,1.9774,1.8574,0.4123,1.3491,2.8948,1.3928,2.9223,1.063,2.4617,1.4799,1.0247,2.5475,2.4839,1.9748,1.2845,1.1619,0,1.9824,2.3452,2.3833,0.9274,1.8762,1.8947,2.6173,1.5811,1.6523,1.8083,2.7055,1.382,1.5588,1.9,2.494,2.01,2.0347,2.5239],[4.8806,4.8918,5.0537,4.9132,4.9234,4.5453,4.985,4.8094,5.0646,4.8539,4.756,4.7875,4.9649,5.3954,5.016,4.8062,4.8929,4.8405,4.5067,4.8073,4.5354,4.7487,5.3889,4.4766,4.5398,4.6904,4.6433,4.7686,4.8415,4.801,4.7592,4.6271,4.9346,4.9406,4.8114,5.0478,4.8775,4.994,5.1507,4.7812,4.9548,5.0951,5.1624,4.5837,4.4294,4.8836,4.7634,5.004,4.7781,4.8836,1.4036,1.3638,1.1489,2.1048,1.2247,1.5843,1.1958,3.0232,1.3638,2.2316,2.9069,1.6553,2.126,1.245,2.3367,1.5033,1.5427,2.0149,1.4491,2.1977,1.1,1.8601,1.0392,1.3784,1.5843,1.4697,1.2,0.8602,1.3675,2.5259,2.3281,2.4536,2.064,0.8832,1.6553,1.4457,1.2166,1.5843,1.9339,2.0664,1.8138,1.3304,1.99,2.99,1.8493,1.8682,1.8083,1.5969,3.1225,1.8841,0.7141,0.8426,0.7937,0.4243,0.3,1.578,1.9494,1.2124,0.6164,1.2728,0.6782,0.4359,0.469,0.9899,0.8062,0.5099,0.469,1.9748,1.852,1.1705,0.6557,1.0817,1.7146,0.8185,0.6,1.0583,0.9165,0.8832,0.1,1.0392,1.1576,1.9824,0,0.866,0.8775,1.4107,0.6403,0.5099,1,0.6245,0.469,0.7746,0.8426,0.6481,0.6633,0.5477,0.7416,0.5,0.6708,0.8367],[4.1605,4.1689,4.3417,4.1988,4.2083,3.8458,4.2872,4.0866,4.3589,4.1195,4.0336,4.0682,4.2356,4.6904,4.3116,4.134,4.2036,4.1304,3.7895,4.1037,3.7974,4.0522,4.6936,3.7749,3.8131,3.9585,3.9383,4.0435,4.117,4.0817,4.0348,3.9166,4.2214,4.2403,4.0866,4.3301,4.1545,4.272,4.4475,4.0559,4.2497,4.4011,4.4609,3.9038,3.7269,4.1737,4.0472,4.293,4.0571,4.1617,0.9055,0.728,0.7,1.4629,0.5385,0.8718,0.6481,2.3685,0.6245,1.634,2.2672,1.005,1.382,0.469,1.6703,0.866,0.9434,1.2288,0.8544,1.4765,0.7071,1.1358,0.3606,0.5385,0.8367,0.7937,0.5916,0.5,0.6782,1.7916,1.6279,1.7349,1.3379,0.3317,1.1,0.9055,0.6403,0.8832,1.253,1.4071,1.1225,0.5831,1.261,2.3302,1.1619,1.1402,1.1045,0.8367,2.4698,1.1832,1.4353,0.6481,1.2961,0.5916,1.0296,2.0833,1.5652,1.5937,0.911,1.8574,0.6708,0.469,0.9,0.8426,1.0296,0.922,0.5745,2.4515,2.4249,0.6782,1.2329,0.8832,2.184,0.3742,1.063,1.3675,0.4359,0.4583,0.7874,1.1619,1.5395,2.3452,0.866,0,0.5831,1.9079,1.1916,0.5916,0.5568,0.9487,1.1446,1.044,0.6481,1.3,1.3304,0.922,0.5099,0.5831,1.0488,0.5385],[4.5706,4.5475,4.717,4.5552,4.6141,4.2884,4.6626,4.4833,4.6968,4.4933,4.4665,4.4463,4.6022,5.0339,4.7802,4.6054,4.6551,4.5453,4.245,4.5233,4.2166,4.4744,5.0843,4.1845,4.1785,4.337,4.3417,4.4576,4.531,4.4452,4.4023,4.352,4.6433,4.6904,4.4654,4.7297,4.5935,4.6658,4.7937,4.4598,4.6605,4.7276,4.8146,4.3197,4.1388,4.5497,4.4587,4.6573,4.4833,4.5585,1.4071,1.2923,1.179,1.7378,1.1,1.1916,1.1747,2.6325,1.1619,1.9261,2.4779,1.4731,1.7,0.9487,2.0857,1.4318,1.2767,1.5843,1.179,1.8,1.0954,1.6155,0.7416,0.9434,1.3711,1.3601,1.0817,0.9849,1.1489,2.1749,1.9313,2.0421,1.7407,0.5568,1.3675,1.3784,1.1958,1.257,1.634,1.7146,1.3565,1.077,1.6401,2.5981,1.4933,1.5232,1.49,1.3416,2.8036,1.5684,1.3784,0.7746,1.3191,0.5385,1,1.9748,1.6583,1.4765,0.755,1.9157,1.063,0.6633,1.0724,0.9434,1.1747,1.1619,0.7,2.4187,2.2494,0.7348,1.3491,1.0677,2.0421,0.8367,1.1619,1.3748,0.922,0.9,0.7874,1.2042,1.4933,2.3833,0.8775,0.5831,0,1.9442,1.2961,0.7141,0.9849,1.1916,1.2689,1.3964,0.7746,1.3229,1.4387,1.2207,0.8124,0.9165,1.2247,0.781],[5.7888,5.86,6.0407,5.9321,5.8438,5.3917,5.9883,5.7463,6.1156,5.8181,5.5991,5.7645,5.9447,6.4343,5.7472,5.5435,5.7228,5.7533,5.2915,5.7061,5.4056,5.6586,6.3553,5.4268,5.5335,5.6524,5.5955,5.663,5.7367,5.8052,5.7515,5.4973,5.7845,5.7254,5.781,5.9791,5.7044,5.9271,6.1919,5.7,5.8805,6.1457,6.1952,5.539,5.3526,5.8737,5.6622,6.0125,5.6409,5.8207,1.8166,2.2204,1.6523,3.2772,2.0905,2.7568,2.1213,4.2107,2.1142,3.4627,4.0915,2.7368,3.1032,2.3108,3.4161,2.1703,2.7586,3.0643,2.4678,3.3076,2.2847,2.8302,2.0712,2.4021,2.4372,2.2159,1.8303,1.6031,2.4698,3.5511,3.454,3.5567,3.1225,2.1142,2.9138,2.4698,1.9,2.5179,3.0676,3.2404,3.0166,2.3707,3.0643,4.1605,3.0183,2.9698,2.936,2.5495,4.2497,3.0067,1.4491,2.2045,0.6633,1.5716,1.241,0.5477,3.3181,0.6782,1.261,0.8062,1.6031,1.6062,1.1,2.3558,2.1587,1.5395,1.4318,1.005,0.8944,2.3195,0.9165,2.4454,0.7,1.9339,1.1358,0.7416,2.0567,2.0616,1.4213,0.911,0.5385,0.9274,1.4107,1.9079,1.9442,0,1.5427,1.5199,2.1977,1.0863,1.1269,1.2845,2.2045,0.9434,1.1358,1.3454,1.8921,1.5297,1.7029,2.119],[4.8918,4.9598,5.0922,4.9629,4.9204,4.5022,4.994,4.8311,5.1323,4.9143,4.7487,4.8052,5.0339,5.4498,4.981,4.7085,4.8528,4.8477,4.4878,4.777,4.5673,4.7265,5.3787,4.5022,4.5585,4.7634,4.6573,4.7823,4.8672,4.8415,4.8146,4.6497,4.8785,4.8744,4.8683,5.0922,4.8969,4.993,5.2058,4.8052,4.9598,5.2297,5.1942,4.576,4.392,4.9457,4.7371,5.0408,4.7686,4.9173,1.5297,1.4387,1.3229,2.3707,1.4866,1.772,1.2083,3.1953,1.5969,2.3643,3.1654,1.7578,2.4597,1.4491,2.4393,1.6401,1.634,2.2249,1.8628,2.4249,1.0954,2.0421,1.4526,1.6279,1.7776,1.6401,1.5,1.0817,1.5362,2.7148,2.5632,2.6851,2.2517,1.2124,1.7292,1.3928,1.3675,1.9647,2.0273,2.2847,2.0396,1.4832,2.2113,3.1859,2.0372,1.9799,1.9442,1.7776,3.2711,2.0445,0.4243,1.1136,0.9899,0.781,0.5292,1.7146,2.1142,1.4491,1.1705,1.0536,0.7,0.9165,0.7141,1.3,0.9274,0.3873,0.755,1.8358,2.0736,1.6432,0.6481,1.2247,1.9209,1.1576,0.5196,1.1705,1.1705,1.0247,0.6782,1.2845,1.4387,1.8762,0.6403,1.1916,1.2961,1.5427,0,0.6856,1.118,0.7616,0.5,0.8426,1.1136,0.6245,0.4359,0.7,1.1916,0.7211,0.2449,0.9644],[4.6065,4.6508,4.8062,4.669,4.6454,4.2474,4.7318,4.5398,4.8384,4.5978,4.4632,4.5188,4.7191,5.1643,4.7138,4.4878,4.6087,4.5727,4.2036,4.52,4.2532,4.4733,5.1284,4.2261,4.2626,4.443,4.3841,4.49,4.5717,4.5464,4.5089,4.3646,4.6184,4.6249,4.5618,4.7979,4.6011,4.7117,4.9204,4.51,4.6915,4.9132,4.9204,4.3324,4.1352,4.6508,4.4665,4.756,4.4866,4.6228,1.0817,1.0488,0.8367,1.9875,1,1.3528,0.8544,2.8671,1.0677,2.0785,2.7946,1.4283,1.9647,0.9644,2.1307,1.2083,1.3191,1.7664,1.3928,2.0125,0.866,1.6371,0.9055,1.0863,1.3153,1.1916,0.9487,0.6,1.1358,2.3195,2.1633,2.276,1.8547,0.7211,1.4491,1.1358,0.9055,1.4526,1.6912,1.9157,1.6217,1.0344,1.7944,2.8425,1.6553,1.5969,1.5716,1.3304,2.9648,1.6703,0.8888,0.8307,0.866,0.2449,0.5196,1.6583,1.9026,1.2207,0.7348,1.3191,0.469,0.4583,0.5099,1.0677,0.9849,0.5477,0.1414,1.9442,2.0372,1.1446,0.7416,1.063,1.8055,0.728,0.5099,0.9487,0.7874,0.6782,0.4359,0.8832,1.2083,1.8947,0.5099,0.5916,0.7141,1.5199,0.6856,0,0.8124,0.5916,0.6782,0.8124,0.8307,0.7616,0.8124,0.6633,0.7937,0.3873,0.6245,0.6481],[3.8962,3.9154,4.0669,3.9268,3.9345,3.5693,3.9912,3.8223,4.0853,3.873,3.7815,3.7947,3.9862,4.4125,4.0694,3.8601,3.9217,3.8562,3.5482,3.8197,3.5623,3.7616,4.3955,3.4928,3.5454,3.7148,3.6551,3.7868,3.8626,3.8118,3.7749,3.6565,3.9535,3.9762,3.8301,4.0694,3.9128,4.0025,4.1677,3.7974,3.9686,4.1521,4.1725,3.5958,3.438,3.9051,3.7749,4.015,3.7987,3.9,1.1,0.6164,0.9592,1.2767,0.6481,0.6856,0.4796,2.1119,0.8124,1.3038,2.0809,0.6782,1.3856,0.4359,1.3638,0.9055,0.5831,1.1225,0.9274,1.3077,0.2236,0.9695,0.6633,0.6481,0.8185,0.8246,0.9165,0.7348,0.4359,1.6062,1.4491,1.5684,1.1402,0.469,0.7348,0.5385,0.7746,0.995,0.9487,1.179,0.9644,0.4583,1.0954,2.0928,0.9274,0.9,0.8426,0.7416,2.1886,0.9327,1.4526,0.4796,1.5843,0.8602,1.1874,2.4269,1.249,1.9875,1.3191,1.995,0.6481,0.7141,1.1045,0.6481,0.728,0.8367,0.8602,2.7019,2.7767,0.8775,1.382,0.5,2.5652,0.4359,1.2166,1.7088,0.2828,0.1414,0.9644,1.5748,1.9235,2.6173,1,0.5568,0.9849,2.1977,1.118,0.8124,0,1.1269,1.2247,1.077,0.4796,1.4629,1.3711,0.9487,0.6245,0.6708,0.9,0.3162],[4.7969,4.86,5.0269,4.9102,4.8446,4.4125,4.9619,4.7455,5.0892,4.8177,4.6293,4.7487,4.9417,5.4093,4.8239,4.6076,4.7529,4.7582,4.3428,4.7096,4.4317,4.6583,5.3395,4.4193,4.5122,4.6551,4.5858,4.6765,4.7529,4.7854,4.7392,4.5211,4.8062,4.7728,4.777,4.987,4.7476,4.9244,5.1653,4.7064,4.8806,5.143,5.1653,4.5233,4.344,4.8642,4.6669,4.991,4.6626,4.8229,1,1.1958,0.781,2.2804,1.118,1.7263,1.0677,3.1796,1.1874,2.4062,3.1048,1.6763,2.1886,1.2884,2.3685,1.2369,1.6941,2.0664,1.5716,2.3022,1.2083,1.8248,1.1533,1.4248,1.4629,1.261,0.9747,0.6083,1.4213,2.5515,2.4515,2.5593,2.1048,1.1446,1.852,1.4,0.9434,1.6248,2.0075,2.2181,2.005,1.3342,2.0567,3.1417,1.9824,1.9235,1.8868,1.5427,3.2187,1.9647,0.9592,1.2247,0.5477,0.728,0.5831,1.3928,2.3087,1.0488,0.8062,0.995,0.5196,0.6782,0.1732,1.4036,1.2166,0.5568,0.5196,1.6823,1.7833,1.4629,0.3742,1.4283,1.5588,0.9274,0.4123,0.7416,1.0149,0.995,0.6164,0.7141,0.9327,1.5811,0.6245,0.9487,1.1916,1.0863,0.7616,0.5916,1.1269,0,0.4123,0.3606,1.2247,0.5568,0.5745,0.3606,0.9592,0.469,0.7874,1.0909],[5.02,5.0725,5.2288,5.1049,5.0616,4.6411,5.1527,4.9629,5.2735,5.0339,4.8683,4.9538,5.1527,5.5955,5.0813,4.8477,4.982,4.9769,4.5946,4.9265,4.6723,4.8713,5.5371,4.6282,4.7149,4.8724,4.7937,4.9051,4.982,4.985,4.9447,4.7529,5.0349,5.013,4.989,5.2058,4.993,5.14,5.3507,4.9295,5.0941,5.3273,5.3507,4.7212,4.5541,5.0666,4.8877,5.1865,4.8959,5.0408,1.382,1.456,1.1576,2.4187,1.3928,1.8735,1.2845,3.3136,1.5033,2.51,3.2357,1.8493,2.4125,1.4866,2.5417,1.562,1.8,2.276,1.755,2.4799,1.2845,2.0543,1.3491,1.6432,1.7407,1.5684,1.3191,0.9274,1.5969,2.7604,2.6192,2.7386,2.3022,1.241,1.9287,1.5588,1.2728,1.8574,2.1633,2.3601,2.1378,1.5395,2.2494,3.2833,2.1307,2.1,2.0518,1.7861,3.3719,2.1331,0.6083,1.2124,0.5916,0.7483,0.3606,1.382,2.3022,1.118,0.8718,0.8718,0.6782,0.7681,0.3464,1.3711,1.0724,0.4472,0.6481,1.6553,1.7176,1.5716,0.2646,1.3964,1.5684,1.0817,0.3742,0.8832,1.1576,1.1045,0.5196,0.9695,1.0392,1.6523,0.469,1.1446,1.2689,1.1269,0.5,0.6782,1.2247,0.4123,0,0.5477,1.2124,0.3464,0.2449,0.4243,1.063,0.6083,0.6245,1.1225],[4.6368,4.7021,4.8683,4.7603,4.6861,4.2497,4.8031,4.5902,4.9386,4.669,4.4699,4.6,4.7906,5.2545,4.6519,4.4385,4.576,4.5924,4.1821,4.5486,4.279,4.4911,5.173,4.2521,4.3761,4.5033,4.4227,4.5188,4.5913,4.6379,4.5902,4.3486,4.6573,4.6119,4.6228,4.8208,4.5793,4.7728,5.011,4.5497,4.7127,4.984,5.011,4.3486,4.1929,4.7021,4.5155,4.8374,4.5044,4.6637,0.995,1.1225,0.8246,2.1932,1.0677,1.7,1.0247,3.0692,1.1747,2.3022,3.0116,1.5684,2.126,1.2845,2.2316,1.1576,1.6432,2.0149,1.5166,2.2204,1.1619,1.7146,1.1832,1.4491,1.3892,1.1832,1,0.6481,1.3601,2.4372,2.3622,2.4698,2.005,1.2083,1.8055,1.3229,0.9165,1.578,1.9235,2.1284,1.9774,1.3077,1.9698,3.0299,1.9131,1.8628,1.8138,1.4731,3.0741,1.8788,1.118,1.2369,0.8544,0.9487,0.8185,1.6703,2.2539,1.3748,1.0677,1.1747,0.5099,0.781,0.469,1.3784,1.1446,0.5477,0.7616,1.9235,2.0322,1.5067,0.6083,1.382,1.8385,0.9,0.6928,1.077,0.9592,0.9695,0.7937,1.0392,1.2247,1.8083,0.7746,1.044,1.3964,1.2845,0.8426,0.8124,1.077,0.3606,0.5477,0,1.2369,0.8124,0.6928,0.2449,0.9434,0.5196,0.8185,1.1225],[4.2083,4.1809,4.3347,4.1773,4.2462,3.9256,4.2638,4.1207,4.3105,4.1437,4.1243,4.078,4.245,4.6454,4.4486,4.2556,4.2767,4.1689,3.9166,4.1497,3.8859,4.0866,4.6851,3.7908,3.8236,3.9837,3.9535,4.1049,4.1749,4.0743,4.0373,3.9825,4.3035,4.3497,4.1012,4.3578,4.2497,4.307,4.4023,4.1024,4.2755,4.3417,4.4204,3.9013,3.767,4.1641,4.1037,4.2743,4.1352,4.1929,1.4491,1.063,1.253,1.3491,0.9539,0.8602,0.9274,2.2249,1.1358,1.4318,2.1213,1.0344,1.5199,0.7348,1.6401,1.3077,0.8062,1.3454,0.9644,1.4697,0.6,1.2923,0.7,0.866,1.1832,1.2124,1.1619,0.9747,0.7746,1.8412,1.5843,1.7176,1.3892,0.3606,0.8775,0.9899,1.1358,1.1225,1.2207,1.3038,1.0392,0.8246,1.3077,2.2023,1.1,1.1832,1.1045,1.0954,2.3622,1.1747,1.3342,0,1.5684,0.7416,1.077,2.3707,1.118,1.9339,1.1619,2.0322,0.866,0.6325,1.1358,0.2646,0.5099,0.9,0.866,2.7331,2.6495,0.6782,1.4071,0.3162,2.488,0.5477,1.253,1.7407,0.5196,0.4796,0.8124,1.6217,1.8894,2.7055,0.8426,0.6481,0.7746,2.2045,1.1136,0.8307,0.4796,1.2247,1.2124,1.2369,0,1.4318,1.3748,1.0344,0.5477,0.7746,0.9487,0.3317],[5.2574,5.3207,5.4754,5.3498,5.2972,4.8683,5.3972,5.201,5.5236,5.2745,5.0971,5.1904,5.3972,5.8455,5.3047,5.0616,5.2173,5.2182,4.8177,5.1585,4.9041,5.1098,5.781,4.8765,4.9447,5.1166,5.0379,5.14,5.2211,5.2259,5.1875,4.997,5.2507,5.2297,5.2335,5.4534,5.2297,5.3722,5.6009,5.1672,5.3376,5.5911,5.5973,4.9709,4.7812,5.3188,5.1137,5.4314,5.1254,5.283,1.5133,1.6613,1.2884,2.6665,1.6062,2.0809,1.4799,3.5637,1.6793,2.7604,3.4828,2.0928,2.6344,1.6823,2.7964,1.755,2.0199,2.486,1.99,2.7148,1.5067,2.2935,1.5427,1.8166,1.9519,1.772,1.4765,1.1045,1.8248,3.0033,2.8601,2.9766,2.5417,1.4213,2.1448,1.7692,1.4491,2.0761,2.3917,2.6058,2.3473,1.7407,2.486,3.5355,2.3622,2.313,2.2782,2.0025,3.6373,2.3685,0.5568,1.4318,0.4123,0.8246,0.3873,1.1,2.5338,0.866,0.8718,0.6325,0.9055,0.9644,0.4899,1.6125,1.3454,0.7211,0.7348,1.3491,1.4731,1.7578,0.2236,1.6401,1.3038,1.3229,0.3162,0.6481,1.4071,1.3342,0.6708,0.8367,0.8485,1.382,0.6481,1.3,1.3229,0.9434,0.6245,0.7616,1.4629,0.5568,0.3464,0.8124,1.4318,0,0.3162,0.7348,1.3077,0.8426,0.8062,1.3191],[5.1361,5.2067,5.3535,5.2326,5.173,4.7392,5.2678,5.0823,5.4065,5.1653,4.978,5.0715,5.2868,5.7245,5.1807,4.9254,5.0813,5.0922,4.7,5.0289,4.7948,4.9769,5.6462,4.7497,4.8322,5.008,4.9112,5.022,5.1029,5.1098,5.0744,4.8734,5.1274,5.102,5.1196,5.3329,5.1118,5.2517,5.48,5.0498,5.2086,5.4809,5.4727,4.8322,4.654,5.199,4.991,5.3104,5.005,5.1643,1.5199,1.5937,1.3115,2.6019,1.5811,2.0322,1.4036,3.4728,1.6793,2.6571,3.4161,1.995,2.6153,1.6523,2.687,1.7146,1.9339,2.4454,1.9748,2.6552,1.3964,2.2226,1.562,1.8166,1.9105,1.7321,1.51,1.1045,1.7578,2.9292,2.7964,2.9155,2.4698,1.4213,2.0543,1.6583,1.4283,2.0712,2.3022,2.5318,2.3043,1.6941,2.4249,3.4496,2.2935,2.2428,2.2023,1.9519,3.5285,2.2913,0.5,1.3748,0.6708,0.9055,0.4796,1.3675,2.4413,1.1705,1.0677,0.7071,0.8124,0.9849,0.5477,1.5427,1.1958,0.5477,0.8124,1.5297,1.7234,1.7861,0.3,1.533,1.5811,1.2845,0.4,0.9165,1.3416,1.257,0.7141,1.077,1.1225,1.5588,0.6633,1.3304,1.4387,1.1358,0.4359,0.8124,1.3711,0.5745,0.2449,0.6928,1.3748,0.3162,0,0.6164,1.2845,0.7937,0.6245,1.257],[4.654,4.7,4.8642,4.7455,4.7011,4.2849,4.7969,4.5989,4.9143,4.6669,4.5033,4.5978,4.7843,5.2355,4.7138,4.5011,4.6174,4.6098,4.2297,4.5706,4.3023,4.5111,5.1788,4.2591,4.3669,4.5011,4.4294,4.5387,4.6109,4.6271,4.5815,4.3761,4.6893,4.6615,4.6206,4.8311,4.6163,4.7833,4.991,4.5629,4.7276,4.9538,4.995,4.3578,4.2071,4.6957,4.5354,4.827,4.5332,4.6723,1.0909,1.1225,0.8832,2.0905,1.0392,1.5906,0.995,2.9833,1.1747,2.2,2.9103,1.51,2.064,1.1958,2.1863,1.2083,1.5297,1.9494,1.4213,2.1424,1.044,1.6852,1.0677,1.3638,1.382,1.2083,1.01,0.6325,1.2767,2.3958,2.2804,2.3958,1.9494,1.0392,1.6793,1.2767,0.9487,1.5133,1.8493,2.0322,1.8574,1.2369,1.9026,2.9462,1.8166,1.7916,1.7349,1.4387,3.015,1.8028,0.9644,1.0344,0.8307,0.7616,0.6403,1.6763,2.0833,1.3528,0.9274,1.2083,0.4243,0.5916,0.3742,1.1747,0.9327,0.3742,0.6164,1.9748,2.0125,1.3454,0.5745,1.1958,1.8385,0.7681,0.6164,1.0863,0.8367,0.8367,0.5745,1.0488,1.2247,1.9,0.5477,0.922,1.2207,1.3454,0.7,0.6633,0.9487,0.3606,0.4243,0.2449,1.0344,0.7348,0.6164,0,0.781,0.3606,0.6708,0.9487],[4.2767,4.2497,4.4306,4.2884,4.3301,3.9887,4.3841,4.2,4.4294,4.2202,4.1701,4.1845,4.3243,4.7645,4.4531,4.2977,4.3255,4.2379,3.937,4.2356,3.9243,4.1689,4.7948,3.8639,3.9446,4.0485,4.0386,4.1653,4.2273,4.1833,4.1304,4.015,4.3886,4.4023,4.1785,4.417,4.2685,4.4011,4.5211,4.1701,4.352,4.4193,4.5475,3.9925,3.8717,4.245,4.1929,4.3852,4.1929,4.2638,1.1489,0.9539,0.9434,1.4283,0.6708,1.0296,0.9055,2.3812,0.8775,1.6462,2.2361,1.1,1.4107,0.7348,1.7234,1.063,1.0724,1.382,0.7141,1.5297,0.8367,1.2207,0.4123,0.8426,1.01,0.9747,0.7937,0.6708,0.8124,1.852,1.6523,1.7748,1.4107,0.4796,1.2124,1.1136,0.8775,0.8718,1.382,1.4142,1.2247,0.8367,1.3229,2.3302,1.2369,1.3191,1.2329,1.01,2.4658,1.2728,1.4142,0.5477,1.3191,0.728,1.01,2.1307,1.5,1.6912,0.9,1.8947,0.7416,0.3742,0.8888,0.6083,0.7746,0.866,0.7416,2.5749,2.3958,0.5831,1.2247,0.7746,2.2249,0.2449,1.1533,1.5199,0.3873,0.5568,0.7071,1.3379,1.5843,2.494,0.7416,0.5099,0.8124,1.8921,1.1916,0.7937,0.6245,0.9592,1.063,0.9434,0.5477,1.3077,1.2845,0.781,0,0.5831,1.0677,0.6557],[4.4598,4.4989,4.6615,4.5332,4.5044,4.1024,4.5935,4.3977,4.7011,4.4576,4.3162,4.3875,4.576,5.0259,4.553,4.3417,4.4486,4.4204,4.0522,4.3795,4.1061,4.3243,4.985,4.0682,4.1449,4.2953,4.2344,4.344,4.4193,4.4136,4.3704,4.1976,4.4944,4.4855,4.4159,4.64,4.4385,4.5793,4.7812,4.3646,4.5387,4.7529,4.7854,4.1737,4.0062,4.4967,4.3359,4.6184,4.3428,4.4744,0.9487,0.8888,0.7141,1.8493,0.8062,1.2884,0.7348,2.7441,0.9327,1.957,2.6721,1.2689,1.8248,0.8832,1.9672,1.0247,1.245,1.6703,1.2124,1.8868,0.7746,1.4595,0.7937,1.044,1.1489,1.005,0.8062,0.4123,1,2.1656,2.0322,2.1471,1.7059,0.7141,1.3964,1.0296,0.7416,1.2884,1.5843,1.7833,1.562,0.9381,1.6523,2.7111,1.546,1.51,1.4629,1.1832,2.8036,1.5427,1.01,0.7746,0.9274,0.5,0.6325,1.7833,1.8412,1.3784,0.8307,1.382,0.2236,0.3464,0.4359,0.9644,0.8367,0.3873,0.3606,2.0905,2.1401,1.0863,0.7348,0.9695,1.9313,0.5099,0.6245,1.1,0.5745,0.5385,0.469,1.005,1.2923,2.01,0.5,0.5831,0.9165,1.5297,0.7211,0.3873,0.6708,0.469,0.6083,0.5196,0.7746,0.8426,0.7937,0.3606,0.5831,0,0.6164,0.6403],[4.6508,4.7181,4.8487,4.7191,4.6787,4.265,4.7497,4.5891,4.8888,4.6723,4.5111,4.5618,4.7917,5.2058,4.7508,4.48,4.6163,4.6065,4.2544,4.5365,4.329,4.4855,5.1352,4.2603,4.3151,4.5222,4.4147,4.542,4.6271,4.5978,4.5717,4.4113,4.6411,4.6411,4.626,4.8508,4.6605,4.7508,4.9619,4.564,4.7181,4.991,4.9497,4.3336,4.1509,4.7032,4.4967,4.7969,4.5299,4.6755,1.4071,1.2369,1.2124,2.1587,1.3153,1.5556,1,2.9648,1.4318,2.1331,2.9496,1.5264,2.265,1.249,2.2023,1.4663,1.4036,2.0075,1.7,2.2045,0.8602,1.8248,1.3077,1.4387,1.5811,1.4595,1.3748,0.9644,1.3191,2.488,2.3431,2.4637,2.0273,1.0536,1.5,1.1576,1.2124,1.7944,1.7916,2.064,1.8276,1.2728,1.9925,2.958,1.8138,1.7493,1.7146,1.5684,3.0364,1.8166,0.6481,0.9487,1.1225,0.7416,0.6481,1.8974,1.9157,1.5875,1.2124,1.253,0.5568,0.8367,0.755,1.1446,0.7874,0.3,0.7141,2.0273,2.2672,1.51,0.7874,1.0296,2.0952,1,0.6245,1.2845,0.9849,0.8185,0.6928,1.3454,1.5652,2.0347,0.6708,1.0488,1.2247,1.7029,0.2449,0.6245,0.9,0.7874,0.6245,0.8185,0.9487,0.8062,0.6245,0.6708,1.0677,0.6164,0,0.7681],[4.14,4.1533,4.2988,4.1497,4.1737,3.8184,4.2178,4.0608,4.3023,4.1061,4.0324,4.0224,4.2178,4.6314,4.3336,4.1134,4.1785,4.1024,3.8066,4.0608,3.8118,4.0062,4.6282,3.739,3.7643,3.9522,3.8962,4.0324,4.111,4.0361,4.0037,3.9154,4.1893,4.2249,4.0657,4.3151,4.1725,4.2356,4.3875,4.0398,4.2131,4.3749,4.392,3.8406,3.6715,4.1413,4.0112,4.2403,4.046,4.1413,1.253,0.8602,1.0677,1.4526,0.8602,0.8307,0.6708,2.2891,1,1.4765,2.2383,0.9487,1.5811,0.6083,1.6125,1.1402,0.7348,1.3191,1.0863,1.5067,0.3606,1.241,0.7348,0.7746,1.0724,1.0677,1.0488,0.8124,0.6856,1.8439,1.6432,1.7664,1.3784,0.3742,0.8367,0.755,0.9487,1.179,1.1576,1.3675,1.0817,0.6708,1.3191,2.276,1.1136,1.1,1.0536,0.995,2.4062,1.1533,1.245,0.3317,1.4731,0.6481,1.005,2.2869,1.2728,1.8466,1.1747,1.8815,0.6633,0.6245,1.0296,0.5831,0.6403,0.7616,0.7211,2.569,2.6249,0.866,1.2845,0.4583,2.4249,0.5385,1.0863,1.5937,0.469,0.2828,0.7937,1.49,1.8166,2.5239,0.8367,0.5385,0.781,2.119,0.9644,0.6481,0.3162,1.0909,1.1225,1.1225,0.3317,1.3191,1.257,0.9487,0.6557,0.6403,0.7681,0]],"ids":["setosa1","setosa2","setosa3","setosa4","setosa5","setosa6","setosa7","setosa8","setosa9","setosa10","setosa11","setosa12","setosa13","setosa14","setosa15","setosa16","setosa17","setosa18","setosa19","setosa20","setosa21","setosa22","setosa23","setosa24","setosa25","setosa26","setosa27","setosa28","setosa29","setosa30","setosa31","setosa32","setosa33","setosa34","setosa35","setosa36","setosa37","setosa38","setosa39","setosa40","setosa41","setosa42","setosa43","setosa44","setosa45","setosa46","setosa47","setosa48","setosa49","setosa50","versicolor1","versicolor2","versicolor3","versicolor4","versicolor5","versicolor6","versicolor7","versicolor8","versicolor9","versicolor10","versicolor11","versicolor12","versicolor13","versicolor14","versicolor15","versicolor16","versicolor17","versicolor18","versicolor19","versicolor20","versicolor21","versicolor22","versicolor23","versicolor24","versicolor25","versicolor26","versicolor27","versicolor28","versicolor29","versicolor30","versicolor31","versicolor32","versicolor33","versicolor34","versicolor35","versicolor36","versicolor37","versicolor38","versicolor39","versicolor40","versicolor41","versicolor42","versicolor43","versicolor44","versicolor45","versicolor46","versicolor47","versicolor48","versicolor49","versicolor50","virginica1","virginica2","virginica3","virginica4","virginica5","virginica6","virginica7","virginica8","virginica9","virginica10","virginica11","virginica12","virginica13","virginica14","virginica15","virginica16","virginica17","virginica18","virginica19","virginica20","virginica21","virginica22","virginica23","virginica24","virginica25","virginica26","virginica27","virginica28","virginica29","virginica30","virginica31","virginica32","virginica33","virginica34","virginica35","virginica36","virginica37","virginica38","virginica39","virginica40","virginica41","virginica42","virginica43","virginica44","virginica45","virginica46","virginica47","virginica48","virginica49","virginica50"],"colors":["rgb(178,34,34)","rgb(178,34,34)","rgb(178,34,34)","rgb(178,34,34)","rgb(178,34,34)","rgb(178,34,34)","rgb(178,34,34)","rgb(178,34,34)","rgb(178,34,34)","rgb(178,34,34)","rgb(178,34,34)","rgb(178,34,34)","rgb(178,34,34)","rgb(178,34,34)","rgb(178,34,34)","rgb(178,34,34)","rgb(178,34,34)","rgb(178,34,34)","rgb(178,34,34)","rgb(178,34,34)","rgb(178,34,34)","rgb(178,34,34)","rgb(178,34,34)","rgb(178,34,34)","rgb(178,34,34)","rgb(178,34,34)","rgb(178,34,34)","rgb(178,34,34)","rgb(178,34,34)","rgb(178,34,34)","rgb(178,34,34)","rgb(178,34,34)","rgb(178,34,34)","rgb(178,34,34)","rgb(178,34,34)","rgb(178,34,34)","rgb(178,34,34)","rgb(178,34,34)","rgb(178,34,34)","rgb(178,34,34)","rgb(178,34,34)","rgb(178,34,34)","rgb(178,34,34)","rgb(178,34,34)","rgb(178,34,34)","rgb(178,34,34)","rgb(178,34,34)","rgb(178,34,34)","rgb(178,34,34)","rgb(178,34,34)","rgb(100,149,237)","rgb(100,149,237)","rgb(100,149,237)","rgb(100,149,237)","rgb(100,149,237)","rgb(100,149,237)","rgb(100,149,237)","rgb(100,149,237)","rgb(100,149,237)","rgb(100,149,237)","rgb(100,149,237)","rgb(100,149,237)","rgb(100,149,237)","rgb(100,149,237)","rgb(100,149,237)","rgb(100,149,237)","rgb(100,149,237)","rgb(100,149,237)","rgb(100,149,237)","rgb(100,149,237)","rgb(100,149,237)","rgb(100,149,237)","rgb(100,149,237)","rgb(100,149,237)","rgb(100,149,237)","rgb(100,149,237)","rgb(100,149,237)","rgb(100,149,237)","rgb(100,149,237)","rgb(100,149,237)","rgb(100,149,237)","rgb(100,149,237)","rgb(100,149,237)","rgb(100,149,237)","rgb(100,149,237)","rgb(100,149,237)","rgb(100,149,237)","rgb(100,149,237)","rgb(100,149,237)","rgb(100,149,237)","rgb(100,149,237)","rgb(100,149,237)","rgb(100,149,237)","rgb(100,149,237)","rgb(100,149,237)","rgb(100,149,237)","rgb(100,149,237)","rgb(100,149,237)","rgb(100,149,237)","rgb(100,149,237)","rgb(255,215,0)","rgb(255,215,0)","rgb(255,215,0)","rgb(255,215,0)","rgb(255,215,0)","rgb(255,215,0)","rgb(255,215,0)","rgb(255,215,0)","rgb(255,215,0)","rgb(255,215,0)","rgb(255,215,0)","rgb(255,215,0)","rgb(255,215,0)","rgb(255,215,0)","rgb(255,215,0)","rgb(255,215,0)","rgb(255,215,0)","rgb(255,215,0)","rgb(255,215,0)","rgb(255,215,0)","rgb(255,215,0)","rgb(255,215,0)","rgb(255,215,0)","rgb(255,215,0)","rgb(255,215,0)","rgb(255,215,0)","rgb(255,215,0)","rgb(255,215,0)","rgb(255,215,0)","rgb(255,215,0)","rgb(255,215,0)","rgb(255,215,0)","rgb(255,215,0)","rgb(255,215,0)","rgb(255,215,0)","rgb(255,215,0)","rgb(255,215,0)","rgb(255,215,0)","rgb(255,215,0)","rgb(255,215,0)","rgb(255,215,0)","rgb(255,215,0)","rgb(255,215,0)","rgb(255,215,0)","rgb(255,215,0)","rgb(255,215,0)","rgb(255,215,0)","rgb(255,215,0)","rgb(255,215,0)","rgb(255,215,0)"],"tol":[0.001],"focus_point":["setosa1"],"graph":[true],"circles":[14],"subsampling":[false],"legend_data":{"categories":["setosa","versicolor","virginica"],"colors":["rgb(178,34,34)","rgb(100,149,237)","rgb(255,215,0)"],"categoryvector":["setosa","setosa","setosa","setosa","setosa","setosa","setosa","setosa","setosa","setosa","setosa","setosa","setosa","setosa","setosa","setosa","setosa","setosa","setosa","setosa","setosa","setosa","setosa","setosa","setosa","setosa","setosa","setosa","setosa","setosa","setosa","setosa","setosa","setosa","setosa","setosa","setosa","setosa","setosa","setosa","setosa","setosa","setosa","setosa","setosa","setosa","setosa","setosa","setosa","setosa","versicolor","versicolor","versicolor","versicolor","versicolor","versicolor","versicolor","versicolor","versicolor","versicolor","versicolor","versicolor","versicolor","versicolor","versicolor","versicolor","versicolor","versicolor","versicolor","versicolor","versicolor","versicolor","versicolor","versicolor","versicolor","versicolor","versicolor","versicolor","versicolor","versicolor","versicolor","versicolor","versicolor","versicolor","versicolor","versicolor","versicolor","versicolor","versicolor","versicolor","versicolor","versicolor","versicolor","versicolor","versicolor","versicolor","versicolor","versicolor","versicolor","versicolor","virginica","virginica","virginica","virginica","virginica","virginica","virginica","virginica","virginica","virginica","virginica","virginica","virginica","virginica","virginica","virginica","virginica","virginica","virginica","virginica","virginica","virginica","virginica","virginica","virginica","virginica","virginica","virginica","virginica","virginica","virginica","virginica","virginica","virginica","virginica","virginica","virginica","virginica","virginica","virginica","virginica","virginica","virginica","virginica","virginica","virginica","virginica","virginica","virginica","virginica"]},"title":["Iris dataset"]}
var irisdata_nullcolors = {"distances":[[0,0.5385,0.5099,0.6481,0.1414,0.6164,0.5196,0.1732,0.922,0.469,0.3742,0.3742,0.5916,0.995,0.8832,1.1045,0.5477,0.1,0.7416,0.3317,0.4359,0.3,0.6481,0.469,0.5916,0.5477,0.3162,0.1414,0.1414,0.5385,0.5385,0.3873,0.6245,0.8062,0.4583,0.3742,0.4123,0.2449,0.866,0.1414,0.1732,1.3491,0.7681,0.4583,0.6164,0.5916,0.3606,0.5831,0.3,0.2236,4.0037,3.6166,4.1641,3.0935,3.7921,3.4161,3.7855,2.3452,3.7497,2.8879,2.7037,3.228,3.1464,3.7,2.5807,3.6277,3.4351,3.01,3.7683,2.8827,3.8536,3.0757,4.0472,3.6579,3.4161,3.5972,4.0472,4.245,3.5313,2.494,2.8178,2.7019,2.8948,4.1352,3.4117,3.5199,3.9115,3.618,3,3.0216,3.3121,3.5958,3.01,2.3875,3.1528,3.0741,3.1257,3.3451,2.0905,3.0578,5.2849,4.2083,5.3019,4.6904,5.0567,6.0951,3.5917,5.6365,5.0478,5.6391,4.3566,4.52,4.8539,4.1905,4.417,4.626,4.6454,6.2402,6.4985,4.1413,5.1215,4.0286,6.2113,4.1097,4.9699,5.3122,3.9774,4.0075,4.8405,5.0971,5.5462,6.0141,4.8806,4.1605,4.5706,5.7888,4.8918,4.6065,3.8962,4.7969,5.02,4.6368,4.2083,5.2574,5.1361,4.654,4.2767,4.4598,4.6508,4.14],[0.5385,0,0.3,0.3317,0.6083,1.0909,0.5099,0.4243,0.5099,0.1732,0.866,0.4583,0.1414,0.6782,1.3601,1.6279,1.0536,0.5477,1.1747,0.8367,0.7071,0.7616,0.781,0.5568,0.6481,0.2236,0.5,0.5916,0.5,0.3464,0.2449,0.6782,1.1489,1.3416,0.1414,0.3,0.7874,0.6083,0.5099,0.4583,0.5292,0.8185,0.5477,0.6782,0.9849,0.1414,0.8485,0.3606,0.8124,0.3162,4.0963,3.6865,4.2367,2.9698,3.8118,3.3912,3.8601,2.1471,3.7881,2.8054,2.4617,3.245,3.0414,3.7121,2.5593,3.7,3.4337,2.9715,3.6919,2.7928,3.8936,3.0741,4.0187,3.6565,3.4467,3.651,4.0804,4.2953,3.5384,2.4187,2.7,2.5788,2.8548,4.117,3.3985,3.5972,3.9787,3.5581,2.9983,2.9292,3.2435,3.6222,2.9547,2.1794,3.1032,3.079,3.1145,3.3645,1.9131,3.0299,5.3385,4.1809,5.3572,4.7085,5.0912,6.1595,3.4799,5.6868,5.0408,5.7472,4.4193,4.5211,4.902,4.134,4.4023,4.6808,4.6829,6.3695,6.5315,4.062,5.1904,4.0025,6.2618,4.1061,5.0428,5.3898,3.9812,4.0311,4.8518,5.1585,5.592,6.1547,4.8918,4.1689,4.5475,5.86,4.9598,4.6508,3.9154,4.86,5.0725,4.7021,4.1809,5.3207,5.2067,4.7,4.2497,4.4989,4.7181,4.1533],[0.5099,0.3,0,0.2449,0.5099,1.0863,0.2646,0.4123,0.4359,0.3162,0.8832,0.3742,0.2646,0.5,1.3638,1.5875,1.01,0.5196,1.2369,0.755,0.8307,0.7,0.5099,0.6481,0.6403,0.469,0.5099,0.6164,0.5477,0.3,0.3317,0.781,1.0536,1.2845,0.3,0.3162,0.8544,0.469,0.3606,0.4899,0.4359,0.9274,0.3,0.6557,0.9592,0.2646,0.781,0.1414,0.8062,0.3317,4.2767,3.8497,4.4159,3.1544,3.9975,3.5511,4.0112,2.3065,3.9749,2.9496,2.6476,3.4029,3.2588,3.8794,2.7203,3.8807,3.5749,3.1528,3.8962,2.9783,4.0311,3.2588,4.2071,3.8314,3.6318,3.8341,4.2732,4.4699,3.7027,2.6153,2.8879,2.7713,3.0364,4.2825,3.5299,3.7323,4.1545,3.767,3.1464,3.1032,3.4073,3.7855,3.1401,2.3537,3.268,3.2326,3.2726,3.5426,2.0857,3.1953,5.4727,4.3347,5.529,4.8683,5.2469,6.3364,3.6083,5.866,5.2249,5.8941,4.5738,4.6936,5.0695,4.2919,4.5442,4.827,4.8456,6.5207,6.7179,4.2509,5.3488,4.1437,6.4467,4.2814,5.1942,5.5588,4.1497,4.1857,5.015,5.3385,5.7775,6.3127,5.0537,4.3417,4.717,6.0407,5.0922,4.8062,4.0669,5.0269,5.2288,4.8683,4.3347,5.4754,5.3535,4.8642,4.4306,4.6615,4.8487,4.2988],[0.6481,0.3317,0.2449,0,0.6481,1.1662,0.3317,0.5,0.3,0.3162,1,0.3742,0.2646,0.5196,1.5297,1.7146,1.1662,0.6557,1.3229,0.866,0.8775,0.8062,0.7071,0.6481,0.5385,0.4243,0.5477,0.7211,0.6782,0.1732,0.2236,0.8775,1.1705,1.4248,0.3,0.5099,1.005,0.6,0.3,0.5831,0.6083,0.8367,0.3,0.7,0.9695,0.2646,0.866,0.1414,0.922,0.4583,4.1773,3.7336,4.3058,2.985,3.873,3.3926,3.8897,2.1119,3.8549,2.7785,2.4515,3.268,3.1081,3.7376,2.5807,3.7762,3.4205,3,3.7497,2.816,3.8923,3.1305,4.062,3.6851,3.5114,3.7229,4.1545,4.3497,3.5623,2.4698,2.7203,2.6038,2.8914,4.128,3.3675,3.6069,4.0423,3.6263,2.9967,2.9377,3.2357,3.6483,2.99,2.1633,3.1081,3.0838,3.1225,3.4132,1.9157,3.0447,5.3357,4.1773,5.4065,4.7223,5.1098,6.2153,3.4205,5.7385,5.0813,5.7845,4.452,4.553,4.9457,4.1304,4.3966,4.7011,4.7096,6.414,6.5901,4.0878,5.2297,3.9862,6.323,4.1437,5.0695,5.4387,4.0125,4.0472,4.8734,5.2173,5.6551,6.2153,4.9132,4.1988,4.5552,5.9321,4.9629,4.669,3.9268,4.9102,5.1049,4.7603,4.1773,5.3498,5.2326,4.7455,4.2884,4.5332,4.7191,4.1497],[0.1414,0.6083,0.5099,0.6481,0,0.6164,0.4583,0.2236,0.922,0.5292,0.4243,0.3464,0.6403,0.9747,0.9165,1.0863,0.5477,0.1732,0.7937,0.2646,0.5385,0.2646,0.5657,0.5292,0.5745,0.6325,0.3464,0.2449,0.2828,0.5385,0.5745,0.5,0.5568,0.781,0.5196,0.4472,0.5196,0.1414,0.8544,0.2449,0.1732,1.4,0.728,0.4583,0.5831,0.6403,0.3,0.5657,0.3317,0.3,4.0608,3.6633,4.219,3.148,3.8497,3.4569,3.8249,2.3875,3.8079,2.9223,2.7586,3.2711,3.2187,3.7457,2.6268,3.6851,3.467,3.0627,3.8341,2.9377,3.8846,3.1337,4.1037,3.7068,3.4742,3.6551,4.1085,4.2965,3.5763,2.5573,2.874,2.7604,2.9496,4.1785,3.438,3.5511,3.9648,3.6865,3.0364,3.0708,3.3541,3.6401,3.0659,2.4372,3.1969,3.1129,3.167,3.3985,2.1424,3.1032,5.3132,4.2462,5.3507,4.7308,5.0961,6.1457,3.6166,5.6877,5.101,5.6763,4.3977,4.5684,4.901,4.2308,4.4508,4.6626,4.6883,6.2785,6.5536,4.1964,5.1643,4.0608,6.2658,4.1605,5.008,5.3591,4.0249,4.0472,4.8836,5.1498,5.6018,6.0572,4.9234,4.2083,4.6141,5.8438,4.9204,4.6454,3.9345,4.8446,5.0616,4.6861,4.2462,5.2972,5.173,4.7011,4.3301,4.5044,4.6787,4.1737],[0.6164,1.0909,1.0863,1.1662,0.6164,0,0.995,0.7,1.4595,1.01,0.3464,0.8124,1.1619,1.5716,0.6782,0.6164,0.4,0.5916,0.3317,0.3873,0.5385,0.4123,1.1225,0.6782,0.8307,1.01,0.6481,0.5292,0.6481,1.0149,1.0247,0.5385,0.4583,0.4796,0.9849,0.9695,0.6083,0.7211,1.4177,0.6481,0.7,1.8815,1.3,0.6083,0.3742,1.1269,0.3873,1.1225,0.3606,0.8062,3.6125,3.2465,3.7868,2.9445,3.4699,3.1544,3.4073,2.3281,3.4147,2.7055,2.7148,2.9189,2.9833,3.3897,2.3367,3.2588,3.1464,2.7785,3.5468,2.7074,3.5086,2.7928,3.7709,3.3675,3.0935,3.2465,3.7121,3.8833,3.2265,2.3195,2.6758,2.5729,2.6608,3.8471,3.1401,3.1448,3.5412,3.3867,2.724,2.8408,3.1032,3.2726,2.7893,2.3749,2.9223,2.7911,2.8548,3.0348,2.0567,2.8054,4.9061,3.9256,4.9224,4.3566,4.6979,5.7053,3.4264,5.2659,4.735,5.2058,3.9774,4.2012,4.4833,3.937,4.1146,4.2497,4.2919,5.7914,6.1343,3.9179,4.7276,3.7483,5.8361,3.8013,4.576,4.9173,3.6633,3.6742,4.5067,4.7223,5.1788,5.5597,4.5453,3.8458,4.2884,5.3917,4.5022,4.2474,3.5693,4.4125,4.6411,4.2497,3.9256,4.8683,4.7392,4.2849,3.9887,4.1024,4.265,3.8184],[0.5196,0.5099,0.2646,0.3317,0.4583,0.995,0,0.4243,0.5477,0.4796,0.866,0.3,0.4899,0.6164,1.3601,1.4933,0.9539,0.5099,1.2083,0.6481,0.8602,0.6,0.4583,0.6245,0.5477,0.6083,0.4583,0.6245,0.6083,0.3162,0.4243,0.8124,0.9487,1.2083,0.4472,0.5,0.9165,0.4123,0.469,0.5196,0.4243,1.1091,0.3162,0.5477,0.8185,0.4472,0.6782,0.2236,0.7746,0.4243,4.2308,3.7855,4.3669,3.1273,3.956,3.49,3.9345,2.2782,3.9357,2.8827,2.6495,3.3362,3.2634,3.821,2.6627,3.8354,3.4943,3.1161,3.8794,2.9496,3.9421,3.2202,4.1701,3.7829,3.5917,3.7908,4.2391,4.4147,3.6414,2.5981,2.8653,2.755,2.9983,4.2226,3.4424,3.6414,4.1024,3.755,3.0741,3.0627,3.3556,3.7229,3.1064,2.3388,3.214,3.1654,3.2094,3.4957,2.064,3.1401,5.3759,4.2638,5.4681,4.799,5.1711,6.2801,3.5313,5.8138,5.1798,5.8078,4.4978,4.6368,5.005,4.2273,4.4609,4.7424,4.7781,6.4397,6.6708,4.219,5.2745,4.062,6.3992,4.2285,5.1137,5.4964,4.0902,4.1122,4.9477,5.2887,5.7315,6.2402,4.985,4.2872,4.6626,5.9883,4.994,4.7318,3.9912,4.9619,5.1527,4.8031,4.2638,5.3972,5.2678,4.7969,4.3841,4.5935,4.7497,4.2178],[0.1732,0.4243,0.4123,0.5,0.2236,0.7,0.4243,0,0.7874,0.3317,0.5,0.2236,0.469,0.9055,1.044,1.2369,0.7,0.2,0.8367,0.4243,0.4472,0.3742,0.6708,0.3873,0.4472,0.4123,0.2236,0.2236,0.2236,0.3742,0.3742,0.4472,0.7348,0.9487,0.3162,0.3606,0.5477,0.2646,0.7483,0.1,0.2449,1.2288,0.6633,0.4243,0.6083,0.469,0.4243,0.4583,0.4243,0.1414,3.9648,3.5623,4.117,2.9866,3.7296,3.3257,3.7283,2.2113,3.6919,2.7803,2.569,3.1544,3.0545,3.6249,2.496,3.5819,3.3481,2.9206,3.6837,2.7821,3.7815,3.005,3.9686,3.5791,3.3556,3.5454,3.9912,4.1893,3.4554,2.4021,2.7111,2.5942,2.8089,4.0509,3.3181,3.4583,3.8613,3.5384,2.9138,2.9189,3.2094,3.5242,2.9206,2.2561,3.0578,2.99,3.0397,3.2772,1.9698,2.9698,5.2192,4.1207,5.2479,4.6163,4.99,6.0448,3.4742,5.5803,4.9749,5.5973,4.3,4.4475,4.7969,4.0976,4.3359,4.5662,4.5793,6.204,6.442,4.0472,5.0695,3.9395,6.1587,4.0373,4.9143,5.2621,3.9051,3.9357,4.7686,5.0448,5.4927,5.985,4.8094,4.0866,4.4833,5.7463,4.8311,4.5398,3.8223,4.7455,4.9629,4.5902,4.1207,5.201,5.0823,4.5989,4.2,4.3977,4.5891,4.0608],[0.922,0.5099,0.4359,0.3,0.922,1.4595,0.5477,0.7874,0,0.5568,1.2845,0.6708,0.4243,0.3464,1.7916,1.9975,1.4318,0.9274,1.6125,1.1489,1.1576,1.0863,0.8307,0.911,0.8124,0.6403,0.8307,1.005,0.9434,0.469,0.4899,1.1402,1.4491,1.7029,0.5477,0.7,1.257,0.866,0.1414,0.866,0.8602,0.6245,0.3162,0.9592,1.261,0.4243,1.1576,0.3606,1.2083,0.7211,4.3795,3.923,4.4978,3.0887,4.0435,3.5384,4.0768,2.1794,4.0361,2.8931,2.494,3.4337,3.2326,3.9013,2.7368,3.9711,3.5707,3.1512,3.8769,2.9428,4.0571,3.297,4.2083,3.8458,3.6905,3.9102,4.3324,4.5288,3.7229,2.6134,2.8337,2.7185,3.0414,4.272,3.5086,3.7921,4.232,3.7656,3.1544,3.0561,3.3615,3.8184,3.1321,2.2293,3.245,3.2465,3.2772,3.5861,2.005,3.1937,5.4973,4.3105,5.5821,4.8795,5.2707,6.3953,3.5029,5.9144,5.2316,5.9758,4.6293,4.7053,5.1176,4.2485,4.5277,4.8693,4.8775,6.6174,6.7557,4.2071,5.4074,4.1158,6.4985,4.2965,5.2488,5.6258,4.1677,4.2083,5.0259,5.4009,5.8301,6.4265,5.0646,4.3589,4.6968,6.1156,5.1323,4.8384,4.0853,5.0892,5.2735,4.9386,4.3105,5.5236,5.4065,4.9143,4.4294,4.7011,4.8888,4.3023],[0.469,0.1732,0.3162,0.3162,0.5292,1.01,0.4796,0.3317,0.5568,0,0.7874,0.3464,0.1732,0.728,1.3115,1.5556,1.01,0.5,1.1,0.755,0.6245,0.7,0.7746,0.5292,0.5196,0.2,0.4472,0.5099,0.4472,0.2646,0.1732,0.6557,1.044,1.261,0.1,0.3464,0.755,0.5099,0.5568,0.3742,0.5,0.9381,0.5568,0.6557,0.8832,0.2646,0.7416,0.3464,0.728,0.2646,4.0435,3.6359,4.1857,2.9479,3.7709,3.3422,3.8066,2.1307,3.739,2.7749,2.4556,3.2031,3.0133,3.662,2.5259,3.6524,3.3853,2.9223,3.6688,2.7586,3.8458,3.0364,3.9799,3.6028,3.4015,3.6056,4.0348,4.2497,3.4943,2.3875,2.6721,2.5495,2.8178,4.0719,3.3496,3.5426,3.9294,3.5285,2.9496,2.9,3.1984,3.5707,2.9189,2.1679,3.0627,3.0249,3.0676,3.3181,1.9105,2.9883,5.2924,4.1437,5.3113,4.6583,5.0468,6.1082,3.4525,5.6329,4.998,5.6974,4.3749,4.4822,4.86,4.1061,4.3761,4.6411,4.6325,6.3071,6.4877,4.0286,5.1468,3.9686,6.2113,4.0706,4.992,5.3329,3.9446,3.9875,4.8114,5.1029,5.5444,6.0918,4.8539,4.1195,4.4933,5.8181,4.9143,4.5978,3.873,4.8177,5.0339,4.669,4.1437,5.2745,5.1653,4.6669,4.2202,4.4576,4.6723,4.1061],[0.3742,0.866,0.8832,1,0.4243,0.3464,0.866,0.5,1.2845,0.7874,0,0.6782,0.9327,1.3675,0.5831,0.7874,0.3464,0.3873,0.3873,0.3317,0.3606,0.3606,0.9487,0.6164,0.781,0.8124,0.5477,0.2828,0.3742,0.866,0.8544,0.3606,0.4583,0.5196,0.781,0.7071,0.3,0.5292,1.2369,0.4243,0.5,1.6793,1.1358,0.6083,0.5477,0.9327,0.3317,0.9487,0.1,0.5745,3.8066,3.4554,3.9825,3.0708,3.6497,3.3332,3.629,2.4125,3.5917,2.8705,2.7731,3.1177,3.0822,3.5791,2.51,3.4496,3.3496,2.9257,3.6851,2.8373,3.735,2.9597,3.937,3.5412,3.2696,3.4322,3.8859,4.0841,3.4191,2.4372,2.7928,2.6796,2.8142,4.0348,3.3437,3.3779,3.739,3.5199,2.9155,2.985,3.2604,3.4684,2.936,2.4495,3.0887,2.9783,3.0381,3.214,2.1424,2.9783,5.1488,4.1243,5.1332,4.5629,4.9183,5.9119,3.5972,5.4635,4.9173,5.4498,4.2024,4.3966,4.6968,4.1255,4.3324,4.4833,4.5011,6.0283,6.3301,4.0682,4.9548,3.956,6.0316,3.9912,4.8062,5.1284,3.8601,3.8859,4.7149,4.9173,5.3722,5.7888,4.756,4.0336,4.4665,5.5991,4.7487,4.4632,3.7815,4.6293,4.8683,4.4699,4.1243,5.0971,4.978,4.5033,4.1701,4.3162,4.5111,4.0324],[0.3742,0.4583,0.3742,0.3742,0.3464,0.8124,0.3,0.2236,0.6708,0.3464,0.6782,0,0.4583,0.8185,1.2329,1.3638,0.8602,0.3873,0.995,0.5196,0.6083,0.4796,0.6633,0.4472,0.3,0.4472,0.2828,0.4243,0.4472,0.2236,0.3,0.6403,0.8185,1.0817,0.3317,0.4899,0.7681,0.3162,0.6403,0.3162,0.3873,1.1832,0.5385,0.4583,0.6164,0.4583,0.5,0.3464,0.5916,0.3,3.9912,3.5637,4.1328,2.9445,3.7336,3.2848,3.7189,2.1307,3.7014,2.7166,2.5,3.1337,3.0463,3.6042,2.4698,3.6028,3.3015,2.8948,3.6742,2.7477,3.7483,3.0033,3.9547,3.5581,3.363,3.5609,4.005,4.1929,3.4337,2.3875,2.6721,2.5573,2.7893,4.0175,3.2588,3.4366,3.873,3.5369,2.874,2.8758,3.1575,3.5057,2.8983,2.1863,3.0166,2.9547,3.005,3.2726,1.9157,2.9377,5.1875,4.078,5.2488,4.5891,4.9689,6.0506,3.3882,5.5812,4.9619,5.5982,4.2919,4.4306,4.7937,4.0522,4.2953,4.5497,4.5629,6.2113,6.4459,4.0162,5.0666,3.8897,6.166,4.0237,4.9031,5.265,3.8884,3.9115,4.7466,5.0517,5.5009,6.0042,4.7875,4.0682,4.4463,5.7645,4.8052,4.5188,3.7947,4.7487,4.9538,4.6,4.078,5.1904,5.0715,4.5978,4.1845,4.3875,4.5618,4.0224],[0.5916,0.1414,0.2646,0.2646,0.6403,1.1619,0.4899,0.469,0.4243,0.1732,0.9327,0.4583,0,0.5831,1.4318,1.6941,1.1269,0.6164,1.257,0.8832,0.7874,0.8246,0.755,0.6557,0.6481,0.3,0.5745,0.6557,0.5745,0.3162,0.2449,0.7874,1.1747,1.3928,0.2,0.3606,0.8718,0.6083,0.4243,0.5196,0.5831,0.7937,0.469,0.7616,1.0344,0.2,0.8832,0.3,0.8718,0.3742,4.1785,3.7643,4.3162,3.0299,3.8897,3.4496,3.9345,2.1886,3.8639,2.8618,2.502,3.3181,3.1064,3.7789,2.6325,3.7829,3.4943,3.0315,3.7643,2.8531,3.9623,3.1512,4.0878,3.7189,3.5242,3.7323,4.1581,4.3738,3.6083,2.488,2.7586,2.6363,2.924,4.1797,3.454,3.6688,4.0583,3.6304,3.061,2.99,3.2955,3.6905,3.0216,2.2249,3.1639,3.1401,3.178,3.438,1.9748,3.0952,5.4093,4.245,5.4351,4.7739,5.1633,6.2354,3.5256,5.7585,5.1098,5.8284,4.4978,4.5935,4.981,4.1988,4.4744,4.7592,4.7529,6.4459,6.6076,4.1231,5.2707,4.0669,6.3364,4.1809,5.1176,5.4635,4.0559,4.1024,4.9234,5.2316,5.6683,6.2338,4.9649,4.2356,4.6022,5.9447,5.0339,4.7191,3.9862,4.9417,5.1527,4.7906,4.245,5.3972,5.2868,4.7843,4.3243,4.576,4.7917,4.2178],[0.995,0.6782,0.5,0.5196,0.9747,1.5716,0.6164,0.9055,0.3464,0.728,1.3675,0.8185,0.5831,0,1.8083,2.0421,1.4663,1.01,1.7321,1.2166,1.3191,1.1747,0.6856,1.118,1.0296,0.866,0.995,1.1091,1.0344,0.6782,0.7211,1.2728,1.4765,1.7263,0.7348,0.7416,1.3191,0.9,0.2449,0.9849,0.9055,0.781,0.3162,1.1136,1.4177,0.6164,1.241,0.4796,1.2884,0.8246,4.6883,4.2391,4.8135,3.4322,4.3692,3.873,4.3932,2.5239,4.3578,3.2296,2.839,3.759,3.5707,4.2308,3.0643,4.2837,3.9,3.4857,4.2154,3.2833,4.3795,3.6235,4.5442,4.1773,4.0125,4.2273,4.6551,4.8508,4.0522,2.9479,3.1765,3.061,3.3749,4.6076,3.838,4.1061,4.5486,4.1012,3.4828,3.3971,3.7014,4.1449,3.4684,2.5749,3.5819,3.5749,3.6083,3.9115,2.3452,3.527,5.8189,4.6454,5.9059,5.2106,5.5982,6.7186,3.838,6.2402,5.5669,6.2873,4.9487,5.0379,5.4415,4.5858,4.8559,5.1894,5.2048,6.926,7.0852,4.5497,5.7271,4.4475,6.8242,4.6282,5.5687,5.9456,4.4978,4.5354,5.3572,5.7228,6.1555,6.7305,5.3954,4.6904,5.0339,6.4343,5.4498,5.1643,4.4125,5.4093,5.5955,5.2545,4.6454,5.8455,5.7245,5.2355,4.7645,5.0259,5.2058,4.6314],[0.8832,1.3601,1.3638,1.5297,0.9165,0.6782,1.3601,1.044,1.7916,1.3115,0.5831,1.2329,1.4318,1.8083,0,0.5477,0.469,0.8888,0.5568,0.7937,0.8775,0.8426,1.2806,1.1489,1.3601,1.3416,1.0954,0.8367,0.8718,1.4177,1.4036,0.8062,0.6856,0.4123,1.3077,1.1314,0.5916,1.01,1.7234,0.9695,0.9539,2.1448,1.6155,1.1,1.0296,1.4318,0.8307,1.456,0.6557,1.0817,3.9711,3.6851,4.1713,3.4684,3.8962,3.681,3.8665,2.9017,3.8236,3.2833,3.2512,3.4205,3.4293,3.8717,2.8671,3.6469,3.6905,3.2772,3.9975,3.2234,4.0212,3.2527,4.2285,3.8445,3.5199,3.6497,4.1037,4.3012,3.7189,2.8107,3.1969,3.0887,3.1591,4.3474,3.7068,3.6401,3.9446,3.8197,3.265,3.3749,3.6455,3.7537,3.2863,2.9292,3.4554,3.3181,3.3808,3.4914,2.6058,3.3272,5.3917,4.4486,5.3282,4.8353,5.1624,6.0836,4.0249,5.6595,5.1749,5.6054,4.4249,4.6637,4.9092,4.4654,4.6357,4.7138,4.7476,6.1563,6.5169,4.4057,5.1488,4.2907,6.2081,4.265,5.016,5.3104,4.1376,4.1641,4.9769,5.1069,5.5588,5.8932,5.016,4.3116,4.7802,5.7472,4.981,4.7138,4.0694,4.8239,5.0813,4.6519,4.4486,5.3047,5.1807,4.7138,4.4531,4.553,4.7508,4.3336],[1.1045,1.6279,1.5875,1.7146,1.0863,0.6164,1.4933,1.2369,1.9975,1.5556,0.7874,1.3638,1.6941,2.0421,0.5477,0,0.6164,1.0909,0.6403,0.8544,1.0817,0.922,1.4629,1.2728,1.4177,1.5811,1.2247,1.0488,1.1402,1.578,1.5969,1.044,0.6557,0.3606,1.5395,1.4353,0.9644,1.1747,1.9313,1.1832,1.1619,2.429,1.7916,1.1619,0.9381,1.6703,0.8775,1.6432,0.8307,1.3229,3.7908,3.4843,3.9875,3.3926,3.7443,3.5171,3.6401,2.8705,3.6715,3.1464,3.2573,3.2404,3.3971,3.6946,2.735,3.4785,3.49,3.1654,3.9115,3.1417,3.7855,3.1273,4.0915,3.6878,3.3749,3.49,3.9573,4.111,3.5426,2.7568,3.1337,3.0397,3.0496,4.1689,3.5014,3.3956,3.7603,3.7403,3.0887,3.2726,3.5114,3.5679,3.1843,2.9155,3.3166,3.1448,3.2171,3.3392,2.5904,3.1828,5.1215,4.2556,5.1157,4.6239,4.9325,5.8711,3.8652,5.4599,5.006,5.3348,4.1952,4.48,4.6968,4.2919,4.4193,4.4699,4.5343,5.8856,6.3253,4.2884,4.9122,4.0853,6.0133,4.0951,4.7686,5.0892,3.9573,3.9547,4.7697,4.9132,5.3722,5.6365,4.8062,4.134,4.6054,5.5435,4.7085,4.4878,3.8601,4.6076,4.8477,4.4385,4.2556,5.0616,4.9254,4.5011,4.2977,4.3417,4.48,4.1134],[0.5477,1.0536,1.01,1.1662,0.5477,0.4,0.9539,0.7,1.4318,1.01,0.3464,0.8602,1.1269,1.4663,0.469,0.6164,0,0.5196,0.5196,0.3873,0.6708,0.4123,0.9274,0.7874,1.005,1.0488,0.7071,0.5292,0.5831,1.0536,1.063,0.5385,0.4583,0.3873,0.9849,0.8367,0.4583,0.6633,1.3601,0.6481,0.5745,1.8385,1.2369,0.6708,0.6782,1.0909,0.4796,1.0863,0.3606,0.755,3.9509,3.5972,4.1304,3.2665,3.8105,3.5143,3.7643,2.6192,3.7603,3.0397,2.995,3.268,3.3015,3.7483,2.6721,3.5972,3.5071,3.1305,3.8704,3.0414,3.8665,3.1305,4.1158,3.7283,3.4366,3.5861,4.0522,4.2285,3.5791,2.642,3,2.8948,3,4.2048,3.5014,3.5057,3.8859,3.7135,3.0822,3.1733,3.4569,3.6318,3.1273,2.6608,3.2711,3.1544,3.2109,3.3838,2.3302,3.1544,5.2602,4.2767,5.2678,4.7181,5.0507,6.0523,3.7603,5.6187,5.0853,5.548,4.3243,4.5486,4.827,4.2778,4.4508,4.5935,4.6497,6.14,6.4769,4.2603,5.0705,4.0951,6.1822,4.1437,4.9295,5.2707,4.0075,4.0274,4.857,5.0735,5.5227,5.9017,4.8929,4.2036,4.6551,5.7228,4.8528,4.6087,3.9217,4.7529,4.982,4.576,4.2767,5.2173,5.0813,4.6174,4.3255,4.4486,4.6163,4.1785],[0.1,0.5477,0.5196,0.6557,0.1732,0.5916,0.5099,0.2,0.9274,0.5,0.3873,0.3873,0.6164,1.01,0.8888,1.0909,0.5196,0,0.7348,0.3162,0.4472,0.2449,0.6557,0.4123,0.6,0.5568,0.2646,0.1732,0.1732,0.5477,0.5477,0.3464,0.6481,0.8124,0.469,0.3873,0.4243,0.3,0.8718,0.1732,0.1414,1.3454,0.7746,0.3742,0.5916,0.5831,0.3742,0.5916,0.3162,0.2449,3.9749,3.5819,4.134,3.0594,3.759,3.3853,3.7497,2.313,3.7216,2.8478,2.6758,3.189,3.1225,3.6688,2.5397,3.5958,3.3985,2.985,3.735,2.8531,3.8131,3.0414,4.0162,3.6318,3.3853,3.5651,4.0187,4.2107,3.4957,2.4637,2.7875,2.6739,2.8618,4.1024,3.3749,3.4814,3.8794,3.5889,2.9648,2.9866,3.2833,3.5637,2.9783,2.3558,3.1193,3.043,3.0919,3.3136,2.0494,3.0232,5.2421,4.1689,5.2669,4.6573,5.018,6.0647,3.5511,5.6089,5.017,5.5991,4.3162,4.4833,4.8156,4.1485,4.3681,4.5815,4.6119,6.2089,6.4668,4.111,5.0813,3.985,6.183,4.0719,4.9325,5.283,3.9383,3.9686,4.8021,5.0705,5.5163,5.985,4.8405,4.1304,4.5453,5.7533,4.8477,4.5727,3.8562,4.7582,4.9769,4.5924,4.1689,5.2182,5.0922,4.6098,4.2379,4.4204,4.6065,4.1024],[0.7416,1.1747,1.2369,1.3229,0.7937,0.3317,1.2083,0.8367,1.6125,1.1,0.3873,0.995,1.257,1.7321,0.5568,0.6403,0.5196,0.7348,0,0.6325,0.5099,0.6481,1.3229,0.8062,1.01,1.0724,0.8185,0.6245,0.7141,1.1747,1.1489,0.5477,0.6481,0.5477,1.0863,1.0536,0.5477,0.9,1.5811,0.755,0.8602,1.9621,1.49,0.8246,0.6403,1.241,0.6164,1.2923,0.469,0.9165,3.5014,3.1828,3.6892,2.9292,3.3897,3.1369,3.3615,2.377,3.3211,2.7404,2.7313,2.8931,2.9034,3.3437,2.3302,3.1607,3.1512,2.7331,3.4771,2.6796,3.5014,2.7295,3.7054,3.3121,3.01,3.1544,3.6097,3.8066,3.1906,2.2738,2.6552,2.5475,2.6211,3.8144,3.1639,3.1273,3.454,3.3015,2.7221,2.832,3.0952,3.228,2.7477,2.4062,2.9103,2.7749,2.839,2.9698,2.0928,2.7857,4.8929,3.9166,4.8456,4.3162,4.6583,5.6125,3.4828,5.1749,4.6637,5.1468,3.9306,4.1497,4.4193,3.9332,4.1207,4.2202,4.2391,5.7105,6.0399,3.8704,4.669,3.7603,5.735,3.7497,4.5266,4.8322,3.6208,3.6455,4.4654,4.6249,5.0804,5.4608,4.5067,3.7895,4.245,5.2915,4.4878,4.2036,3.5482,4.3428,4.5946,4.1821,3.9166,4.8177,4.7,4.2297,3.937,4.0522,4.2544,3.8066],[0.3317,0.8367,0.755,0.866,0.2646,0.3873,0.6481,0.4243,1.1489,0.755,0.3317,0.5196,0.8832,1.2166,0.7937,0.8544,0.3873,0.3162,0.6325,0,0.5477,0.1414,0.7416,0.5745,0.6481,0.8185,0.4359,0.3317,0.4359,0.7348,0.7746,0.5099,0.3742,0.5831,0.7348,0.6856,0.5477,0.3606,1.0863,0.4123,0.3742,1.6279,0.9487,0.4472,0.4123,0.8602,0.1414,0.7937,0.2449,0.5292,3.9268,3.5341,4.0902,3.1081,3.743,3.3705,3.6905,2.3937,3.6973,2.8618,2.7821,3.1639,3.1796,3.6414,2.5436,3.5595,3.366,2.9917,3.7696,2.8879,3.7603,3.0414,4.0162,3.6125,3.3675,3.5369,3.9987,4.1725,3.4728,2.508,2.8373,2.7295,2.8758,4.0829,3.3422,3.4147,3.838,3.6194,2.9411,3.0166,3.2894,3.5299,2.9983,2.4474,3.1225,3.0166,3.0757,3.2955,2.1401,3.0199,5.1749,4.1497,5.2192,4.6163,4.9699,6.0117,3.5623,5.5624,4.999,5.5182,4.2626,4.4609,4.7718,4.1461,4.3428,4.5266,4.5662,6.1164,6.4312,4.1304,5.0239,3.9623,6.1392,4.0571,4.8672,5.2221,3.9179,3.9306,4.7686,5.0229,5.4781,5.8941,4.8073,4.1037,4.5233,5.7061,4.777,4.52,3.8197,4.7096,4.9265,4.5486,4.1497,5.1585,5.0289,4.5706,4.2356,4.3795,4.5365,4.0608],[0.4359,0.7071,0.8307,0.8775,0.5385,0.5385,0.8602,0.4472,1.1576,0.6245,0.3606,0.6083,0.7874,1.3191,0.8775,1.0817,0.6708,0.4472,0.5099,0.5477,0,0.5099,1.0817,0.4359,0.6325,0.5745,0.4583,0.3,0.3606,0.7348,0.6782,0.2828,0.7616,0.8602,0.6164,0.6708,0.4243,0.6245,1.1489,0.3606,0.5831,1.4799,1.0954,0.5831,0.5745,0.7874,0.5099,0.8775,0.3742,0.5099,3.6111,3.2512,3.7776,2.7785,3.4161,3.0822,3.4322,2.1095,3.363,2.6096,2.4495,2.8896,2.7803,3.3437,2.2605,3.2419,3.1193,2.6552,3.4073,2.5495,3.5299,2.7111,3.681,3.2939,3.0364,3.214,3.6565,3.8717,3.1843,2.1471,2.496,2.377,2.5475,3.7908,3.1129,3.1875,3.5313,3.2435,2.6777,2.7055,2.99,3.2404,2.6627,2.1378,2.8267,2.7386,2.7928,2.9766,1.8439,2.724,4.9598,3.8859,4.9295,4.3394,4.7096,5.7114,3.3392,5.2517,4.6765,5.2849,4.0062,4.1641,4.4911,3.8769,4.1134,4.2907,4.286,5.8694,6.1139,3.7921,4.7645,3.7256,5.8215,3.755,4.6163,4.9325,3.629,3.6674,4.4922,4.7085,5.1585,5.6338,4.5354,3.7974,4.2166,5.4056,4.5673,4.2532,3.5623,4.4317,4.6723,4.279,3.8859,4.9041,4.7948,4.3023,3.9243,4.1061,4.329,3.8118],[0.3,0.7616,0.7,0.8062,0.2646,0.4123,0.6,0.3742,1.0863,0.7,0.3606,0.4796,0.8246,1.1747,0.8426,0.922,0.4123,0.2449,0.6481,0.1414,0.5099,0,0.7416,0.4583,0.6164,0.7416,0.3317,0.3,0.3873,0.6782,0.7071,0.4243,0.5099,0.6782,0.6633,0.6245,0.5292,0.3873,1.0296,0.3606,0.3162,1.5395,0.9055,0.3162,0.4123,0.7746,0.2449,0.7416,0.2828,0.469,3.8859,3.4857,4.046,3.0299,3.6865,3.3136,3.6442,2.3087,3.6483,2.7875,2.6944,3.1032,3.1097,3.5889,2.4718,3.5114,3.3091,2.9343,3.6973,2.8178,3.7068,2.9783,3.956,3.5623,3.3136,3.4857,3.9484,4.1219,3.4147,2.4352,2.7622,2.6552,2.8089,4.0262,3.2848,3.3675,3.7908,3.5525,2.8827,2.9428,3.228,3.4785,2.9309,2.3601,3.0578,2.9631,3.0166,3.2404,2.0445,2.9563,5.1245,4.0866,5.1711,4.5662,4.9173,5.9699,3.4886,5.5209,4.9447,5.4763,4.2107,4.4023,4.7191,4.0755,4.2732,4.471,4.5177,6.0869,6.3828,4.0645,4.9739,3.8962,6.0967,3.995,4.8218,5.1836,3.8562,3.8743,4.7117,4.983,5.4323,5.8669,4.7487,4.0522,4.4744,5.6586,4.7265,4.4733,3.7616,4.6583,4.8713,4.4911,4.0866,5.1098,4.9769,4.5111,4.1689,4.3243,4.4855,4.0062],[0.6481,0.781,0.5099,0.7071,0.5657,1.1225,0.4583,0.6708,0.8307,0.7746,0.9487,0.6633,0.755,0.6856,1.2806,1.4629,0.9274,0.6557,1.3229,0.7416,1.0817,0.7416,0,0.9592,0.9434,0.9381,0.7746,0.7874,0.7483,0.728,0.8062,0.9849,0.9327,1.1533,0.7681,0.6,0.9539,0.5099,0.7,0.7348,0.5196,1.3416,0.5385,0.8307,1.0677,0.755,0.8062,0.5657,0.866,0.6403,4.588,4.1641,4.7371,3.5651,4.3474,3.9128,4.3162,2.7313,4.3197,3.3196,3.1,3.739,3.6824,4.2273,3.0757,4.2024,3.9115,3.5355,4.2965,3.3808,4.3417,3.6194,4.5826,4.1929,3.9787,4.1665,4.6217,4.7979,4.0485,3.0166,3.3015,3.1906,3.4147,4.6411,3.8652,4.0262,4.4766,4.1653,3.49,3.4971,3.7908,4.1243,3.527,2.7893,3.6414,3.5791,3.6263,3.8923,2.504,3.5595,5.768,4.6851,5.8506,5.2058,5.5687,6.6581,3.9749,6.1992,5.5875,6.1693,4.8806,5.0428,5.3907,4.654,4.8713,5.1284,5.1749,6.7926,7.059,4.6487,5.6524,4.4822,6.7809,4.6336,5.4955,5.872,4.4944,4.5144,5.3526,5.6675,6.1139,6.5826,5.3889,4.6936,5.0843,6.3553,5.3787,5.1284,4.3955,5.3395,5.5371,5.173,4.6851,5.781,5.6462,5.1788,4.7948,4.985,5.1352,4.6282],[0.469,0.5568,0.6481,0.6481,0.5292,0.6782,0.6245,0.3873,0.911,0.5292,0.6164,0.4472,0.6557,1.118,1.1489,1.2728,0.7874,0.4123,0.8062,0.5745,0.4359,0.4583,0.9592,0,0.4796,0.4472,0.2,0.4243,0.4472,0.5196,0.4796,0.3873,0.922,1.0724,0.4583,0.6,0.6708,0.6164,0.911,0.3742,0.5,1.249,0.866,0.2646,0.5477,0.5568,0.5916,0.6633,0.5745,0.4359,3.6647,3.2465,3.8105,2.6627,3.4088,3.015,3.4132,1.9131,3.3853,2.4536,2.2782,2.8249,2.7495,3.3121,2.1587,3.2711,3.0299,2.6192,3.3556,2.4678,3.4569,2.6796,3.6497,3.2772,3.0414,3.2311,3.6824,3.8704,3.1321,2.0833,2.3958,2.2847,2.486,3.7336,3.0033,3.1417,3.5496,3.2202,2.5962,2.5942,2.9034,3.2109,2.6,1.9545,2.7386,2.6814,2.7221,2.9614,1.6401,2.6476,4.8918,3.7908,4.9285,4.3012,4.6637,5.7367,3.1559,5.2773,4.6583,5.2783,3.9724,4.1195,4.4699,3.7603,3.9887,4.2308,4.2638,5.9076,6.1262,3.7296,4.7424,3.6042,5.8532,3.7054,4.5957,4.9598,3.5721,3.6083,4.4396,4.7455,5.1827,5.6947,4.4766,3.7749,4.1845,5.4268,4.5022,4.2261,3.4928,4.4193,4.6282,4.2521,3.7908,4.8765,4.7497,4.2591,3.8639,4.0682,4.2603,3.739],[0.5916,0.6481,0.6403,0.5385,0.5745,0.8307,0.5477,0.4472,0.8124,0.5196,0.781,0.3,0.6481,1.0296,1.3601,1.4177,1.005,0.6,1.01,0.6481,0.6325,0.6164,0.9434,0.4796,0,0.5385,0.4123,0.5745,0.6403,0.3742,0.4243,0.7483,0.9055,1.1747,0.5099,0.755,0.9274,0.5568,0.8246,0.5,0.6481,1.2923,0.7483,0.5477,0.5385,0.6481,0.5831,0.5745,0.7071,0.5477,3.763,3.3242,3.8974,2.7055,3.4971,3.0232,3.4728,1.9,3.4627,2.4678,2.2804,2.8896,2.816,3.3496,2.2338,3.3749,3.0414,2.6401,3.4424,2.502,3.4957,2.7695,3.7081,3.3,3.1273,3.3302,3.7696,3.9535,3.1843,2.1564,2.431,2.3173,2.5475,3.759,2.995,3.1875,3.6373,3.3045,2.6173,2.6306,2.8948,3.2527,2.6552,1.9621,2.7622,2.6944,2.7495,3.0299,1.7088,2.687,4.9356,3.8236,5.006,4.3301,4.7181,5.8052,3.1353,5.331,4.7106,5.36,4.0509,4.1833,4.553,3.8039,4.0546,4.3093,4.3093,5.9674,6.2016,3.7656,4.827,3.6387,5.9203,3.7815,4.6551,5.017,3.6455,3.662,4.4967,4.8052,5.2583,5.7671,4.5398,3.8131,4.1785,5.5335,4.5585,4.2626,3.5454,4.5122,4.7149,4.3761,3.8236,4.9447,4.8322,4.3669,3.9446,4.1449,4.3151,3.7643],[0.5477,0.2236,0.469,0.4243,0.6325,1.01,0.6083,0.4123,0.6403,0.2,0.8124,0.4472,0.3,0.866,1.3416,1.5811,1.0488,0.5568,1.0724,0.8185,0.5745,0.7416,0.9381,0.4472,0.5385,0,0.4472,0.5477,0.4899,0.3606,0.2236,0.6083,1.1269,1.3153,0.1732,0.4472,0.7681,0.6481,0.6708,0.4243,0.5916,0.9165,0.7,0.6403,0.8832,0.3,0.8062,0.4899,0.7681,0.3606,3.8846,3.4785,4.0249,2.7767,3.6028,3.1859,3.6538,1.9748,3.5749,2.6192,2.2913,3.043,2.8355,3.5029,2.3622,3.49,3.2342,2.7604,3.49,2.5904,3.6946,2.8671,3.8105,3.4438,3.2357,3.4409,3.8678,4.0866,3.3332,2.2136,2.502,2.3791,2.6495,3.9115,3.2031,3.3956,3.7683,3.3511,2.7964,2.7331,3.0414,3.4132,2.7495,2.005,2.9017,2.8723,2.9103,3.1544,1.7407,2.8267,5.141,3.9837,5.1488,4.5011,4.8877,5.9473,3.3045,5.4727,4.8311,5.5444,4.2166,4.3162,4.6968,3.9421,4.2154,4.4833,4.4744,6.1595,6.3206,3.8588,4.987,3.8118,6.0481,3.9026,4.8374,5.1769,3.7789,3.8288,4.6487,4.9437,5.3796,5.9439,4.6904,3.9585,4.337,5.6524,4.7634,4.443,3.7148,4.6551,4.8724,4.5033,3.9837,5.1166,5.008,4.5011,4.0485,4.2953,4.5222,3.9522],[0.3162,0.5,0.5099,0.5477,0.3464,0.6481,0.4583,0.2236,0.8307,0.4472,0.5477,0.2828,0.5745,0.995,1.0954,1.2247,0.7071,0.2646,0.8185,0.4359,0.4583,0.3317,0.7746,0.2,0.4123,0.4472,0,0.3162,0.3464,0.4123,0.4123,0.4123,0.7937,0.9849,0.3873,0.4899,0.6245,0.4243,0.8062,0.2449,0.3317,1.249,0.728,0.2236,0.5099,0.5,0.4583,0.5292,0.4796,0.3,3.8275,3.4088,3.9749,2.8337,3.5805,3.1733,3.5707,2.064,3.5525,2.6115,2.4352,2.99,2.9257,3.4742,2.3281,3.438,3.1843,2.7821,3.5355,2.6363,3.6125,2.8531,3.821,3.438,3.2109,3.4,3.8523,4.0373,3.297,2.2583,2.5652,2.4536,2.6571,3.8962,3.1528,3.2939,3.7148,3.3985,2.7532,2.7622,3.061,3.3719,2.7713,2.1119,2.9017,2.8373,2.8827,3.1289,1.8083,2.8125,5.0468,3.9535,5.0941,4.4609,4.826,5.9,3.3045,5.4397,4.827,5.4351,4.1352,4.2884,4.6368,3.9268,4.1533,4.3932,4.4249,6.0581,6.2952,3.9,4.9061,3.7643,6.0183,3.8769,4.7539,5.1186,3.7417,3.7709,4.6054,4.9071,5.3498,5.8455,4.6433,3.9383,4.3417,5.5955,4.6573,4.3841,3.6551,4.5858,4.7937,4.4227,3.9535,5.0379,4.9112,4.4294,4.0386,4.2344,4.4147,3.8962],[0.1414,0.5916,0.6164,0.7211,0.2449,0.5292,0.6245,0.2236,1.005,0.5099,0.2828,0.4243,0.6557,1.1091,0.8367,1.0488,0.5292,0.1732,0.6245,0.3317,0.3,0.3,0.7874,0.4243,0.5745,0.5477,0.3162,0,0.1414,0.5916,0.5745,0.3,0.6083,0.7681,0.5,0.469,0.3606,0.3464,0.9644,0.1414,0.3,1.4071,0.8775,0.4583,0.5477,0.6557,0.3317,0.6782,0.2236,0.3,3.8743,3.4957,4.0373,2.9983,3.6715,3.3091,3.6674,2.276,3.6249,2.8,2.6325,3.1177,3.0364,3.5847,2.4779,3.5014,3.3317,2.8983,3.6579,2.7803,3.7457,2.9597,3.9319,3.5412,3.2939,3.4728,3.9217,4.1231,3.4191,2.3875,2.7203,2.6038,2.7857,4.0249,3.3136,3.4073,3.7868,3.5029,2.8948,2.924,3.2109,3.4799,2.9017,2.3152,3.0496,2.9648,3.0183,3.2265,2.0174,2.9513,5.1759,4.1049,5.1798,4.576,4.9427,5.9691,3.5128,5.5109,4.9295,5.5191,4.2403,4.4057,4.735,4.0915,4.3186,4.5144,4.5277,6.1139,6.3742,4.0336,5.003,3.9306,6.0844,3.9962,4.8518,5.1865,3.8652,3.8962,4.7276,4.9699,5.4203,5.8847,4.7686,4.0435,4.4576,5.663,4.7823,4.49,3.7868,4.6765,4.9051,4.5188,4.1049,5.14,5.022,4.5387,4.1653,4.344,4.542,4.0324],[0.1414,0.5,0.5477,0.6782,0.2828,0.6481,0.6083,0.2236,0.9434,0.4472,0.3742,0.4472,0.5745,1.0344,0.8718,1.1402,0.5831,0.1732,0.7141,0.4359,0.3606,0.3873,0.7483,0.4472,0.6403,0.4899,0.3464,0.1414,0,0.5745,0.5385,0.3,0.7141,0.8544,0.4359,0.3464,0.3317,0.3742,0.9,0.1414,0.2646,1.3115,0.8307,0.5,0.6782,0.5745,0.4583,0.6325,0.3317,0.2236,3.9509,3.5749,4.1134,3.0447,3.739,3.3808,3.751,2.3108,3.6959,2.8601,2.6552,3.1906,3.079,3.6592,2.5417,3.5749,3.4088,2.9631,3.7068,2.8337,3.8275,3.0232,3.995,3.6139,3.363,3.544,3.99,4.1976,3.4914,2.4372,2.7677,2.6495,2.846,4.0963,3.3912,3.4943,3.8626,3.5539,2.9698,2.9783,3.2757,3.5567,2.9597,2.3452,3.1145,3.0414,3.0903,3.297,2.0469,3.0183,5.2602,4.1749,5.2564,4.654,5.021,6.0473,3.5721,5.5884,4.998,5.6054,4.3197,4.4755,4.8104,4.1545,4.3875,4.5935,4.6065,6.2048,6.4459,4.0902,5.0823,4.0012,6.1595,4.0632,4.9356,5.2688,3.9345,3.9724,4.801,5.0478,5.4936,5.9741,4.8415,4.117,4.531,5.7367,4.8672,4.5717,3.8626,4.7529,4.982,4.5913,4.1749,5.2211,5.1029,4.6109,4.2273,4.4193,4.6271,4.111],[0.5385,0.3464,0.3,0.1732,0.5385,1.0149,0.3162,0.3742,0.469,0.2646,0.866,0.2236,0.3162,0.6782,1.4177,1.578,1.0536,0.5477,1.1747,0.7348,0.7348,0.6782,0.728,0.5196,0.3742,0.3606,0.4123,0.5916,0.5745,0,0.1414,0.7616,1.0392,1.2961,0.2449,0.5,0.9055,0.5,0.469,0.4583,0.5292,0.9747,0.4243,0.5831,0.8062,0.3162,0.7211,0.2236,0.7874,0.3742,4.0423,3.6042,4.1749,2.9017,3.7537,3.2833,3.7603,2.0518,3.7296,2.6889,2.4042,3.1512,3.015,3.6194,2.4718,3.6455,3.3091,2.8896,3.6538,2.7203,3.7736,3.015,3.9535,3.5679,3.3882,3.5958,4.0311,4.2249,3.4467,2.3685,2.6325,2.5159,2.7839,4.0187,3.2604,3.4785,3.9128,3.5242,2.8827,2.846,3.1369,3.527,2.8862,2.1048,3.005,2.9665,3.01,3.2924,1.8493,2.936,5.2173,4.0743,5.282,4.6054,4.992,6.0877,3.3451,5.6125,4.9689,5.6524,4.3278,4.4407,4.8239,4.0361,4.2965,4.5815,4.588,6.2746,6.4699,3.9925,5.1049,3.8859,6.1976,4.0324,4.9427,5.3075,3.9,3.9306,4.7603,5.0882,5.5308,6.0729,4.801,4.0817,4.4452,5.8052,4.8415,4.5464,3.8118,4.7854,4.985,4.6379,4.0743,5.2259,5.1098,4.6271,4.1833,4.4136,4.5978,4.0361],[0.5385,0.2449,0.3317,0.2236,0.5745,1.0247,0.4243,0.3742,0.4899,0.1732,0.8544,0.3,0.2449,0.7211,1.4036,1.5969,1.063,0.5477,1.1489,0.7746,0.6782,0.7071,0.8062,0.4796,0.4243,0.2236,0.4123,0.5745,0.5385,0.1414,0,0.7071,1.0863,1.3191,0.1414,0.4583,0.8602,0.5568,0.5099,0.4359,0.5477,0.911,0.5099,0.6,0.8426,0.2449,0.7616,0.3,0.7874,0.3464,3.9875,3.5595,4.1219,2.846,3.6973,3.2435,3.7229,2.0075,3.6729,2.6552,2.3452,3.1097,2.9411,3.5749,2.4269,3.5903,3.2787,2.8373,3.5875,2.6646,3.7443,2.958,3.8974,3.5199,3.3317,3.5398,3.9711,4.1749,3.4029,2.3043,2.5749,2.4556,2.7295,3.9762,3.2357,3.4496,3.8613,3.4554,2.8478,2.7964,3.0952,3.4843,2.8302,2.0518,2.9614,2.9292,2.9698,3.2404,1.7944,2.8914,5.1904,4.0373,5.2345,4.5662,4.9538,6.0382,3.3211,5.5624,4.9163,5.6169,4.2884,4.3932,4.7781,3.9962,4.2638,4.5464,4.5464,6.2378,6.4156,3.937,5.0636,3.8549,6.1441,3.9825,4.9061,5.2621,3.8536,3.8923,4.7181,5.0369,5.4763,6.0316,4.7592,4.0348,4.4023,5.7515,4.8146,4.5089,3.7749,4.7392,4.9447,4.5902,4.0373,5.1875,5.0744,4.5815,4.1304,4.3704,4.5717,4.0037],[0.3873,0.6782,0.781,0.8775,0.5,0.5385,0.8124,0.4472,1.1402,0.6557,0.3606,0.6403,0.7874,1.2728,0.8062,1.044,0.5385,0.3464,0.5477,0.5099,0.2828,0.4243,0.9849,0.3873,0.7483,0.6083,0.4123,0.3,0.3,0.7616,0.7071,0,0.7874,0.8367,0.6164,0.5745,0.3162,0.6245,1.1136,0.3606,0.469,1.4387,1.0583,0.469,0.6403,0.7348,0.5477,0.8544,0.3742,0.469,3.7202,3.3541,3.8872,2.8775,3.5199,3.2031,3.5355,2.2023,3.4799,2.7,2.5456,2.985,2.9,3.4612,2.3473,3.3451,3.2265,2.7875,3.5057,2.6646,3.6249,2.8125,3.7934,3.4249,3.1464,3.3181,3.7696,3.9737,3.2894,2.2561,2.6058,2.492,2.6552,3.9051,3.2202,3.2863,3.6373,3.3526,2.7875,2.8071,3.1145,3.3556,2.7731,2.2293,2.9377,2.8601,2.9052,3.0887,1.9079,2.832,5.0478,3.9825,5.0299,4.4531,4.8062,5.8224,3.4278,5.3722,4.7906,5.3712,4.0951,4.2638,4.5837,3.9636,4.1809,4.3692,4.3966,5.9775,6.2209,3.9064,4.8518,3.8105,5.9372,3.8497,4.7149,5.0488,3.7216,3.7643,4.5891,4.8301,5.2697,5.7428,4.6271,3.9166,4.352,5.4973,4.6497,4.3646,3.6565,4.5211,4.7529,4.3486,3.9825,4.997,4.8734,4.3761,4.015,4.1976,4.4113,3.9154],[0.6245,1.1489,1.0536,1.1705,0.5568,0.4583,0.9487,0.7348,1.4491,1.044,0.4583,0.8185,1.1747,1.4765,0.6856,0.6557,0.4583,0.6481,0.6481,0.3742,0.7616,0.5099,0.9327,0.922,0.9055,1.1269,0.7937,0.6083,0.7141,1.0392,1.0863,0.7874,0,0.3464,1.0488,0.9747,0.7071,0.5916,1.3784,0.7141,0.6928,1.9519,1.2247,0.8124,0.5916,1.1916,0.3464,1.0909,0.4243,0.8367,3.9975,3.6346,4.1725,3.3196,3.8665,3.5185,3.7868,2.6514,3.8013,3.0676,3.043,3.3091,3.363,3.7656,2.7295,3.6538,3.5114,3.1448,3.9459,3.079,3.8833,3.1922,4.1581,3.735,3.4871,3.6428,4.1024,4.2743,3.6111,2.7037,3.0447,2.9377,3.048,4.2202,3.4943,3.5185,3.9306,3.7815,3.0935,3.2156,3.4583,3.6497,3.1733,2.7074,3.2939,3.1559,3.228,3.4234,2.4125,3.1843,5.2783,4.3035,5.3085,4.7276,5.0794,6.0811,3.7696,5.6374,5.1176,5.583,4.3669,4.5913,4.8754,4.3209,4.5056,4.64,4.668,6.1474,6.5192,4.2965,5.1166,4.1255,6.2121,4.1976,4.9528,5.2868,4.0583,4.0583,4.8929,5.0941,5.5615,5.9161,4.9346,4.2214,4.6433,5.7845,4.8785,4.6184,3.9535,4.8062,5.0349,4.6573,4.3035,5.2507,5.1274,4.6893,4.3886,4.4944,4.6411,4.1893],[0.8062,1.3416,1.2845,1.4248,0.781,0.4796,1.2083,0.9487,1.7029,1.261,0.5196,1.0817,1.3928,1.7263,0.4123,0.3606,0.3873,0.8124,0.5477,0.5831,0.8602,0.6782,1.1533,1.0724,1.1747,1.3153,0.9849,0.7681,0.8544,1.2961,1.3191,0.8367,0.3464,0,1.257,1.1358,0.7071,0.8544,1.631,0.9,0.8718,2.1517,1.49,0.9695,0.781,1.3928,0.6,1.3454,0.5477,1.0296,3.9472,3.6208,4.1364,3.4029,3.8588,3.5805,3.7815,2.8018,3.7881,3.167,3.1843,3.3362,3.4132,3.7921,2.7839,3.618,3.5707,3.2047,3.9737,3.1559,3.909,3.2078,4.1797,3.7696,3.4814,3.618,4.0804,4.2532,3.6387,2.7659,3.1321,3.0282,3.0968,4.2603,3.5707,3.5299,3.9026,3.8026,3.1544,3.2955,3.544,3.6715,3.2265,2.8478,3.363,3.2125,3.2833,3.4351,2.5338,3.2404,5.282,4.3497,5.2783,4.7466,5.0794,6.0415,3.8872,5.6125,5.1235,5.5344,4.3509,4.6,4.8528,4.3738,4.5365,4.6293,4.6701,6.0902,6.4854,4.3474,5.0853,4.1785,6.1749,4.2071,4.9346,5.2545,4.0706,4.0755,4.901,5.0646,5.5272,5.8447,4.9406,4.2403,4.6904,5.7254,4.8744,4.6249,3.9762,4.7728,5.013,4.6119,4.3497,5.2297,5.102,4.6615,4.4023,4.4855,4.6411,4.2249],[0.4583,0.1414,0.3,0.3,0.5196,0.9849,0.4472,0.3162,0.5477,0.1,0.781,0.3317,0.2,0.7348,1.3077,1.5395,0.9849,0.469,1.0863,0.7348,0.6164,0.6633,0.7681,0.4583,0.5099,0.1732,0.3873,0.5,0.4359,0.2449,0.1414,0.6164,1.0488,1.257,0,0.3317,0.7483,0.5196,0.5477,0.3606,0.469,0.922,0.5477,0.5831,0.8544,0.2,0.7348,0.3317,0.7211,0.2449,4.0125,3.5986,4.1533,2.9086,3.735,3.3076,3.7683,2.0905,3.7081,2.7295,2.4207,3.1607,2.985,3.6277,2.4799,3.618,3.3451,2.8931,3.6318,2.724,3.8026,2.9983,3.9459,3.5735,3.3675,3.5707,4.0037,4.2131,3.4554,2.3516,2.6363,2.5159,2.7803,4.0361,3.3091,3.5014,3.8949,3.4957,2.9103,2.8601,3.1654,3.5355,2.8827,2.1284,3.0249,2.99,3.0299,3.2833,1.8601,2.9496,5.2479,4.1012,5.2745,4.6228,5.006,6.0762,3.4073,5.6036,4.9649,5.656,4.3324,4.443,4.8198,4.0608,4.3243,4.5946,4.5967,6.2746,6.4545,3.995,5.1049,3.9217,6.1814,4.0299,4.9528,5.3019,3.9026,3.9459,4.7707,5.0744,5.5127,6.0614,4.8114,4.0866,4.4654,5.781,4.8683,4.5618,3.8301,4.777,4.989,4.6228,4.1012,5.2335,5.1196,4.6206,4.1785,4.4159,4.626,4.0657],[0.3742,0.3,0.3162,0.5099,0.4472,0.9695,0.5,0.3606,0.7,0.3464,0.7071,0.4899,0.3606,0.7416,1.1314,1.4353,0.8367,0.3873,1.0536,0.6856,0.6708,0.6245,0.6,0.6,0.755,0.4472,0.4899,0.469,0.3464,0.5,0.4583,0.5745,0.9747,1.1358,0.3317,0,0.5916,0.469,0.6403,0.3742,0.3317,1.0392,0.6083,0.6403,0.9487,0.3606,0.728,0.4472,0.6557,0.2236,4.2059,3.8131,4.3589,3.1796,3.9573,3.5707,3.9887,2.3875,3.9268,3.0033,2.7148,3.3971,3.2373,3.8717,2.724,3.8184,3.6028,3.1528,3.8756,2.9917,4.041,3.228,4.1905,3.8236,3.5875,3.7789,4.219,4.4294,3.6973,2.6038,2.9086,2.7893,3.0299,4.2919,3.5749,3.7269,4.1037,3.735,3.1654,3.1289,3.4424,3.7749,3.1369,2.4207,3.2894,3.245,3.2848,3.5143,2.1331,3.2047,5.48,4.3578,5.4909,4.8683,5.2393,6.2905,3.6932,5.8267,5.2058,5.8566,4.5497,4.6808,5.0379,4.3197,4.5662,4.8146,4.8311,6.473,6.6746,4.2579,5.317,4.1773,6.3984,4.265,5.173,5.5172,4.1376,4.1833,5.009,5.2915,5.7289,6.249,5.0478,4.3301,4.7297,5.9791,5.0922,4.7979,4.0694,4.987,5.2058,4.8208,4.3578,5.4534,5.3329,4.8311,4.417,4.64,4.8508,4.3151],[0.4123,0.7874,0.8544,1.005,0.5196,0.6083,0.9165,0.5477,1.257,0.755,0.3,0.7681,0.8718,1.3191,0.5916,0.9644,0.4583,0.4243,0.5477,0.5477,0.4243,0.5292,0.9539,0.6708,0.9274,0.7681,0.6245,0.3606,0.3317,0.9055,0.8602,0.3162,0.7071,0.7071,0.7483,0.5916,0,0.6245,1.2083,0.4583,0.5099,1.5652,1.1402,0.7071,0.8062,0.8718,0.5831,0.9539,0.3464,0.5477,3.9166,3.5819,4.0951,3.1528,3.751,3.4612,3.7683,2.492,3.6973,2.9883,2.8249,3.2419,3.1417,3.7041,2.6211,3.5567,3.4914,3.0348,3.7563,2.9292,3.8807,3.0578,4.0361,3.662,3.3734,3.5369,3.9837,4.1988,3.5412,2.5159,2.8758,2.7586,2.9138,4.1581,3.4914,3.5299,3.8536,3.5917,3.0512,3.0822,3.3793,3.5972,3.0315,2.5159,3.2047,3.1145,3.1654,3.3257,2.2045,3.0952,5.2972,4.2497,5.2517,4.6957,5.0498,6.0299,3.7216,5.5821,5.0249,5.5884,4.3324,4.51,4.8156,4.2391,4.4565,4.6163,4.6314,6.1717,6.4358,4.1617,5.0813,4.0866,6.1425,4.0988,4.9447,5.2564,3.9737,4.0162,4.8374,5.0349,5.48,5.9245,4.8775,4.1545,4.5935,5.7044,4.8969,4.6011,3.9128,4.7476,4.993,4.5793,4.2497,5.2297,5.1118,4.6163,4.2685,4.4385,4.6605,4.1725],[0.2449,0.6083,0.469,0.6,0.1414,0.7211,0.4123,0.2646,0.866,0.5099,0.5292,0.3162,0.6083,0.9,1.01,1.1747,0.6633,0.3,0.9,0.3606,0.6245,0.3873,0.5099,0.6164,0.5568,0.6481,0.4243,0.3464,0.3742,0.5,0.5568,0.6245,0.5916,0.8544,0.5196,0.469,0.6245,0,0.7937,0.3162,0.2646,1.3784,0.6557,0.5568,0.6481,0.6403,0.3606,0.5099,0.4359,0.3317,4.1413,3.739,4.2965,3.2016,3.9243,3.5114,3.8974,2.4207,3.8807,2.9732,2.7911,3.3407,3.2772,3.8092,2.6944,3.7656,3.5242,3.1177,3.9013,2.9917,3.9509,3.2062,4.1689,3.7656,3.5482,3.7336,4.1833,4.3726,3.6428,2.6192,2.9257,2.8107,3.0133,4.2379,3.49,3.6208,4.0423,3.7537,3.0952,3.1257,3.4015,3.7054,3.1273,2.4739,3.2527,3.1702,3.2265,3.4684,2.1932,3.1639,5.3824,4.307,5.4268,4.7937,5.1662,6.2201,3.6579,5.7576,5.1672,5.7567,4.4744,4.6379,4.978,4.2919,4.52,4.7392,4.756,6.3545,6.628,4.2532,5.2431,4.1219,6.3388,4.232,5.0813,5.4314,4.0963,4.1158,4.9528,5.2211,5.6763,6.136,4.994,4.272,4.6658,5.9271,4.993,4.7117,4.0025,4.9244,5.14,4.7728,4.307,5.3722,5.2517,4.7833,4.4011,4.5793,4.7508,4.2356],[0.866,0.5099,0.3606,0.3,0.8544,1.4177,0.469,0.7483,0.1414,0.5568,1.2369,0.6403,0.4243,0.2449,1.7234,1.9313,1.3601,0.8718,1.5811,1.0863,1.1489,1.0296,0.7,0.911,0.8246,0.6708,0.8062,0.9644,0.9,0.469,0.5099,1.1136,1.3784,1.631,0.5477,0.6403,1.2083,0.7937,0,0.8307,0.7874,0.7141,0.2,0.9274,1.2369,0.4243,1.1045,0.3,1.1576,0.6782,4.4497,3.9962,4.5727,3.1937,4.1267,3.6304,4.1497,2.2913,4.117,2.9883,2.6153,3.5143,3.3362,3.9875,2.8196,4.0435,3.6565,3.245,3.9762,3.043,4.1352,3.3808,4.3023,3.9357,3.7709,3.9862,4.4147,4.6076,3.8079,2.7074,2.9377,2.8231,3.1321,4.3646,3.5958,3.8626,4.307,3.8626,3.2388,3.1559,3.4612,3.9013,3.2265,2.3431,3.3392,3.3317,3.3645,3.6688,2.1071,3.2833,5.5749,4.4023,5.6622,4.9669,5.3535,6.4761,3.6042,5.9983,5.3245,6.044,4.7043,4.7937,5.1971,4.344,4.613,4.9447,4.9608,6.6851,6.8425,4.3105,5.4827,4.2048,6.5826,4.3841,5.3245,5.7035,4.2532,4.2907,5.1127,5.4818,5.9135,6.4915,5.1507,4.4475,4.7937,6.1919,5.2058,4.9204,4.1677,5.1653,5.3507,5.011,4.4023,5.6009,5.48,4.991,4.5211,4.7812,4.9619,4.3875],[0.1414,0.4583,0.4899,0.5831,0.2449,0.6481,0.5196,0.1,0.866,0.3742,0.4243,0.3162,0.5196,0.9849,0.9695,1.1832,0.6481,0.1732,0.755,0.4123,0.3606,0.3606,0.7348,0.3742,0.5,0.4243,0.2449,0.1414,0.1414,0.4583,0.4359,0.3606,0.7141,0.9,0.3606,0.3742,0.4583,0.3162,0.8307,0,0.2646,1.2728,0.755,0.4359,0.6,0.5196,0.4123,0.5477,0.3606,0.1732,3.9154,3.5242,4.0719,2.9715,3.6905,3.3061,3.6946,2.2181,3.6497,2.7749,2.571,3.1273,3.0232,3.5958,2.4739,3.5355,3.3317,2.8948,3.6524,2.7622,3.759,2.9698,3.937,3.5496,3.3151,3.5014,3.9472,4.1497,3.4278,2.3749,2.6944,2.5768,2.7821,4.0274,3.3076,3.4307,3.8184,3.5029,2.8948,2.9034,3.1953,3.4943,2.8948,2.2583,3.0397,2.9682,3.0183,3.2419,1.9672,2.9479,5.1952,4.1024,5.2086,4.5891,4.9608,6.0025,3.4785,5.5399,4.9417,5.5588,4.2661,4.417,4.7603,4.0817,4.3186,4.5365,4.5475,6.1612,6.4008,4.0237,5.0329,3.9256,6.1156,4.0062,4.8806,5.2211,3.8756,3.909,4.7403,5.002,5.4498,5.9372,4.7812,4.0559,4.4598,5.7,4.8052,4.51,3.7974,4.7064,4.9295,4.5497,4.1024,5.1672,5.0498,4.5629,4.1701,4.3646,4.564,4.0398],[0.1732,0.5292,0.4359,0.6083,0.1732,0.7,0.4243,0.2449,0.8602,0.5,0.5,0.3873,0.5831,0.9055,0.9539,1.1619,0.5745,0.1414,0.8602,0.3742,0.5831,0.3162,0.5196,0.5,0.6481,0.5916,0.3317,0.3,0.2646,0.5292,0.5477,0.469,0.6928,0.8718,0.469,0.3317,0.5099,0.2646,0.7874,0.2646,0,1.3,0.6782,0.4243,0.6856,0.5477,0.4472,0.5196,0.4243,0.2449,4.1061,3.7054,4.2626,3.1591,3.882,3.4957,3.8704,2.3896,3.8484,2.9411,2.7532,3.303,3.2357,3.7868,2.6476,3.7242,3.5057,3.1,3.8484,2.9597,3.9243,3.1607,4.134,3.751,3.51,3.6919,4.1461,4.3347,3.6111,2.5749,2.8896,2.7767,2.9749,4.2154,3.4771,3.5972,4.0062,3.7068,3.0741,3.0887,3.3882,3.6824,3.0903,2.4352,3.2265,3.1559,3.2031,3.4351,2.1307,3.1337,5.3535,4.2755,5.3907,4.7739,5.1342,6.1919,3.6346,5.7359,5.1371,5.721,4.4351,4.6,4.9366,4.2509,4.4699,4.6957,4.7318,6.3364,6.5924,4.2214,5.2019,4.0866,6.3111,4.1881,5.0527,5.4102,4.0534,4.0829,4.9173,5.199,5.6436,6.1156,4.9548,4.2497,4.6605,5.8805,4.9598,4.6915,3.9686,4.8806,5.0941,4.7127,4.2755,5.3376,5.2086,4.7276,4.352,4.5387,4.7181,4.2131],[1.3491,0.8185,0.9274,0.8367,1.4,1.8815,1.1091,1.2288,0.6245,0.9381,1.6793,1.1832,0.7937,0.781,2.1448,2.429,1.8385,1.3454,1.9621,1.6279,1.4799,1.5395,1.3416,1.249,1.2923,0.9165,1.249,1.4071,1.3115,0.9747,0.911,1.4387,1.9519,2.1517,0.922,1.0392,1.5652,1.3784,0.7141,1.2728,1.3,0,0.911,1.3675,1.7263,0.7681,1.6462,0.9165,1.6279,1.1269,4.4531,4.0125,4.5607,3.048,4.0719,3.5958,4.1821,2.1587,4.0817,2.936,2.3812,3.5071,3.1686,3.9611,2.8036,4.0373,3.6579,3.1906,3.8184,2.9411,4.1557,3.3317,4.2048,3.8962,3.7376,3.9648,4.3589,4.5804,3.7802,2.6192,2.8107,2.6944,3.0692,4.3058,3.6028,3.923,4.2988,3.7216,3.2465,3.0545,3.3926,3.8923,3.1432,2.1772,3.2833,3.3392,3.3481,3.6401,1.9824,3.245,5.583,4.3417,5.6258,4.9336,5.3245,6.4366,3.5214,5.954,5.2326,6.0712,4.7053,4.7255,5.1633,4.2497,4.5596,4.9417,4.9376,6.7276,6.7594,4.1701,5.4708,4.1605,6.5223,4.3139,5.3329,5.6956,4.2,4.2732,5.0587,5.4516,5.8532,6.5353,5.0951,4.4011,4.7276,6.1457,5.2297,4.9132,4.1521,5.143,5.3273,4.984,4.3417,5.5911,5.4809,4.9538,4.4193,4.7529,4.991,4.3749],[0.7681,0.5477,0.3,0.3,0.728,1.3,0.3162,0.6633,0.3162,0.5568,1.1358,0.5385,0.469,0.3162,1.6155,1.7916,1.2369,0.7746,1.49,0.9487,1.0954,0.9055,0.5385,0.866,0.7483,0.7,0.728,0.8775,0.8307,0.4243,0.5099,1.0583,1.2247,1.49,0.5477,0.6083,1.1402,0.6557,0.2,0.755,0.6782,0.911,0,0.8367,1.118,0.469,0.9695,0.2236,1.0488,0.6164,4.4452,3.9912,4.5727,3.2435,4.1413,3.6469,4.14,2.3516,4.1267,3.015,2.6981,3.5199,3.3897,3.9975,2.8337,4.0435,3.662,3.2696,4.0212,3.0822,4.1304,3.3985,4.3301,3.9509,3.7815,3.9912,4.4283,4.6119,3.8184,2.7441,2.985,2.8723,3.1575,4.3829,3.6014,3.8471,4.307,3.9038,3.245,3.1937,3.49,3.9064,3.2573,2.4104,3.363,3.3377,3.3764,3.6797,2.1633,3.3015,5.5678,4.4204,5.6657,4.9749,5.3572,6.4792,3.6373,6.005,5.347,6.0274,4.7,4.8104,5.201,4.3715,4.626,4.9406,4.9649,6.6641,6.8571,4.352,5.4791,4.219,6.5917,4.4023,5.317,5.7,4.2673,4.2953,5.1245,5.4854,5.9237,6.4699,5.1624,4.4609,4.8146,6.1952,5.1942,4.9204,4.1725,5.1653,5.3507,5.011,4.4204,5.5973,5.4727,4.995,4.5475,4.7854,4.9497,4.392],[0.4583,0.6782,0.6557,0.7,0.4583,0.6083,0.5477,0.4243,0.9592,0.6557,0.6083,0.4583,0.7616,1.1136,1.1,1.1619,0.6708,0.3742,0.8246,0.4472,0.5831,0.3162,0.8307,0.2646,0.5477,0.6403,0.2236,0.4583,0.5,0.5831,0.6,0.469,0.8124,0.9695,0.5831,0.6403,0.7071,0.5568,0.9274,0.4359,0.4243,1.3675,0.8367,0,0.4796,0.6481,0.5099,0.6708,0.5477,0.4899,3.7868,3.3571,3.9332,2.8178,3.5426,3.1432,3.5128,2.0664,3.5228,2.571,2.4536,2.9377,2.9343,3.438,2.2825,3.3956,3.1353,2.7731,3.5143,2.6268,3.5468,2.8196,3.7934,3.4161,3.178,3.3601,3.8223,3.9887,3.2527,2.2517,2.5593,2.4556,2.6325,3.8588,3.1032,3.228,3.6701,3.3853,2.7111,2.7386,3.043,3.3317,2.7514,2.119,2.8723,2.8036,2.846,3.0952,1.7944,2.7785,4.9699,3.9013,5.0398,4.4147,4.7645,5.8532,3.2604,5.4019,4.7927,5.3582,4.0682,4.2403,4.5771,3.8743,4.0768,4.3162,4.3761,5.9958,6.2514,3.8807,4.8374,3.7014,5.9791,3.8288,4.6893,5.0725,3.6892,3.7135,4.5497,4.8713,5.3094,5.7879,4.5837,3.9038,4.3197,5.539,4.576,4.3324,3.5958,4.5233,4.7212,4.3486,3.9013,4.9709,4.8322,4.3578,3.9925,4.1737,4.3336,3.8406],[0.6164,0.9849,0.9592,0.9695,0.5831,0.3742,0.8185,0.6083,1.261,0.8832,0.5477,0.6164,1.0344,1.4177,1.0296,0.9381,0.6782,0.5916,0.6403,0.4123,0.5745,0.4123,1.0677,0.5477,0.5385,0.8832,0.5099,0.5477,0.6782,0.8062,0.8426,0.6403,0.5916,0.781,0.8544,0.9487,0.8062,0.6481,1.2369,0.6,0.6856,1.7263,1.118,0.4796,0,0.995,0.3606,0.9487,0.5,0.7416,3.5791,3.1654,3.7336,2.7622,3.3853,2.9883,3.3121,2.0785,3.3407,2.494,2.4839,2.7893,2.8531,3.2634,2.1817,3.2094,2.9766,2.6268,3.4264,2.5357,3.3719,2.687,3.6524,3.2373,3.0116,3.1843,3.6469,3.8079,3.0968,2.1726,2.494,2.3917,2.5179,3.7014,2.9496,3.0282,3.4785,3.2787,2.5573,2.6589,2.9138,3.1512,2.642,2.1401,2.7495,2.6325,2.6963,2.9309,1.8412,2.6476,4.7864,3.767,4.8508,4.2308,4.588,5.6454,3.1906,5.1933,4.6282,5.1478,3.8884,4.0878,4.4023,3.7709,3.9661,4.1497,4.1857,5.748,6.0671,3.767,4.653,3.5791,5.7758,3.6892,4.4878,4.8518,3.5468,3.5496,4.3898,4.6583,5.1166,5.5362,4.4294,3.7269,4.1388,5.3526,4.392,4.1352,3.438,4.344,4.5541,4.1929,3.767,4.7812,4.654,4.2071,3.8717,4.0062,4.1509,3.6715],[0.5916,0.1414,0.2646,0.2646,0.6403,1.1269,0.4472,0.469,0.4243,0.2646,0.9327,0.4583,0.2,0.6164,1.4318,1.6703,1.0909,0.5831,1.241,0.8602,0.7874,0.7746,0.755,0.5568,0.6481,0.3,0.5,0.6557,0.5745,0.3162,0.2449,0.7348,1.1916,1.3928,0.2,0.3606,0.8718,0.6403,0.4243,0.5196,0.5477,0.7681,0.469,0.6481,0.995,0,0.8832,0.3,0.8718,0.3742,4.1207,3.6946,4.2556,2.9563,3.8223,3.3853,3.8626,2.1142,3.8066,2.7767,2.4372,3.2388,3.0545,3.7148,2.5475,3.7189,3.4191,2.9783,3.6946,2.7893,3.8807,3.0806,4.0237,3.6647,3.4612,3.6674,4.1,4.3046,3.5355,2.4228,2.6926,2.5749,2.8548,4.1122,3.3779,3.5917,3.9937,3.5693,2.9883,2.9155,3.2342,3.6249,2.9547,2.1517,3.0935,3.0757,3.1081,3.3734,1.8815,3.0232,5.3235,4.1641,5.3647,4.7064,5.0853,6.1741,3.4395,5.7026,5.0468,5.7489,4.417,4.5188,4.9041,4.1122,4.3749,4.6701,4.6851,6.3836,6.5437,4.0596,5.1904,3.9774,6.2793,4.1037,5.0428,5.4046,3.9762,4.0237,4.8456,5.1778,5.608,6.1758,4.8836,4.1737,4.5497,5.8737,4.9457,4.6508,3.9051,4.8642,5.0666,4.7021,4.1641,5.3188,5.199,4.6957,4.245,4.4967,4.7032,4.1413],[0.3606,0.8485,0.781,0.866,0.3,0.3873,0.6782,0.4243,1.1576,0.7416,0.3317,0.5,0.8832,1.241,0.8307,0.8775,0.4796,0.3742,0.6164,0.1414,0.5099,0.2449,0.8062,0.5916,0.5831,0.8062,0.4583,0.3317,0.4583,0.7211,0.7616,0.5477,0.3464,0.6,0.7348,0.728,0.5831,0.3606,1.1045,0.4123,0.4472,1.6462,0.9695,0.5099,0.3606,0.8832,0,0.8062,0.2449,0.5477,3.8756,3.4857,4.0386,3.0627,3.6946,3.3136,3.6414,2.3516,3.6428,2.8196,2.7386,3.1193,3.1257,3.5861,2.504,3.5114,3.3151,2.9309,3.7242,2.8355,3.7148,2.995,3.9636,3.5511,3.3166,3.4886,3.9459,4.1243,3.4234,2.4597,2.7875,2.6777,2.8267,4.0286,3.2909,3.3675,3.7881,3.5693,2.8896,2.9698,3.2311,3.4756,2.9479,2.4062,3.0708,2.9597,3.0232,3.2435,2.1119,2.9698,5.1323,4.1037,5.1711,4.5618,4.9234,5.9582,3.5199,5.5045,4.9447,5.4763,4.2202,4.4136,4.7276,4.1049,4.3105,4.4889,4.5133,6.0638,6.3797,4.0768,4.982,3.9217,6.0836,4.0125,4.8198,5.1662,3.8743,3.8846,4.7223,4.9649,5.4249,5.8412,4.7634,4.0472,4.4587,5.6622,4.7371,4.4665,3.7749,4.6669,4.8877,4.5155,4.1037,5.1137,4.991,4.5354,4.1929,4.3359,4.4967,4.0112],[0.5831,0.3606,0.1414,0.1414,0.5657,1.1225,0.2236,0.4583,0.3606,0.3464,0.9487,0.3464,0.3,0.4796,1.456,1.6432,1.0863,0.5916,1.2923,0.7937,0.8775,0.7416,0.5657,0.6633,0.5745,0.4899,0.5292,0.6782,0.6325,0.2236,0.3,0.8544,1.0909,1.3454,0.3317,0.4472,0.9539,0.5099,0.3,0.5477,0.5196,0.9165,0.2236,0.6708,0.9487,0.3,0.8062,0,0.866,0.4123,4.2532,3.8131,4.3863,3.0968,3.9623,3.4914,3.9686,2.2316,3.9421,2.881,2.5788,3.3556,3.2187,3.8301,2.6721,3.8549,3.5128,3.1016,3.8549,2.924,3.9762,3.2218,4.1617,3.7815,3.5986,3.8053,4.2426,4.434,3.6538,2.5729,2.832,2.7166,2.99,4.2261,3.4612,3.6837,4.1231,3.7296,3.0887,3.0447,3.3422,3.7376,3.0919,2.2847,3.2094,3.1765,3.2171,3.5029,2.0273,3.1417,5.4176,4.2743,5.4909,4.8146,5.1971,6.3,3.527,5.8267,5.1788,5.8566,4.5321,4.6465,5.0299,4.2308,4.4866,4.7812,4.7979,6.4854,6.6806,4.1964,5.3094,4.0804,6.4109,4.2367,5.1498,5.5209,4.1037,4.1352,4.9649,5.3028,5.7428,6.2841,5.004,4.293,4.6573,6.0125,5.0408,4.756,4.015,4.991,5.1865,4.8374,4.2743,5.4314,5.3104,4.827,4.3852,4.6184,4.7969,4.2403],[0.3,0.8124,0.8062,0.922,0.3317,0.3606,0.7746,0.4243,1.2083,0.728,0.1,0.5916,0.8718,1.2884,0.6557,0.8307,0.3606,0.3162,0.469,0.2449,0.3742,0.2828,0.866,0.5745,0.7071,0.7681,0.4796,0.2236,0.3317,0.7874,0.7874,0.3742,0.4243,0.5477,0.7211,0.6557,0.3464,0.4359,1.1576,0.3606,0.4243,1.6279,1.0488,0.5477,0.5,0.8718,0.2449,0.866,0,0.5099,3.8497,3.4857,4.0212,3.0757,3.681,3.3437,3.6551,2.3937,3.6263,2.8653,2.7604,3.1353,3.1032,3.6,2.5199,3.4886,3.3571,2.9411,3.7081,2.846,3.7497,2.985,3.9611,3.5623,3.3015,3.4684,3.923,4.117,3.438,2.4515,2.7982,2.6851,2.8302,4.0509,3.3451,3.3971,3.7749,3.5468,2.924,2.99,3.265,3.49,2.9513,2.4352,3.0968,2.99,3.0496,3.2404,2.1307,2.99,5.1672,4.1352,5.1672,4.5837,4.9417,5.9498,3.5847,5.4991,4.9447,5.4836,4.2297,4.4204,4.7276,4.134,4.3428,4.5067,4.5266,6.0671,6.3671,4.0841,4.986,3.9623,6.0704,4.015,4.8343,5.1643,3.882,3.9051,4.7371,4.9548,5.4102,5.8327,4.7781,4.0571,4.4833,5.6409,4.7686,4.4866,3.7987,4.6626,4.8959,4.5044,4.1352,5.1254,5.005,4.5332,4.1929,4.3428,4.5299,4.046],[0.2236,0.3162,0.3317,0.4583,0.3,0.8062,0.4243,0.1414,0.7211,0.2646,0.5745,0.3,0.3742,0.8246,1.0817,1.3229,0.755,0.2449,0.9165,0.5292,0.5099,0.469,0.6403,0.4359,0.5477,0.3606,0.3,0.3,0.2236,0.3742,0.3464,0.469,0.8367,1.0296,0.2449,0.2236,0.5477,0.3317,0.6782,0.1732,0.2449,1.1269,0.6164,0.4899,0.7416,0.3742,0.5477,0.4123,0.5099,0,4.0423,3.6428,4.194,3.0364,3.7987,3.4,3.8131,2.2517,3.7643,2.8443,2.5962,3.2296,3.1,3.7014,2.5632,3.6565,3.4278,2.9883,3.735,2.839,3.8652,3.0708,4.0336,3.6538,3.4264,3.618,4.0608,4.265,3.5299,2.4556,2.7622,2.6439,2.8723,4.1243,3.3985,3.5468,3.9383,3.5917,2.9917,2.9766,3.2772,3.6028,2.9816,2.2913,3.1257,3.0692,3.1145,3.3496,2.005,3.0397,5.3047,4.1929,5.3254,4.6957,5.0695,6.1237,3.5369,5.6586,5.0448,5.6842,4.3806,4.5188,4.8734,4.1629,4.4068,4.6465,4.6594,6.2952,6.5146,4.1061,5.1498,4.0125,6.2346,4.1061,4.999,5.3451,3.9762,4.0137,4.8436,5.1235,5.5669,6.0745,4.8836,4.1617,4.5585,5.8207,4.9173,4.6228,3.9,4.8229,5.0408,4.6637,4.1929,5.283,5.1643,4.6723,4.2638,4.4744,4.6755,4.1413],[4.0037,4.0963,4.2767,4.1773,4.0608,3.6125,4.2308,3.9648,4.3795,4.0435,3.8066,3.9912,4.1785,4.6883,3.9711,3.7908,3.9509,3.9749,3.5014,3.9268,3.6111,3.8859,4.588,3.6647,3.763,3.8846,3.8275,3.8743,3.9509,4.0423,3.9875,3.7202,3.9975,3.9472,4.0125,4.2059,3.9166,4.1413,4.4497,3.9154,4.1061,4.4531,4.4452,3.7868,3.5791,4.1207,3.8756,4.2532,3.8497,4.0423,0,0.6403,0.2646,1.8868,0.6557,1.3784,0.7348,2.6777,0.5196,2.0322,2.6533,1.2288,1.6279,0.9487,1.8083,0.4359,1.4318,1.4866,1.3,1.7833,1.1747,1.2124,1.0149,1.005,0.7874,0.5385,0.4583,0.5568,1.0677,1.9105,1.9468,2.0125,1.5395,1.2042,1.6279,1.0583,0.3317,1.1832,1.5395,1.8,1.6553,0.9274,1.5264,2.6325,1.5716,1.4213,1.4283,0.9487,2.6608,1.49,1.8439,1.4491,1.4071,1.245,1.4629,2.1213,2.2428,1.7029,1.3964,1.8358,0.8775,1.1045,1.1,1.6217,1.6613,1.2369,1.044,2.3431,2.5495,1.4491,1.3491,1.5875,2.2383,0.9695,1.261,1.3748,0.9849,1.0247,1.3491,1.1533,1.5906,2.1024,1.4036,0.9055,1.4071,1.8166,1.5297,1.0817,1.1,1,1.382,0.995,1.4491,1.5133,1.5199,1.0909,1.1489,0.9487,1.4071,1.253],[3.6166,3.6865,3.8497,3.7336,3.6633,3.2465,3.7855,3.5623,3.923,3.6359,3.4554,3.5637,3.7643,4.2391,3.6851,3.4843,3.5972,3.5819,3.1828,3.5341,3.2512,3.4857,4.1641,3.2465,3.3242,3.4785,3.4088,3.4957,3.5749,3.6042,3.5595,3.3541,3.6346,3.6208,3.5986,3.8131,3.5819,3.739,3.9962,3.5242,3.7054,4.0125,3.9912,3.3571,3.1654,3.6946,3.4857,3.8131,3.4857,3.6428,0.6403,0,0.6481,1.382,0.4243,0.8307,0.2646,2.1401,0.4243,1.4353,2.1564,0.6164,1.2884,0.4796,1.257,0.3464,0.8246,1.01,1.0198,1.2845,0.6557,0.7348,0.8124,0.6164,0.4123,0.3162,0.6481,0.6481,0.5,1.4491,1.4491,1.5297,1.0296,0.8832,1.0198,0.4583,0.3742,0.9327,0.9381,1.261,1.1269,0.3873,1.0296,2.1119,1.01,0.8426,0.8426,0.4583,2.1424,0.922,1.8083,1.063,1.6882,1.1832,1.4933,2.5,1.6673,2.0567,1.5362,2.0881,0.7874,1.0247,1.249,1.2166,1.3,1.1314,1.0677,2.7166,2.9069,1.1874,1.5264,1.1,2.6344,0.7141,1.3784,1.7263,0.6164,0.6164,1.3153,1.5427,1.9698,2.5436,1.3638,0.728,1.2923,2.2204,1.4387,1.0488,0.6164,1.1958,1.456,1.1225,1.063,1.6613,1.5937,1.1225,0.9539,0.8888,1.2369,0.8602],[4.1641,4.2367,4.4159,4.3058,4.219,3.7868,4.3669,4.117,4.4978,4.1857,3.9825,4.1328,4.3162,4.8135,4.1713,3.9875,4.1304,4.134,3.6892,4.0902,3.7776,4.046,4.7371,3.8105,3.8974,4.0249,3.9749,4.0373,4.1134,4.1749,4.1219,3.8872,4.1725,4.1364,4.1533,4.3589,4.0951,4.2965,4.5727,4.0719,4.2626,4.5607,4.5727,3.9332,3.7336,4.2556,4.0386,4.3863,4.0212,4.194,0.2646,0.6481,0,1.8574,0.5831,1.3153,0.6708,2.7019,0.5099,2.0149,2.6514,1.2247,1.6371,0.8544,1.8601,0.5477,1.3638,1.5033,1.2083,1.7916,1.0536,1.257,0.8485,0.9274,0.8307,0.6,0.3464,0.3162,1.005,1.9748,1.9545,2.0347,1.5684,1.01,1.5556,1.0344,0.2828,1.1358,1.5427,1.7804,1.5969,0.866,1.5362,2.6571,1.5427,1.4248,1.4177,0.9644,2.7148,1.4866,1.6155,1.253,1.1874,0.9899,1.2124,1.9365,2.1354,1.5,1.1402,1.6673,0.6782,0.8544,0.8602,1.4353,1.4663,1.0296,0.7874,2.2045,2.3516,1.2767,1.1358,1.4248,2.0543,0.781,1.0392,1.1832,0.8246,0.8602,1.0909,0.9592,1.3928,1.9975,1.1489,0.7,1.179,1.6523,1.3229,0.8367,0.9592,0.781,1.1576,0.8246,1.253,1.2884,1.3115,0.8832,0.9434,0.7141,1.2124,1.0677],[3.0935,2.9698,3.1544,2.985,3.148,2.9445,3.1273,2.9866,3.0887,2.9479,3.0708,2.9445,3.0299,3.4322,3.4684,3.3926,3.2665,3.0594,2.9292,3.1081,2.7785,3.0299,3.5651,2.6627,2.7055,2.7767,2.8337,2.9983,3.0447,2.9017,2.846,2.8775,3.3196,3.4029,2.9086,3.1796,3.1528,3.2016,3.1937,2.9715,3.1591,3.048,3.2435,2.8178,2.7622,2.9563,3.0627,3.0968,3.0757,3.0364,1.8868,1.382,1.8574,0,1.2845,0.7348,1.49,0.9747,1.3892,0.5196,0.8246,0.8544,0.5916,1.1045,0.728,1.5,0.8888,0.5916,0.8888,0.3162,1.3638,0.781,1.2369,1.0536,1.1225,1.3675,1.6093,1.7578,0.9487,0.6856,0.3,0.4359,0.5196,1.3077,0.8888,1.3416,1.6155,0.8944,0.7141,0.2,0.5099,1.1045,0.4359,0.911,0.4583,0.7616,0.6633,0.9695,1.1136,0.5477,2.6608,1.3491,2.7019,1.9519,2.3537,3.5071,0.9,3.0232,2.2293,3.2296,1.8735,1.7378,2.2517,1.253,1.6613,2.0761,1.9975,3.8974,3.7868,1.1402,2.5807,1.249,3.5875,1.3638,2.4434,2.8196,1.2767,1.382,2.064,2.5904,2.9377,3.7762,2.1048,1.4629,1.7378,3.2772,2.3707,1.9875,1.2767,2.2804,2.4187,2.1932,1.3491,2.6665,2.6019,2.0905,1.4283,1.8493,2.1587,1.4526],[3.7921,3.8118,3.9975,3.873,3.8497,3.4699,3.956,3.7296,4.0435,3.7709,3.6497,3.7336,3.8897,4.3692,3.8962,3.7443,3.8105,3.759,3.3897,3.743,3.4161,3.6865,4.3474,3.4088,3.4971,3.6028,3.5805,3.6715,3.739,3.7537,3.6973,3.5199,3.8665,3.8588,3.735,3.9573,3.751,3.9243,4.1267,3.6905,3.882,4.0719,4.1413,3.5426,3.3853,3.8223,3.6946,3.9623,3.681,3.7987,0.6557,0.4243,0.5831,1.2845,0,0.8307,0.5568,2.1587,0.2449,1.4832,2.0857,0.7483,1.1045,0.4359,1.3638,0.4243,0.9274,1,0.6782,1.245,0.8062,0.7483,0.469,0.5099,0.3873,0.3162,0.3742,0.5292,0.5196,1.4629,1.4,1.49,1.0392,0.7211,1.1225,0.7937,0.3742,0.6083,1.0677,1.2207,1.0817,0.4583,0.9899,2.1071,1.01,0.9644,0.922,0.4796,2.184,0.9644,1.8028,0.9539,1.5652,1.0677,1.4036,2.3685,1.6432,1.9053,1.2884,2.0928,0.8124,0.8185,1.1402,1.0677,1.245,1.1402,0.9695,2.7092,2.7221,0.8775,1.4731,1.0724,2.4698,0.4796,1.3638,1.6432,0.469,0.6164,1.1705,1.4071,1.7944,2.5397,1.2247,0.5385,1.1,2.0905,1.4866,1,0.6481,1.118,1.3928,1.0677,0.9539,1.6062,1.5811,1.0392,0.6708,0.8062,1.3153,0.8602],[3.4161,3.3912,3.5511,3.3926,3.4569,3.1544,3.49,3.3257,3.5384,3.3422,3.3332,3.2848,3.4496,3.873,3.681,3.5171,3.5143,3.3853,3.1369,3.3705,3.0822,3.3136,3.9128,3.015,3.0232,3.1859,3.1733,3.3091,3.3808,3.2833,3.2435,3.2031,3.5185,3.5805,3.3076,3.5707,3.4612,3.5114,3.6304,3.3061,3.4957,3.5958,3.6469,3.1432,2.9883,3.3853,3.3136,3.4914,3.3437,3.4,1.3784,0.8307,1.3153,0.7348,0.8307,0,0.8602,1.5264,0.911,0.7937,1.49,0.4583,0.8888,0.469,0.911,1.0536,0.3,0.5196,0.8062,0.7071,0.7348,0.6403,0.8062,0.4583,0.7348,0.9327,1.1446,1.2042,0.3742,1.063,0.8544,0.9644,0.6245,0.7416,0.4123,0.7348,1.0817,0.7874,0.4583,0.6164,0.3162,0.469,0.5568,1.5067,0.3317,0.3742,0.3162,0.5477,1.6553,0.4,2.0736,0.8602,2.1448,1.3528,1.7833,2.9496,0.9434,2.4617,1.7407,2.6249,1.2845,1.2247,1.7,0.911,1.257,1.5133,1.3892,3.2634,3.2863,0.8602,2.01,0.8124,3.0545,0.8832,1.8248,2.2159,0.7681,0.781,1.5297,2.0174,2.4104,3.1528,1.5843,0.8718,1.1916,2.7568,1.772,1.3528,0.6856,1.7263,1.8735,1.7,0.8602,2.0809,2.0322,1.5906,1.0296,1.2884,1.5556,0.8307],[3.7855,3.8601,4.0112,3.8897,3.8249,3.4073,3.9345,3.7283,4.0768,3.8066,3.629,3.7189,3.9345,4.3932,3.8665,3.6401,3.7643,3.7497,3.3615,3.6905,3.4322,3.6442,4.3162,3.4132,3.4728,3.6538,3.5707,3.6674,3.751,3.7603,3.7229,3.5355,3.7868,3.7815,3.7683,3.9887,3.7683,3.8974,4.1497,3.6946,3.8704,4.1821,4.14,3.5128,3.3121,3.8626,3.6414,3.9686,3.6551,3.8131,0.7348,0.2646,0.6708,1.49,0.5568,0.8602,0,2.2561,0.5916,1.5,2.276,0.7141,1.4663,0.4899,1.3964,0.5745,0.7937,1.1533,1.1269,1.4213,0.469,0.9327,0.8307,0.6708,0.6481,0.5568,0.7416,0.5916,0.5477,1.6279,1.5843,1.6763,1.1874,0.781,0.9747,0.3742,0.4583,1.0863,1.0149,1.3638,1.1747,0.4243,1.179,2.2383,1.0909,0.9274,0.9274,0.6481,2.2847,1.0296,1.5811,0.9274,1.5556,1.005,1.3038,2.3749,1.6279,1.9391,1.4318,1.9157,0.6083,0.9055,1.1091,1.118,1.1402,0.9327,0.9,2.5632,2.7893,1.1832,1.3638,0.9695,2.5239,0.6633,1.1874,1.5969,0.5568,0.4583,1.1489,1.4526,1.8735,2.4207,1.1958,0.6481,1.1747,2.1213,1.2083,0.8544,0.4796,1.0677,1.2845,1.0247,0.9274,1.4799,1.4036,0.995,0.9055,0.7348,1,0.6708],[2.3452,2.1471,2.3065,2.1119,2.3875,2.3281,2.2782,2.2113,2.1794,2.1307,2.4125,2.1307,2.1886,2.5239,2.9017,2.8705,2.6192,2.313,2.377,2.3937,2.1095,2.3087,2.7313,1.9131,1.9,1.9748,2.064,2.276,2.3108,2.0518,2.0075,2.2023,2.6514,2.8018,2.0905,2.3875,2.492,2.4207,2.2913,2.2181,2.3896,2.1587,2.3516,2.0664,2.0785,2.1142,2.3516,2.2316,2.3937,2.2517,2.6777,2.1401,2.7019,0.9747,2.1587,1.5264,2.2561,0,2.2181,0.8367,0.4583,1.5556,1.3191,1.9519,0.9592,2.2583,1.5937,1.241,1.8493,0.9327,2.1284,1.4765,2.1863,1.8974,1.8947,2.1494,2.486,2.642,1.7748,0.8485,0.7874,0.7211,1.1402,2.2136,1.5166,2.0025,2.4372,1.8083,1.257,0.9747,1.2845,1.9105,1.1747,0.1414,1.2166,1.3601,1.3379,1.7407,0.3873,1.2369,3.5086,2.2249,3.629,2.8531,3.2573,4.4441,1.3928,3.956,3.1843,4.1012,2.7276,2.6739,3.1654,2.1307,2.4839,2.9292,2.8983,4.7749,4.7466,2.0952,3.4771,2.0518,4.5343,2.2913,3.3196,3.7229,2.1772,2.2361,2.985,3.5014,3.8807,4.6444,3.0232,2.3685,2.6325,4.2107,3.1953,2.8671,2.1119,3.1796,3.3136,3.0692,2.2249,3.5637,3.4728,2.9833,2.3812,2.7441,2.9648,2.2891],[3.7497,3.7881,3.9749,3.8549,3.8079,3.4147,3.9357,3.6919,4.0361,3.739,3.5917,3.7014,3.8639,4.3578,3.8236,3.6715,3.7603,3.7216,3.3211,3.6973,3.363,3.6483,4.3197,3.3853,3.4627,3.5749,3.5525,3.6249,3.6959,3.7296,3.6729,3.4799,3.8013,3.7881,3.7081,3.9268,3.6973,3.8807,4.117,3.6497,3.8484,4.0817,4.1267,3.5228,3.3407,3.8066,3.6428,3.9421,3.6263,3.7643,0.5196,0.4243,0.5099,1.3892,0.2449,0.911,0.5916,2.2181,0,1.5811,2.161,0.8367,1.1402,0.5196,1.4142,0.3162,1.0296,1.01,0.8367,1.3,0.9327,0.7874,0.6164,0.5292,0.3606,0.2449,0.3162,0.5831,0.6403,1.4832,1.4629,1.5362,1.0863,0.8602,1.2247,0.8426,0.3162,0.7,1.1225,1.3153,1.1619,0.5196,1.0488,2.1679,1.0954,0.995,0.9849,0.5,2.2383,1.0344,1.9105,1.1358,1.6093,1.1576,1.5067,2.377,1.7944,1.9053,1.3638,2.1307,0.9165,0.9644,1.2247,1.2728,1.4526,1.2728,1.0392,2.6907,2.755,1.0247,1.546,1.261,2.4739,0.6856,1.4213,1.631,0.6782,0.7746,1.3,1.3784,1.8055,2.496,1.3638,0.6245,1.1619,2.1142,1.5969,1.0677,0.8124,1.1874,1.5033,1.1747,1.1358,1.6793,1.6793,1.1747,0.8775,0.9327,1.4318,1],[2.8879,2.8054,2.9496,2.7785,2.9223,2.7055,2.8827,2.7803,2.8931,2.7749,2.8705,2.7166,2.8618,3.2296,3.2833,3.1464,3.0397,2.8478,2.7404,2.8618,2.6096,2.7875,3.3196,2.4536,2.4678,2.6192,2.6115,2.8,2.8601,2.6889,2.6552,2.7,3.0676,3.167,2.7295,3.0033,2.9883,2.9732,2.9883,2.7749,2.9411,2.936,3.015,2.571,2.494,2.7767,2.8196,2.881,2.8653,2.8443,2.0322,1.4353,2.0149,0.5196,1.4832,0.7937,1.5,0.8367,1.5811,0,0.922,0.8246,1.0296,1.2207,0.5477,1.631,0.7874,0.7483,1.2728,0.5385,1.3077,0.9165,1.5033,1.2247,1.2845,1.5166,1.8385,1.9079,1.0247,0.7616,0.5292,0.6164,0.6325,1.456,0.7071,1.2369,1.7493,1.2767,0.5477,0.3873,0.6245,1.179,0.6481,0.8485,0.5099,0.6856,0.6245,1.1,0.9747,0.5568,2.6814,1.4318,2.8618,2.0736,2.4556,3.6919,0.7616,3.2202,2.4617,3.2955,1.9339,1.9105,2.3875,1.3638,1.6763,2.1119,2.1213,3.9925,4.0087,1.4526,2.6814,1.2369,3.8026,1.5395,2.5179,2.9698,1.4071,1.4353,2.1977,2.7821,3.1528,3.8872,2.2316,1.634,1.9261,3.4627,2.3643,2.0785,1.3038,2.4062,2.51,2.3022,1.4318,2.7604,2.6571,2.2,1.6462,1.957,2.1331,1.4765],[2.7037,2.4617,2.6476,2.4515,2.7586,2.7148,2.6495,2.569,2.494,2.4556,2.7731,2.5,2.502,2.839,3.2512,3.2573,2.995,2.6758,2.7313,2.7821,2.4495,2.6944,3.1,2.2782,2.2804,2.2913,2.4352,2.6325,2.6552,2.4042,2.3452,2.5456,3.043,3.1843,2.4207,2.7148,2.8249,2.7911,2.6153,2.571,2.7532,2.3812,2.6981,2.4536,2.4839,2.4372,2.7386,2.5788,2.7604,2.5962,2.6533,2.1564,2.6514,0.8246,2.0857,1.49,2.276,0.4583,2.161,0.922,0,1.5969,1.1358,1.9026,1.1269,2.2517,1.6155,1.2207,1.6523,0.8832,2.1401,1.4799,2.0372,1.8248,1.8708,2.1284,2.3937,2.5749,1.7493,0.922,0.7141,0.6708,1.1533,2.1,1.5524,2.0785,2.4062,1.6371,1.3454,0.9165,1.2083,1.8921,1.1358,0.3606,1.1958,1.4213,1.3711,1.7263,0.7211,1.257,3.4467,2.1213,3.5185,2.7477,3.1591,4.3105,1.3229,3.8184,3.0116,4.0509,2.6926,2.5495,3.0741,1.9975,2.4083,2.8862,2.8089,4.7127,4.5717,1.8815,3.4029,1.99,4.3784,2.1863,3.2604,3.629,2.1,2.1932,2.8671,3.3897,3.7376,4.5891,2.9069,2.2672,2.4779,4.0915,3.1654,2.7946,2.0809,3.1048,3.2357,3.0116,2.1213,3.4828,3.4161,2.9103,2.2361,2.6721,2.9496,2.2383],[3.228,3.245,3.4029,3.268,3.2711,2.9189,3.3362,3.1544,3.4337,3.2031,3.1177,3.1337,3.3181,3.759,3.4205,3.2404,3.268,3.189,2.8931,3.1639,2.8896,3.1032,3.739,2.8249,2.8896,3.043,2.99,3.1177,3.1906,3.1512,3.1097,2.985,3.3091,3.3362,3.1607,3.3971,3.2419,3.3407,3.5143,3.1273,3.303,3.5071,3.5199,2.9377,2.7893,3.2388,3.1193,3.3556,3.1353,3.2296,1.2288,0.6164,1.2247,0.8544,0.7483,0.4583,0.7141,1.5556,0.8367,0.8246,1.5969,0,0.9695,0.5568,0.7071,0.8367,0.4243,0.6,0.9055,0.7681,0.7,0.4,0.9487,0.6481,0.5568,0.7348,1.1045,1.1489,0.3317,0.9695,0.9165,1.01,0.5292,0.9592,0.5831,0.5196,0.9487,0.8544,0.3742,0.7,0.6708,0.4583,0.5477,1.5362,0.469,0.3606,0.3,0.3873,1.578,0.3606,2.119,1.0344,2.1656,1.49,1.8466,3.0017,1.1747,2.5436,1.8815,2.5807,1.2083,1.3077,1.6912,1.0863,1.2923,1.4629,1.4629,3.2588,3.366,1.1358,1.9824,0.9327,3.1273,0.911,1.8276,2.2494,0.7616,0.7874,1.6155,2.064,2.4617,3.1193,1.6553,1.005,1.4731,2.7368,1.7578,1.4283,0.6782,1.6763,1.8493,1.5684,1.0344,2.0928,1.995,1.51,1.1,1.2689,1.5264,0.9487],[3.1464,3.0414,3.2588,3.1081,3.2187,2.9833,3.2634,3.0545,3.2326,3.0133,3.0822,3.0463,3.1064,3.5707,3.4293,3.3971,3.3015,3.1225,2.9034,3.1796,2.7803,3.1097,3.6824,2.7495,2.816,2.8355,2.9257,3.0364,3.079,3.015,2.9411,2.9,3.363,3.4132,2.985,3.2373,3.1417,3.2772,3.3362,3.0232,3.2357,3.1686,3.3897,2.9343,2.8531,3.0545,3.1257,3.2187,3.1032,3.1,1.6279,1.2884,1.6371,0.5916,1.1045,0.8888,1.4663,1.3191,1.1402,1.0296,1.1358,0.9695,0,1.0724,0.9487,1.2728,1.1402,0.5477,0.7348,0.5196,1.5133,0.6782,1.1136,0.9487,0.911,1.1489,1.3416,1.6186,0.995,0.7071,0.5831,0.6164,0.5831,1.3491,1.2247,1.4318,1.4283,0.5916,0.9487,0.6557,0.781,1.0817,0.4899,1.2247,0.7348,0.9,0.8426,0.8426,1.382,0.7416,2.7477,1.5199,2.5826,1.9442,2.3601,3.3422,1.4283,2.8478,2.1119,3.1718,1.8601,1.7059,2.1772,1.4765,1.8894,2.1307,1.9442,3.7656,3.6263,1.118,2.5278,1.5264,3.3971,1.3379,2.4083,2.6608,1.2961,1.4491,2.0712,2.3833,2.7459,3.5958,2.126,1.382,1.7,3.1032,2.4597,1.9647,1.3856,2.1886,2.4125,2.126,1.5199,2.6344,2.6153,2.064,1.4107,1.8248,2.265,1.5811],[3.7,3.7121,3.8794,3.7376,3.7457,3.3897,3.821,3.6249,3.9013,3.662,3.5791,3.6042,3.7789,4.2308,3.8717,3.6946,3.7483,3.6688,3.3437,3.6414,3.3437,3.5889,4.2273,3.3121,3.3496,3.5029,3.4742,3.5847,3.6592,3.6194,3.5749,3.4612,3.7656,3.7921,3.6277,3.8717,3.7041,3.8092,3.9875,3.5958,3.7868,3.9611,3.9975,3.438,3.2634,3.7148,3.5861,3.8301,3.6,3.7014,0.9487,0.4796,0.8544,1.1045,0.4359,0.469,0.4899,1.9519,0.5196,1.2207,1.9026,0.5568,1.0724,0,1.2124,0.7,0.5568,0.8062,0.7416,1.0677,0.5477,0.7141,0.5,0.2236,0.5099,0.5916,0.7141,0.7416,0.2449,1.3601,1.2288,1.3304,0.9,0.5,0.7416,0.5831,0.6403,0.7071,0.7937,1.01,0.7616,0.1414,0.8426,1.9209,0.7416,0.6782,0.6481,0.4243,2.0347,0.7348,1.7607,0.7348,1.7146,1.005,1.4213,2.5219,1.3153,2.0396,1.3748,2.2068,0.8775,0.8602,1.2767,0.8775,1.1225,1.1619,0.9849,2.8302,2.881,0.7746,1.5937,0.8124,2.6325,0.5292,1.4177,1.7748,0.4359,0.4583,1.1832,1.5716,1.9774,2.7019,1.245,0.469,0.9487,2.3108,1.4491,0.9644,0.4359,1.2884,1.4866,1.2845,0.7348,1.6823,1.6523,1.1958,0.7348,0.8832,1.249,0.6083],[2.5807,2.5593,2.7203,2.5807,2.6268,2.3367,2.6627,2.496,2.7368,2.5259,2.51,2.4698,2.6325,3.0643,2.8671,2.735,2.6721,2.5397,2.3302,2.5436,2.2605,2.4718,3.0757,2.1587,2.2338,2.3622,2.3281,2.4779,2.5417,2.4718,2.4269,2.3473,2.7295,2.7839,2.4799,2.724,2.6211,2.6944,2.8196,2.4739,2.6476,2.8036,2.8337,2.2825,2.1817,2.5475,2.504,2.6721,2.5199,2.5632,1.8083,1.257,1.8601,0.728,1.3638,0.911,1.3964,0.9592,1.4142,0.5477,1.1269,0.7071,0.9487,1.2124,0,1.3784,0.9274,0.6481,1.3038,0.5385,1.3675,0.6481,1.5427,1.2166,1.063,1.2884,1.7029,1.8276,1.005,0.4472,0.5831,0.6,0.4243,1.5937,0.9487,1.1446,1.5811,1.2207,0.5099,0.5745,0.866,1.1269,0.5477,0.9487,0.6325,0.6245,0.6083,0.922,0.9,0.5196,2.8018,1.6401,2.8618,2.1772,2.5436,3.6946,1.2728,3.2296,2.5417,3.2772,1.9079,1.9824,2.3875,1.6186,1.8735,2.1494,2.1633,3.9547,4.0485,1.6279,2.6814,1.4799,3.8105,1.5716,2.5338,2.9428,1.4353,1.4832,2.3,2.7386,3.1401,3.7987,2.3367,1.6703,2.0857,3.4161,2.4393,2.1307,1.3638,2.3685,2.5417,2.2316,1.6401,2.7964,2.687,2.1863,1.7234,1.9672,2.2023,1.6125],[3.6277,3.7,3.8807,3.7762,3.6851,3.2588,3.8354,3.5819,3.9711,3.6524,3.4496,3.6028,3.7829,4.2837,3.6469,3.4785,3.5972,3.5958,3.1607,3.5595,3.2419,3.5114,4.2024,3.2711,3.3749,3.49,3.438,3.5014,3.5749,3.6455,3.5903,3.3451,3.6538,3.618,3.618,3.8184,3.5567,3.7656,4.0435,3.5355,3.7242,4.0373,4.0435,3.3956,3.2094,3.7189,3.5114,3.8549,3.4886,3.6565,0.4359,0.3464,0.5477,1.5,0.4243,1.0536,0.5745,2.2583,0.3162,1.631,2.2517,0.8367,1.2728,0.7,1.3784,0,1.1136,1.1045,1.0392,1.382,0.9849,0.7874,0.8832,0.7616,0.3873,0.1414,0.5099,0.6782,0.7416,1.49,1.5427,1.6062,1.1225,1.0863,1.3115,0.7937,0.3162,0.9,1.1489,1.4036,1.3153,0.6403,1.1225,2.2136,1.1916,1.044,1.044,0.5568,2.2293,1.0909,1.9925,1.3077,1.7059,1.3416,1.6279,2.4799,1.9235,2.0421,1.5748,2.1448,0.9487,1.1446,1.3115,1.4422,1.546,1.3115,1.1916,2.724,2.8827,1.2923,1.5969,1.382,2.5962,0.8544,1.49,1.7263,0.8124,0.8832,1.4526,1.5033,1.9287,2.508,1.5033,0.866,1.4318,2.1703,1.6401,1.2083,0.9055,1.2369,1.562,1.1576,1.3077,1.755,1.7146,1.2083,1.063,1.0247,1.4663,1.1402],[3.4351,3.4337,3.5749,3.4205,3.467,3.1464,3.4943,3.3481,3.5707,3.3853,3.3496,3.3015,3.4943,3.9,3.6905,3.49,3.5071,3.3985,3.1512,3.366,3.1193,3.3091,3.9115,3.0299,3.0414,3.2342,3.1843,3.3317,3.4088,3.3091,3.2787,3.2265,3.5114,3.5707,3.3451,3.6028,3.4914,3.5242,3.6565,3.3317,3.5057,3.6579,3.662,3.1353,2.9766,3.4191,3.3151,3.5128,3.3571,3.4278,1.4318,0.8246,1.3638,0.8888,0.9274,0.3,0.7937,1.5937,1.0296,0.7874,1.6155,0.4243,1.1402,0.5568,0.9274,1.1136,0,0.7348,1,0.8775,0.5568,0.7616,0.9487,0.6481,0.8544,1.01,1.257,1.2247,0.4123,1.1916,1.01,1.1225,0.7616,0.7874,0.2,0.5745,1.1225,1.0149,0.4472,0.7416,0.5196,0.5196,0.7348,1.5937,0.469,0.4359,0.3873,0.6708,1.7059,0.5,1.957,0.8062,2.1378,1.3416,1.7292,2.9614,0.8832,2.496,1.8,2.5456,1.2083,1.2369,1.6733,0.8718,1.118,1.4,1.3784,3.2218,3.3121,1.0247,1.9519,0.6708,3.0887,0.911,1.7607,2.2226,0.7616,0.7071,1.5,2.064,2.4495,3.1289,1.5427,0.9434,1.2767,2.7586,1.634,1.3191,0.5831,1.6941,1.8,1.6432,0.8062,2.0199,1.9339,1.5297,1.0724,1.245,1.4036,0.7348],[3.01,2.9715,3.1528,3,3.0627,2.7785,3.1161,2.9206,3.1512,2.9223,2.9257,2.8948,3.0315,3.4857,3.2772,3.1654,3.1305,2.985,2.7331,2.9917,2.6552,2.9343,3.5355,2.6192,2.6401,2.7604,2.7821,2.8983,2.9631,2.8896,2.8373,2.7875,3.1448,3.2047,2.8931,3.1528,3.0348,3.1177,3.245,2.8948,3.1,3.1906,3.2696,2.7731,2.6268,2.9783,2.9309,3.1016,2.9411,2.9883,1.4866,1.01,1.5033,0.5916,1,0.5196,1.1533,1.241,1.01,0.7483,1.2207,0.6,0.5477,0.8062,0.6481,1.1045,0.7348,0,0.9055,0.3606,1.179,0.4472,1.0863,0.7071,0.728,0.9899,1.2884,1.4832,0.7,0.6164,0.5292,0.5831,0.2828,1.1832,0.8124,1.0247,1.257,0.7681,0.469,0.4796,0.4796,0.7681,0.2449,1.2,0.3742,0.3873,0.3873,0.5745,1.3229,0.3317,2.5436,1.3454,2.496,1.7833,2.2159,3.2848,1.2247,2.7875,2.0928,3.0033,1.6553,1.6155,2.064,1.3638,1.7234,1.9339,1.7833,3.6083,3.6263,1.1619,2.3896,1.3,3.3734,1.2369,2.2226,2.5417,1.1402,1.2083,1.957,2.3022,2.7166,3.4511,2.0149,1.2288,1.5843,3.0643,2.2249,1.7664,1.1225,2.0664,2.276,2.0149,1.3454,2.486,2.4454,1.9494,1.382,1.6703,2.0075,1.3191],[3.7683,3.6919,3.8962,3.7497,3.8341,3.5468,3.8794,3.6837,3.8769,3.6688,3.6851,3.6742,3.7643,4.2154,3.9975,3.9115,3.8704,3.735,3.4771,3.7696,3.4073,3.6973,4.2965,3.3556,3.4424,3.49,3.5355,3.6579,3.7068,3.6538,3.5875,3.5057,3.9459,3.9737,3.6318,3.8756,3.7563,3.9013,3.9762,3.6524,3.8484,3.8184,4.0212,3.5143,3.4264,3.6946,3.7242,3.8549,3.7081,3.735,1.3,1.0198,1.2083,0.8888,0.6782,0.8062,1.1269,1.8493,0.8367,1.2728,1.6523,0.9055,0.7348,0.7416,1.3038,1.0392,1,0.9055,0,0.9849,1.1269,0.8124,0.5099,0.7071,0.781,0.9055,0.9055,1.0863,0.728,1.2884,1.0863,1.1916,0.9274,0.8124,1.1314,1.2207,1.0488,0.2646,1.0954,0.9327,0.866,0.8185,0.8124,1.772,0.8602,1.0344,0.9327,0.755,1.9261,0.9,2.1142,0.9644,1.9416,1.3416,1.7059,2.7148,1.3491,2.2428,1.456,2.5534,1.3038,1.044,1.5362,0.9165,1.3,1.5232,1.3491,3.1843,2.9682,0.5385,1.8894,1.063,2.7749,0.7141,1.8055,2.0833,0.7348,0.9487,1.4036,1.8276,2.126,3.0512,1.4491,0.8544,1.179,2.4678,1.8628,1.3928,0.9274,1.5716,1.755,1.5166,0.9644,1.99,1.9748,1.4213,0.7141,1.2124,1.7,1.0863],[2.8827,2.7928,2.9783,2.816,2.9377,2.7074,2.9496,2.7821,2.9428,2.7586,2.8373,2.7477,2.8531,3.2833,3.2234,3.1417,3.0414,2.8531,2.6796,2.8879,2.5495,2.8178,3.3808,2.4678,2.502,2.5904,2.6363,2.7803,2.8337,2.7203,2.6646,2.6646,3.079,3.1559,2.724,2.9917,2.9292,2.9917,3.043,2.7622,2.9597,2.9411,3.0822,2.6268,2.5357,2.7893,2.8355,2.924,2.846,2.839,1.7833,1.2845,1.7916,0.3162,1.245,0.7071,1.4213,0.9327,1.3,0.5385,0.8832,0.7681,0.5196,1.0677,0.5385,1.382,0.8775,0.3606,0.9849,0,1.3711,0.6245,1.2845,0.995,1,1.261,1.5588,1.7407,0.9165,0.4359,0.1732,0.2646,0.3,1.3748,0.9,1.257,1.5395,0.9055,0.5745,0.2449,0.5292,1.0392,0.2646,0.8775,0.4123,0.6,0.5477,0.8485,1.0296,0.4243,2.7386,1.4697,2.7386,2.0075,2.4249,3.5412,1.1,3.0496,2.3043,3.2512,1.8841,1.8111,2.2913,1.4248,1.8055,2.1284,2.0273,3.8923,3.8549,1.2728,2.6192,1.3784,3.6263,1.4213,2.4678,2.8196,1.3229,1.4107,2.1494,2.5826,2.9682,3.747,2.1977,1.4765,1.8,3.3076,2.4249,2.0125,1.3077,2.3022,2.4799,2.2204,1.4697,2.7148,2.6552,2.1424,1.5297,1.8868,2.2045,1.5067],[3.8536,3.8936,4.0311,3.8923,3.8846,3.5086,3.9421,3.7815,4.0571,3.8458,3.735,3.7483,3.9623,4.3795,4.0212,3.7855,3.8665,3.8131,3.5014,3.7603,3.5299,3.7068,4.3417,3.4569,3.4957,3.6946,3.6125,3.7457,3.8275,3.7736,3.7443,3.6249,3.8833,3.909,3.8026,4.041,3.8807,3.9509,4.1352,3.759,3.9243,4.1557,4.1304,3.5468,3.3719,3.8807,3.7148,3.9762,3.7497,3.8652,1.1747,0.6557,1.0536,1.3638,0.8062,0.7348,0.469,2.1284,0.9327,1.3077,2.1401,0.7,1.5133,0.5477,1.3675,0.9849,0.5568,1.179,1.1269,1.3711,0,1.044,0.866,0.755,0.9165,0.922,1.063,0.8544,0.5292,1.6523,1.5133,1.6279,1.1958,0.6245,0.6856,0.4243,0.866,1.1747,0.9327,1.241,1.0198,0.5292,1.1705,2.1237,0.9747,0.8944,0.8602,0.8246,2.2045,0.9695,1.4491,0.6,1.6673,0.9434,1.249,2.502,1.261,2.0736,1.4595,2.0075,0.7,0.8718,1.1958,0.781,0.7874,0.866,0.9434,2.7148,2.874,1.0677,1.4353,0.5477,2.6552,0.6481,1.245,1.7692,0.5,0.3,1.0677,1.6643,2.0273,2.6382,1.1,0.7071,1.0954,2.2847,1.0954,0.866,0.2236,1.2083,1.2845,1.1619,0.6,1.5067,1.3964,1.044,0.8367,0.7746,0.8602,0.3606],[3.0757,3.0741,3.2588,3.1305,3.1337,2.7928,3.2202,3.005,3.297,3.0364,2.9597,3.0033,3.1512,3.6235,3.2527,3.1273,3.1305,3.0414,2.7295,3.0414,2.7111,2.9783,3.6194,2.6796,2.7695,2.8671,2.8531,2.9597,3.0232,3.015,2.958,2.8125,3.1922,3.2078,2.9983,3.228,3.0578,3.2062,3.3808,2.9698,3.1607,3.3317,3.3985,2.8196,2.687,3.0806,2.995,3.2218,2.985,3.0708,1.2124,0.7348,1.257,0.781,0.7483,0.6403,0.9327,1.4765,0.7874,0.9165,1.4799,0.4,0.6782,0.7141,0.6481,0.7874,0.7616,0.4472,0.8124,0.6245,1.044,0,0.9899,0.7071,0.4359,0.6782,1.0677,1.249,0.5568,0.7348,0.7746,0.8367,0.3464,1.1489,0.9055,0.8426,0.9899,0.6708,0.5477,0.6708,0.755,0.6403,0.3742,1.4283,0.5477,0.5,0.4583,0.3317,1.4595,0.4123,2.3937,1.2923,2.3,1.6912,2.0616,3.1129,1.3928,2.6439,1.9849,2.7749,1.4213,1.4663,1.8493,1.3191,1.5843,1.7146,1.6432,3.4147,3.4655,1.1874,2.1656,1.245,3.2156,1.0536,2.0347,2.3707,0.9487,1.0488,1.8138,2.1401,2.5417,3.2388,1.8601,1.1358,1.6155,2.8302,2.0421,1.6371,0.9695,1.8248,2.0543,1.7146,1.2923,2.2935,2.2226,1.6852,1.2207,1.4595,1.8248,1.241],[4.0472,4.0187,4.2071,4.062,4.1037,3.7709,4.1701,3.9686,4.2083,3.9799,3.937,3.9547,4.0878,4.5442,4.2285,4.0915,4.1158,4.0162,3.7054,4.0162,3.681,3.956,4.5826,3.6497,3.7081,3.8105,3.821,3.9319,3.995,3.9535,3.8974,3.7934,4.1581,4.1797,3.9459,4.1905,4.0361,4.1689,4.3023,3.937,4.134,4.2048,4.3301,3.7934,3.6524,4.0237,3.9636,4.1617,3.9611,4.0336,1.0149,0.8124,0.8485,1.2369,0.469,0.8062,0.8307,2.1863,0.6164,1.5033,2.0372,0.9487,1.1136,0.5,1.5427,0.8832,0.9487,1.0863,0.5099,1.2845,0.866,0.9899,0,0.5099,0.755,0.7746,0.6,0.6782,0.6403,1.6062,1.4213,1.5297,1.1747,0.4243,1.1045,1.0344,0.7483,0.5745,1.1916,1.2207,0.995,0.6245,1.077,2.1307,1.0296,1.0909,1.0247,0.755,2.2825,1.063,1.6882,0.7,1.5,0.8602,1.261,2.2782,1.4697,1.7916,1.0296,2.1119,0.9055,0.6083,1.1045,0.7874,1.0909,1.1402,0.8602,2.7166,2.571,0.4359,1.4595,0.911,2.3537,0.3606,1.3416,1.6125,0.4472,0.6164,0.9747,1.3711,1.7029,2.5981,1.0392,0.3606,0.7416,2.0712,1.4526,0.9055,0.6633,1.1533,1.3491,1.1832,0.7,1.5427,1.562,1.0677,0.4123,0.7937,1.3077,0.7348],[3.6579,3.6565,3.8314,3.6851,3.7068,3.3675,3.7829,3.5791,3.8458,3.6028,3.5412,3.5581,3.7189,4.1773,3.8445,3.6878,3.7283,3.6318,3.3121,3.6125,3.2939,3.5623,4.1929,3.2772,3.3,3.4438,3.438,3.5412,3.6139,3.5679,3.5199,3.4249,3.735,3.7696,3.5735,3.8236,3.662,3.7656,3.9357,3.5496,3.751,3.8962,3.9509,3.4161,3.2373,3.6647,3.5511,3.7815,3.5623,3.6538,1.005,0.6164,0.9274,1.0536,0.5099,0.4583,0.6708,1.8974,0.5292,1.2247,1.8248,0.6481,0.9487,0.2236,1.2166,0.7616,0.6481,0.7071,0.7071,0.995,0.755,0.7071,0.5099,0,0.5196,0.6481,0.7348,0.8602,0.3873,1.2961,1.1576,1.249,0.8602,0.5831,0.8124,0.755,0.7348,0.6245,0.8124,0.9747,0.7,0.3,0.7874,1.8601,0.7211,0.6708,0.6557,0.4359,1.9975,0.728,1.9157,0.866,1.8138,1.1045,1.5524,2.5904,1.3491,2.0905,1.4213,2.3452,1.0583,0.9747,1.4071,0.9899,1.3,1.3491,1.0954,2.9257,2.9411,0.7416,1.7349,0.9644,2.6833,0.6708,1.5556,1.8493,0.6164,0.6633,1.3077,1.6186,2.0347,2.7875,1.3784,0.5385,0.9434,2.4021,1.6279,1.0863,0.6481,1.4248,1.6432,1.4491,0.866,1.8166,1.8166,1.3638,0.8426,1.044,1.4387,0.7746],[3.4161,3.4467,3.6318,3.5114,3.4742,3.0935,3.5917,3.3556,3.6905,3.4015,3.2696,3.363,3.5242,4.0125,3.5199,3.3749,3.4366,3.3853,3.01,3.3675,3.0364,3.3136,3.9787,3.0414,3.1273,3.2357,3.2109,3.2939,3.363,3.3882,3.3317,3.1464,3.4871,3.4814,3.3675,3.5875,3.3734,3.5482,3.7709,3.3151,3.51,3.7376,3.7815,3.178,3.0116,3.4612,3.3166,3.5986,3.3015,3.4264,0.7874,0.4123,0.8307,1.1225,0.3873,0.7348,0.6481,1.8947,0.3606,1.2845,1.8708,0.5568,0.911,0.5099,1.063,0.3873,0.8544,0.728,0.781,1,0.9165,0.4359,0.755,0.5196,0,0.2646,0.6557,0.866,0.4899,1.1446,1.1619,1.2288,0.755,0.9644,1.044,0.7348,0.5745,0.6164,0.8307,1.0296,0.9592,0.4472,0.7416,1.8466,0.8307,0.7211,0.7071,0.2,1.8921,0.7348,2.1213,1.1832,1.9235,1.3964,1.755,2.7166,1.6155,2.2494,1.6583,2.4104,1.1091,1.1832,1.5,1.2767,1.49,1.4457,1.3077,3.0116,3.0887,1.0863,1.8166,1.2247,2.8196,0.8124,1.6882,1.9672,0.7416,0.8426,1.5297,1.7292,2.1471,2.8213,1.5843,0.8367,1.3711,2.4372,1.7776,1.3153,0.8185,1.4629,1.7407,1.3892,1.1832,1.9519,1.9105,1.382,1.01,1.1489,1.5811,1.0724],[3.5972,3.651,3.8341,3.7229,3.6551,3.2465,3.7908,3.5454,3.9102,3.6056,3.4322,3.5609,3.7323,4.2273,3.6497,3.49,3.5861,3.5651,3.1544,3.5369,3.214,3.4857,4.1665,3.2311,3.3302,3.4409,3.4,3.4728,3.544,3.5958,3.5398,3.3181,3.6428,3.618,3.5707,3.7789,3.5369,3.7336,3.9862,3.5014,3.6919,3.9648,3.9912,3.3601,3.1843,3.6674,3.4886,3.8053,3.4684,3.618,0.5385,0.3162,0.6,1.3675,0.3162,0.9327,0.5568,2.1494,0.2449,1.5166,2.1284,0.7348,1.1489,0.5916,1.2884,0.1414,1.01,0.9899,0.9055,1.261,0.922,0.6782,0.7746,0.6481,0.2646,0,0.4899,0.6782,0.6245,1.3928,1.4213,1.49,1.01,0.9899,1.2083,0.755,0.3464,0.7681,1.0488,1.2767,1.1874,0.5385,1,2.1024,1.0677,0.9434,0.9327,0.4359,2.1331,0.9747,1.9875,1.2124,1.7292,1.3038,1.6155,2.5159,1.8,2.0664,1.5427,2.1954,0.9487,1.0909,1.3191,1.3342,1.4731,1.3038,1.1747,2.7893,2.9034,1.1705,1.6217,1.2845,2.6268,0.7681,1.51,1.7664,0.7211,0.8124,1.4177,1.5362,1.9545,2.5865,1.4697,0.7937,1.3601,2.2159,1.6401,1.1916,0.8246,1.261,1.5684,1.1832,1.2124,1.772,1.7321,1.2083,0.9747,1.005,1.4595,1.0677],[4.0472,4.0804,4.2732,4.1545,4.1085,3.7121,4.2391,3.9912,4.3324,4.0348,3.8859,4.005,4.1581,4.6551,4.1037,3.9573,4.0522,4.0187,3.6097,3.9987,3.6565,3.9484,4.6217,3.6824,3.7696,3.8678,3.8523,3.9217,3.99,4.0311,3.9711,3.7696,4.1024,4.0804,4.0037,4.219,3.9837,4.1833,4.4147,3.9472,4.1461,4.3589,4.4283,3.8223,3.6469,4.1,3.9459,4.2426,3.923,4.0608,0.4583,0.6481,0.3464,1.6093,0.3742,1.1446,0.7416,2.486,0.3162,1.8385,2.3937,1.1045,1.3416,0.7141,1.7029,0.5099,1.257,1.2884,0.9055,1.5588,1.063,1.0677,0.6,0.7348,0.6557,0.4899,0,0.4243,0.866,1.7607,1.7146,1.7944,1.3638,0.8832,1.4491,1.063,0.3464,0.8185,1.4071,1.5588,1.3892,0.755,1.3115,2.429,1.3491,1.2845,1.261,0.7937,2.512,1.3077,1.7748,1.1619,1.3528,1.0296,1.3304,2.1,1.9698,1.634,1.1225,1.9235,0.8367,0.8185,1.01,1.3038,1.4457,1.1747,0.8832,2.4617,2.4637,1.0247,1.3379,1.3454,2.1863,0.6557,1.249,1.3856,0.7211,0.8367,1.1358,1.1136,1.5166,2.265,1.2,0.5916,1.0817,1.8303,1.5,0.9487,0.9165,0.9747,1.3191,1,1.1619,1.4765,1.51,1.01,0.7937,0.8062,1.3748,1.0488],[4.245,4.2953,4.4699,4.3497,4.2965,3.8833,4.4147,4.1893,4.5288,4.2497,4.0841,4.1929,4.3738,4.8508,4.3012,4.111,4.2285,4.2107,3.8066,4.1725,3.8717,4.1219,4.7979,3.8704,3.9535,4.0866,4.0373,4.1231,4.1976,4.2249,4.1749,3.9737,4.2743,4.2532,4.2131,4.4294,4.1988,4.3726,4.6076,4.1497,4.3347,4.5804,4.6119,3.9887,3.8079,4.3046,4.1243,4.434,4.117,4.265,0.5568,0.6481,0.3162,1.7578,0.5292,1.2042,0.5916,2.642,0.5831,1.9079,2.5749,1.1489,1.6186,0.7416,1.8276,0.6782,1.2247,1.4832,1.0863,1.7407,0.8544,1.249,0.6782,0.8602,0.866,0.6782,0.4243,0,0.8888,1.9748,1.8974,1.995,1.5362,0.7746,1.4071,0.9539,0.3742,1.0817,1.4765,1.6882,1.4866,0.781,1.49,2.6,1.4491,1.3748,1.3454,0.9539,2.6777,1.4177,1.3748,0.9747,1.063,0.7348,0.9644,1.8788,1.9339,1.4387,0.9487,1.5684,0.4243,0.5568,0.6481,1.1576,1.1619,0.7616,0.5477,2.1863,2.265,1.0817,0.9644,1.1619,2.005,0.5196,0.8602,1.1402,0.5831,0.6164,0.8062,0.9487,1.3342,2.0322,0.8602,0.5,0.9849,1.6031,1.0817,0.6,0.7348,0.6083,0.9274,0.6481,0.9747,1.1045,1.1045,0.6325,0.6708,0.4123,0.9644,0.8124],[3.5313,3.5384,3.7027,3.5623,3.5763,3.2265,3.6414,3.4554,3.7229,3.4943,3.4191,3.4337,3.6083,4.0522,3.7189,3.5426,3.5791,3.4957,3.1906,3.4728,3.1843,3.4147,4.0485,3.1321,3.1843,3.3332,3.297,3.4191,3.4914,3.4467,3.4029,3.2894,3.6111,3.6387,3.4554,3.6973,3.5412,3.6428,3.8079,3.4278,3.6111,3.7802,3.8184,3.2527,3.0968,3.5355,3.4234,3.6538,3.438,3.5299,1.0677,0.5,1.005,0.9487,0.5196,0.3742,0.5477,1.7748,0.6403,1.0247,1.7493,0.3317,0.995,0.2449,1.005,0.7416,0.4123,0.7,0.728,0.9165,0.5292,0.5568,0.6403,0.3873,0.4899,0.6245,0.866,0.8888,0,1.1958,1.0724,1.179,0.728,0.6403,0.6083,0.5099,0.755,0.7071,0.6083,0.8367,0.6633,0.2,0.6856,1.7464,0.5745,0.5292,0.469,0.3464,1.8385,0.5477,1.8708,0.7746,1.8815,1.179,1.562,2.7092,1.1874,2.2405,1.5588,2.3431,0.9747,1,1.4177,0.866,1.1045,1.2369,1.1619,3.005,3.0627,0.8602,1.7263,0.7616,2.8267,0.6164,1.5652,1.9672,0.4796,0.5196,1.3191,1.7748,2.1656,2.8775,1.3675,0.6782,1.1489,2.4698,1.5362,1.1358,0.4359,1.4213,1.5969,1.3601,0.7746,1.8248,1.7578,1.2767,0.8124,1,1.3191,0.6856],[2.494,2.4187,2.6153,2.4698,2.5573,2.3195,2.5981,2.4021,2.6134,2.3875,2.4372,2.3875,2.488,2.9479,2.8107,2.7568,2.642,2.4637,2.2738,2.508,2.1471,2.4352,3.0166,2.0833,2.1564,2.2136,2.2583,2.3875,2.4372,2.3685,2.3043,2.2561,2.7037,2.7659,2.3516,2.6038,2.5159,2.6192,2.7074,2.3749,2.5749,2.6192,2.7441,2.2517,2.1726,2.4228,2.4597,2.5729,2.4515,2.4556,1.9105,1.4491,1.9748,0.6856,1.4629,1.063,1.6279,0.8485,1.4832,0.7616,0.922,0.9695,0.7071,1.3601,0.4472,1.49,1.1916,0.6164,1.2884,0.4359,1.6523,0.7348,1.6062,1.2961,1.1446,1.3928,1.7607,1.9748,1.1958,0,0.4243,0.3464,0.469,1.7378,1.2247,1.4457,1.7146,1.1619,0.7874,0.6245,0.9434,1.3,0.5477,0.7874,0.7746,0.8307,0.8185,1.0344,0.7937,0.7,3.0578,1.8412,3.015,2.3452,2.7441,3.8197,1.4629,3.3362,2.6344,3.5014,2.1354,2.1331,2.5652,1.8055,2.1378,2.4042,2.3324,4.1376,4.1533,1.6583,2.8862,1.7349,3.909,1.7234,2.7459,3.0822,1.6186,1.7088,2.4799,2.839,3.2404,3.9611,2.5259,1.7916,2.1749,3.5511,2.7148,2.3195,1.6062,2.5515,2.7604,2.4372,1.8412,3.0033,2.9292,2.3958,1.852,2.1656,2.488,1.8439],[2.8178,2.7,2.8879,2.7203,2.874,2.6758,2.8653,2.7111,2.8337,2.6721,2.7928,2.6721,2.7586,3.1765,3.1969,3.1337,3,2.7875,2.6552,2.8373,2.496,2.7622,3.3015,2.3958,2.431,2.502,2.5652,2.7203,2.7677,2.6325,2.5749,2.6058,3.0447,3.1321,2.6363,2.9086,2.8758,2.9257,2.9377,2.6944,2.8896,2.8107,2.985,2.5593,2.494,2.6926,2.7875,2.832,2.7982,2.7622,1.9468,1.4491,1.9545,0.3,1.4,0.8544,1.5843,0.7874,1.4629,0.5292,0.7141,0.9165,0.5831,1.2288,0.5831,1.5427,1.01,0.5292,1.0863,0.1732,1.5133,0.7746,1.4213,1.1576,1.1619,1.4213,1.7146,1.8974,1.0724,0.4243,0,0.1414,0.4472,1.51,1.01,1.4107,1.7029,1.0247,0.7071,0.3,0.6403,1.2042,0.4243,0.7211,0.5477,0.755,0.7,1.0149,0.9,0.5745,2.8723,1.5843,2.8862,2.1494,2.5632,3.6892,1.1045,3.1984,2.4372,3.4029,2.0347,1.9468,2.4372,1.5166,1.9053,2.2672,2.1772,4.0522,3.9912,1.3748,2.7659,1.4799,3.7709,1.5588,2.6192,2.9766,1.4629,1.5556,2.2825,2.7386,3.1145,3.9102,2.3281,1.6279,1.9313,3.454,2.5632,2.1633,1.4491,2.4515,2.6192,2.3622,1.5843,2.8601,2.7964,2.2804,1.6523,2.0322,2.3431,1.6432],[2.7019,2.5788,2.7713,2.6038,2.7604,2.5729,2.755,2.5942,2.7185,2.5495,2.6796,2.5573,2.6363,3.061,3.0887,3.0397,2.8948,2.6739,2.5475,2.7295,2.377,2.6552,3.1906,2.2847,2.3173,2.3791,2.4536,2.6038,2.6495,2.5159,2.4556,2.492,2.9377,3.0282,2.5159,2.7893,2.7586,2.8107,2.8231,2.5768,2.7767,2.6944,2.8723,2.4556,2.3917,2.5749,2.6777,2.7166,2.6851,2.6439,2.0125,1.5297,2.0347,0.4359,1.49,0.9644,1.6763,0.7211,1.5362,0.6164,0.6708,1.01,0.6164,1.3304,0.6,1.6062,1.1225,0.5831,1.1916,0.2646,1.6279,0.8367,1.5297,1.249,1.2288,1.49,1.7944,1.995,1.179,0.3464,0.1414,0,0.5099,1.631,1.1225,1.5,1.7833,1.1091,0.7874,0.4359,0.755,1.3,0.5099,0.6481,0.6633,0.8307,0.7937,1.0909,0.8185,0.6708,2.9983,1.7176,2.995,2.2672,2.6851,3.7934,1.2247,3.3,2.5495,3.5128,2.1448,2.0664,2.5495,1.6553,2.0421,2.3875,2.2891,4.1521,4.1,1.4933,2.8792,1.6155,3.873,1.6763,2.7313,3.0757,1.5811,1.6733,2.4062,2.832,3.2156,4.0012,2.4536,1.7349,2.0421,3.5567,2.6851,2.276,1.5684,2.5593,2.7386,2.4698,1.7176,2.9766,2.9155,2.3958,1.7748,2.1471,2.4637,1.7664],[2.8948,2.8548,3.0364,2.8914,2.9496,2.6608,2.9983,2.8089,3.0414,2.8178,2.8142,2.7893,2.924,3.3749,3.1591,3.0496,3,2.8618,2.6211,2.8758,2.5475,2.8089,3.4147,2.486,2.5475,2.6495,2.6571,2.7857,2.846,2.7839,2.7295,2.6552,3.048,3.0968,2.7803,3.0299,2.9138,3.0133,3.1321,2.7821,2.9749,3.0692,3.1575,2.6325,2.5179,2.8548,2.8267,2.99,2.8302,2.8723,1.5395,1.0296,1.5684,0.5196,1.0392,0.6245,1.1874,1.1402,1.0863,0.6325,1.1533,0.5292,0.5831,0.9,0.4243,1.1225,0.7616,0.2828,0.9274,0.3,1.1958,0.3464,1.1747,0.8602,0.755,1.01,1.3638,1.5362,0.728,0.469,0.4472,0.5099,0,1.2806,0.8367,1.0247,1.3038,0.8185,0.4243,0.3873,0.5916,0.8426,0.1414,1.0954,0.3742,0.4359,0.3873,0.6083,1.1619,0.2646,2.5904,1.3892,2.5671,1.8815,2.2782,3.3808,1.2083,2.9,2.1954,3.0496,1.6793,1.6763,2.1119,1.3784,1.7,1.9442,1.8708,3.6959,3.7189,1.261,2.431,1.3,3.4785,1.2689,2.2847,2.642,1.1576,1.241,2.0174,2.4125,2.8107,3.5369,2.064,1.3379,1.7407,3.1225,2.2517,1.8547,1.1402,2.1048,2.3022,2.005,1.3892,2.5417,2.4698,1.9494,1.4107,1.7059,2.0273,1.3784],[4.1352,4.117,4.2825,4.128,4.1785,3.8471,4.2226,4.0509,4.272,4.0719,4.0348,4.0175,4.1797,4.6076,4.3474,4.1689,4.2048,4.1024,3.8144,4.0829,3.7908,4.0262,4.6411,3.7336,3.759,3.9115,3.8962,4.0249,4.0963,4.0187,3.9762,3.9051,4.2202,4.2603,4.0361,4.2919,4.1581,4.2379,4.3646,4.0274,4.2154,4.3058,4.3829,3.8588,3.7014,4.1122,4.0286,4.2261,4.0509,4.1243,1.2042,0.8832,1.01,1.3077,0.7211,0.7416,0.781,2.2136,0.8602,1.456,2.1,0.9592,1.3491,0.5,1.5937,1.0863,0.7874,1.1832,0.8124,1.3748,0.6245,1.1489,0.4243,0.5831,0.9644,0.9899,0.8832,0.7746,0.6403,1.7378,1.51,1.631,1.2806,0,0.9055,0.922,0.9055,0.911,1.1576,1.261,0.9539,0.6245,1.1916,2.1817,1.0296,1.0724,1.0149,0.9,2.3473,1.0909,1.4387,0.3606,1.4799,0.6481,1.0909,2.2694,1.2728,1.7916,1.0296,2.0149,0.8124,0.5385,1.0677,0.5477,0.8307,0.9695,0.7348,2.6495,2.5749,0.5196,1.382,0.6083,2.3707,0.4123,1.2083,1.5937,0.4243,0.4243,0.8185,1.4213,1.7493,2.5826,0.8832,0.3317,0.5568,2.1142,1.2124,0.7211,0.469,1.1446,1.241,1.2083,0.3606,1.4213,1.4213,1.0392,0.4796,0.7141,1.0536,0.3742],[3.4117,3.3985,3.5299,3.3675,3.438,3.1401,3.4424,3.3181,3.5086,3.3496,3.3437,3.2588,3.454,3.838,3.7068,3.5014,3.5014,3.3749,3.1639,3.3422,3.1129,3.2848,3.8652,3.0033,2.995,3.2031,3.1528,3.3136,3.3912,3.2604,3.2357,3.2202,3.4943,3.5707,3.3091,3.5749,3.4914,3.49,3.5958,3.3076,3.4771,3.6028,3.6014,3.1032,2.9496,3.3779,3.2909,3.4612,3.3451,3.3985,1.6279,1.0198,1.5556,0.8888,1.1225,0.4123,0.9747,1.5166,1.2247,0.7071,1.5524,0.5831,1.2247,0.7416,0.9487,1.3115,0.2,0.8124,1.1314,0.9,0.6856,0.9055,1.1045,0.8124,1.044,1.2083,1.4491,1.4071,0.6083,1.2247,1.01,1.1225,0.8367,0.9055,0,0.728,1.3191,1.1619,0.4899,0.7416,0.5196,0.7141,0.8124,1.5297,0.5099,0.5196,0.4796,0.8544,1.6583,0.5745,2.0372,0.8775,2.2825,1.456,1.8412,3.1,0.7348,2.6363,1.9287,2.6758,1.3638,1.3748,1.8221,0.9165,1.1705,1.5232,1.5166,3.3556,3.4424,1.118,2.0905,0.7,3.228,1.0724,1.8921,2.3707,0.9274,0.8602,1.6155,2.2226,2.6,3.2787,1.6553,1.1,1.3675,2.9138,1.7292,1.4491,0.7348,1.852,1.9287,1.8055,0.8775,2.1448,2.0543,1.6793,1.2124,1.3964,1.5,0.8367],[3.5199,3.5972,3.7323,3.6069,3.5511,3.1448,3.6414,3.4583,3.7921,3.5426,3.3779,3.4366,3.6688,4.1061,3.6401,3.3956,3.5057,3.4814,3.1273,3.4147,3.1875,3.3675,4.0262,3.1417,3.1875,3.3956,3.2939,3.4073,3.4943,3.4785,3.4496,3.2863,3.5185,3.5299,3.5014,3.7269,3.5299,3.6208,3.8626,3.4307,3.5972,3.923,3.8471,3.228,3.0282,3.5917,3.3675,3.6837,3.3971,3.5468,1.0583,0.4583,1.0344,1.3416,0.7937,0.7348,0.3742,2.0025,0.8426,1.2369,2.0785,0.5196,1.4318,0.5831,1.1446,0.7937,0.5745,1.0247,1.2207,1.257,0.4243,0.8426,1.0344,0.755,0.7348,0.755,1.063,0.9539,0.5099,1.4457,1.4107,1.5,1.0247,0.922,0.728,0,0.7937,1.1832,0.755,1.1832,1.0296,0.469,1.044,2.0025,0.911,0.7071,0.7211,0.6481,2.0298,0.8367,1.7776,0.9899,1.8921,1.261,1.5684,2.7166,1.4248,2.2847,1.7407,2.2023,0.9,1.1747,1.4318,1.1446,1.1832,1.1533,1.2042,2.8723,3.1273,1.3038,1.6673,0.9165,2.8723,0.8832,1.4799,1.9416,0.728,0.6083,1.4071,1.8138,2.2293,2.7459,1.4457,0.9055,1.3784,2.4698,1.3928,1.1358,0.5385,1.4,1.5588,1.3229,0.9899,1.7692,1.6583,1.2767,1.1136,1.0296,1.1576,0.755],[3.9115,3.9787,4.1545,4.0423,3.9648,3.5412,4.1024,3.8613,4.232,3.9294,3.739,3.873,4.0583,4.5486,3.9446,3.7603,3.8859,3.8794,3.454,3.838,3.5313,3.7908,4.4766,3.5496,3.6373,3.7683,3.7148,3.7868,3.8626,3.9128,3.8613,3.6373,3.9306,3.9026,3.8949,4.1037,3.8536,4.0423,4.307,3.8184,4.0062,4.2988,4.307,3.6701,3.4785,3.9937,3.7881,4.1231,3.7749,3.9383,0.3317,0.3742,0.2828,1.6155,0.3742,1.0817,0.4583,2.4372,0.3162,1.7493,2.4062,0.9487,1.4283,0.6403,1.5811,0.3162,1.1225,1.257,1.0488,1.5395,0.866,0.9899,0.7483,0.7348,0.5745,0.3464,0.3464,0.3742,0.755,1.7146,1.7029,1.7833,1.3038,0.9055,1.3191,0.7937,0,0.9644,1.2728,1.5264,1.3675,0.6245,1.2806,2.3958,1.2884,1.1619,1.1533,0.7,2.4434,1.2207,1.7,1.1358,1.4036,1.0488,1.3229,2.1886,1.9183,1.7464,1.2884,1.8601,0.6782,0.8775,1.01,1.3038,1.3675,1.0488,0.8832,2.4454,2.5942,1.179,1.3,1.261,2.3108,0.6708,1.1832,1.4283,0.6633,0.7071,1.1619,1.2166,1.6432,2.2517,1.2166,0.6403,1.1958,1.9,1.3675,0.9055,0.7746,0.9434,1.2728,0.9165,1.1358,1.4491,1.4283,0.9487,0.8775,0.7416,1.2124,0.9487],[3.618,3.5581,3.767,3.6263,3.6865,3.3867,3.755,3.5384,3.7656,3.5285,3.5199,3.5369,3.6304,4.1012,3.8197,3.7403,3.7135,3.5889,3.3015,3.6194,3.2435,3.5525,4.1653,3.2202,3.3045,3.3511,3.3985,3.5029,3.5539,3.5242,3.4554,3.3526,3.7815,3.8026,3.4957,3.735,3.5917,3.7537,3.8626,3.5029,3.7068,3.7216,3.9038,3.3853,3.2787,3.5693,3.5693,3.7296,3.5468,3.5917,1.1832,0.9327,1.1358,0.8944,0.6083,0.7874,1.0863,1.8083,0.7,1.2767,1.6371,0.8544,0.5916,0.7071,1.2207,0.9,1.0149,0.7681,0.2646,0.9055,1.1747,0.6708,0.5745,0.6245,0.6164,0.7681,0.8185,1.0817,0.7071,1.1619,1.0247,1.1091,0.8185,0.911,1.1619,1.1832,0.9644,0,1.0344,0.9165,0.8602,0.7616,0.7141,1.7292,0.8307,0.9487,0.8718,0.6164,1.8655,0.8367,2.2361,1.1225,2.005,1.4318,1.8166,2.7677,1.4731,2.2847,1.5524,2.6134,1.3528,1.1576,1.6093,1.118,1.4832,1.6217,1.4107,3.2109,3.0496,0.7071,1.9647,1.2166,2.8267,0.8124,1.8682,2.1048,0.8185,1.0149,1.5297,1.8303,2.1703,3.0496,1.5843,0.8832,1.257,2.5179,1.9647,1.4526,0.995,1.6248,1.8574,1.578,1.1225,2.0761,2.0712,1.5133,0.8718,1.2884,1.7944,1.179],[3,2.9983,3.1464,2.9967,3.0364,2.724,3.0741,2.9138,3.1544,2.9496,2.9155,2.874,3.061,3.4828,3.265,3.0887,3.0822,2.9648,2.7221,2.9411,2.6777,2.8827,3.49,2.5962,2.6173,2.7964,2.7532,2.8948,2.9698,2.8827,2.8478,2.7875,3.0935,3.1544,2.9103,3.1654,3.0512,3.0952,3.2388,2.8948,3.0741,3.2465,3.245,2.7111,2.5573,2.9883,2.8896,3.0887,2.924,2.9917,1.5395,0.9381,1.5427,0.7141,1.0677,0.4583,1.0149,1.257,1.1225,0.5477,1.3454,0.3742,0.9487,0.7937,0.5099,1.1489,0.4472,0.469,1.0954,0.5745,0.9327,0.5477,1.1916,0.8124,0.8307,1.0488,1.4071,1.4765,0.6083,0.7874,0.7071,0.7874,0.4243,1.1576,0.4899,0.755,1.2728,1.0344,0,0.5196,0.5196,0.7141,0.469,1.257,0.3162,0.1732,0.1732,0.6403,1.3229,0.2236,2.3728,1.2207,2.4759,1.7321,2.1237,3.3,1.0296,2.8267,2.1448,2.8914,1.5297,1.5906,2.01,1.249,1.5133,1.7664,1.7378,3.5525,3.662,1.2845,2.3,1.0817,3.4205,1.2124,2.1213,2.5417,1.0677,1.0677,1.8894,2.3537,2.7641,3.422,1.9339,1.253,1.634,3.0676,2.0273,1.6912,0.9487,2.0075,2.1633,1.9235,1.2207,2.3917,2.3022,1.8493,1.382,1.5843,1.7916,1.1576],[3.0216,2.9292,3.1032,2.9377,3.0708,2.8408,3.0627,2.9189,3.0561,2.9,2.985,2.8758,2.99,3.3971,3.3749,3.2726,3.1733,2.9866,2.832,3.0166,2.7055,2.9428,3.4971,2.5942,2.6306,2.7331,2.7622,2.924,2.9783,2.846,2.7964,2.8071,3.2156,3.2955,2.8601,3.1289,3.0822,3.1257,3.1559,2.9034,3.0887,3.0545,3.1937,2.7386,2.6589,2.9155,2.9698,3.0447,2.99,2.9766,1.8,1.261,1.7804,0.2,1.2207,0.6164,1.3638,0.9747,1.3153,0.3873,0.9165,0.7,0.6557,1.01,0.5745,1.4036,0.7416,0.4796,0.9327,0.2449,1.241,0.6708,1.2207,0.9747,1.0296,1.2767,1.5588,1.6882,0.8367,0.6245,0.3,0.4359,0.3873,1.261,0.7416,1.1832,1.5264,0.9165,0.5196,0,0.4243,0.9899,0.3317,0.9327,0.3,0.5831,0.4899,0.8602,1.0954,0.3742,2.5923,1.3038,2.6571,1.9,2.3022,3.4728,0.8775,2.99,2.2204,3.1544,1.7861,1.7029,2.1977,1.2369,1.6125,1.9975,1.9365,3.8249,3.7762,1.1747,2.5179,1.1832,3.5651,1.3191,2.3685,2.7622,1.2124,1.2923,2.0248,2.5436,2.9103,3.7014,2.0664,1.4071,1.7146,3.2404,2.2847,1.9157,1.179,2.2181,2.3601,2.1284,1.3038,2.6058,2.5318,2.0322,1.4142,1.7833,2.064,1.3675],[3.3121,3.2435,3.4073,3.2357,3.3541,3.1032,3.3556,3.2094,3.3615,3.1984,3.2604,3.1575,3.2955,3.7014,3.6455,3.5114,3.4569,3.2833,3.0952,3.2894,2.99,3.228,3.7908,2.9034,2.8948,3.0414,3.061,3.2109,3.2757,3.1369,3.0952,3.1145,3.4583,3.544,3.1654,3.4424,3.3793,3.4015,3.4612,3.1953,3.3882,3.3926,3.49,3.043,2.9138,3.2342,3.2311,3.3422,3.265,3.2772,1.6553,1.1269,1.5969,0.5099,1.0817,0.3162,1.1747,1.2845,1.1619,0.6245,1.2083,0.6708,0.781,0.7616,0.866,1.3153,0.5196,0.4796,0.866,0.5292,1.0198,0.755,0.995,0.7,0.9592,1.1874,1.3892,1.4866,0.6633,0.9434,0.6403,0.755,0.5916,0.9539,0.5196,1.0296,1.3675,0.8602,0.5196,0.4243,0,0.7746,0.5,1.261,0.2646,0.4899,0.4243,0.7746,1.4629,0.4243,2.3195,1.0392,2.4042,1.5906,2.0298,3.1969,0.7937,2.7019,1.9416,2.9103,1.578,1.456,1.9672,1.0247,1.4353,1.7861,1.6523,3.5454,3.5071,0.9274,2.2847,0.9695,3.2879,1.1225,2.1048,2.4839,1.0247,1.063,1.7607,2.2738,2.6514,3.4409,1.8138,1.1225,1.3565,3.0166,2.0396,1.6217,0.9644,2.005,2.1378,1.9774,1.0392,2.3473,2.3043,1.8574,1.2247,1.562,1.8276,1.0817],[3.5958,3.6222,3.7855,3.6483,3.6401,3.2726,3.7229,3.5242,3.8184,3.5707,3.4684,3.5057,3.6905,4.1449,3.7537,3.5679,3.6318,3.5637,3.228,3.5299,3.2404,3.4785,4.1243,3.2109,3.2527,3.4132,3.3719,3.4799,3.5567,3.527,3.4843,3.3556,3.6497,3.6715,3.5355,3.7749,3.5972,3.7054,3.9013,3.4943,3.6824,3.8923,3.9064,3.3317,3.1512,3.6249,3.4756,3.7376,3.49,3.6028,0.9274,0.3873,0.866,1.1045,0.4583,0.469,0.4243,1.9105,0.5196,1.179,1.8921,0.4583,1.0817,0.1414,1.1269,0.6403,0.5196,0.7681,0.8185,1.0392,0.5292,0.6403,0.6245,0.3,0.4472,0.5385,0.755,0.781,0.2,1.3,1.2042,1.3,0.8426,0.6245,0.7141,0.469,0.6245,0.7616,0.7141,0.9899,0.7746,0,0.8062,1.8841,0.7141,0.6,0.5831,0.3464,1.9748,0.6782,1.8166,0.8246,1.7833,1.1,1.4967,2.5962,1.3379,2.1213,1.4866,2.2428,0.9,0.9592,1.3379,0.9644,1.1747,1.1958,1.063,2.8723,2.9698,0.9055,1.6432,0.8602,2.7148,0.6164,1.4663,1.8358,0.5,0.5,1.2728,1.6401,2.0567,2.735,1.3304,0.5831,1.077,2.3707,1.4832,1.0344,0.4583,1.3342,1.5395,1.3077,0.8246,1.7407,1.6941,1.2369,0.8367,0.9381,1.2728,0.6708],[3.01,2.9547,3.1401,2.99,3.0659,2.7893,3.1064,2.9206,3.1321,2.9189,2.936,2.8983,3.0216,3.4684,3.2863,3.1843,3.1273,2.9783,2.7477,2.9983,2.6627,2.9309,3.527,2.6,2.6552,2.7495,2.7713,2.9017,2.9597,2.8862,2.8302,2.7731,3.1733,3.2265,2.8827,3.1369,3.0315,3.1273,3.2265,2.8948,3.0903,3.1432,3.2573,2.7514,2.642,2.9547,2.9479,3.0919,2.9513,2.9816,1.5264,1.0296,1.5362,0.4359,0.9899,0.5568,1.179,1.1747,1.0488,0.6481,1.1358,0.5477,0.4899,0.8426,0.5477,1.1225,0.7348,0.2449,0.8124,0.2646,1.1705,0.3742,1.077,0.7874,0.7416,1,1.3115,1.49,0.6856,0.5477,0.4243,0.5099,0.1414,1.1916,0.8124,1.044,1.2806,0.7141,0.469,0.3317,0.5,0.8062,0,1.1225,0.3162,0.4583,0.3873,0.5916,1.2288,0.2646,2.5357,1.3077,2.504,1.8055,2.2113,3.3121,1.1489,2.8267,2.1024,3.01,1.6432,1.5969,2.0543,1.2884,1.6401,1.9026,1.8055,3.6524,3.6373,1.1358,2.3812,1.2369,3.4029,1.1958,2.2361,2.5846,1.0954,1.1916,1.9416,2.3495,2.7386,3.5,1.99,1.261,1.6401,3.0643,2.2113,1.7944,1.0954,2.0567,2.2494,1.9698,1.3077,2.486,2.4249,1.9026,1.3229,1.6523,1.9925,1.3191],[2.3875,2.1794,2.3537,2.1633,2.4372,2.3749,2.3388,2.2561,2.2293,2.1679,2.4495,2.1863,2.2249,2.5749,2.9292,2.9155,2.6608,2.3558,2.4062,2.4474,2.1378,2.3601,2.7893,1.9545,1.9621,2.005,2.1119,2.3152,2.3452,2.1048,2.0518,2.2293,2.7074,2.8478,2.1284,2.4207,2.5159,2.4739,2.3431,2.2583,2.4352,2.1772,2.4104,2.119,2.1401,2.1517,2.4062,2.2847,2.4352,2.2913,2.6325,2.1119,2.6571,0.911,2.1071,1.5067,2.2383,0.1414,2.1679,0.8485,0.3606,1.5362,1.2247,1.9209,0.9487,2.2136,1.5937,1.2,1.772,0.8775,2.1237,1.4283,2.1307,1.8601,1.8466,2.1024,2.429,2.6,1.7464,0.7874,0.7211,0.6481,1.0954,2.1817,1.5297,2.0025,2.3958,1.7292,1.257,0.9327,1.261,1.8841,1.1225,0,1.1916,1.3528,1.3229,1.7,0.3873,1.2124,3.4971,2.2023,3.5875,2.8249,3.2296,4.3989,1.4071,3.9102,3.1337,4.0768,2.7019,2.6325,3.1273,2.1024,2.4678,2.9086,2.8671,4.7476,4.6936,2.0372,3.4453,2.0421,4.4833,2.2472,3.2955,3.6851,2.1401,2.2136,2.9513,3.4554,3.8288,4.6119,2.99,2.3302,2.5981,4.1605,3.1859,2.8425,2.0928,3.1417,3.2833,3.0299,2.2023,3.5355,3.4496,2.9462,2.3302,2.7111,2.958,2.276],[3.1528,3.1032,3.268,3.1081,3.1969,2.9223,3.214,3.0578,3.245,3.0627,3.0887,3.0166,3.1639,3.5819,3.4554,3.3166,3.2711,3.1193,2.9103,3.1225,2.8267,3.0578,3.6414,2.7386,2.7622,2.9017,2.9017,3.0496,3.1145,3.005,2.9614,2.9377,3.2939,3.363,3.0249,3.2894,3.2047,3.2527,3.3392,3.0397,3.2265,3.2833,3.363,2.8723,2.7495,3.0935,3.0708,3.2094,3.0968,3.1257,1.5716,1.01,1.5427,0.4583,1.01,0.3317,1.0909,1.2166,1.0954,0.5099,1.1958,0.469,0.7348,0.7416,0.6325,1.1916,0.469,0.3742,0.8602,0.4123,0.9747,0.5477,1.0296,0.7211,0.8307,1.0677,1.3491,1.4491,0.5745,0.7746,0.5477,0.6633,0.3742,1.0296,0.5099,0.911,1.2884,0.8307,0.3162,0.3,0.2646,0.7141,0.3162,1.1916,0,0.3317,0.2236,0.6403,1.3304,0.1732,2.3516,1.1,2.4228,1.6553,2.0664,3.2388,0.8832,2.755,2.0149,2.9017,1.5362,1.4866,1.9647,1.0863,1.4387,1.7607,1.6852,3.5609,3.5651,1.044,2.2782,0.995,3.3407,1.1091,2.1119,2.51,0.9899,1.0392,1.8028,2.3022,2.687,3.4395,1.8493,1.1619,1.4933,3.0183,2.0372,1.6553,0.9274,1.9824,2.1307,1.9131,1.1,2.3622,2.2935,1.8166,1.2369,1.546,1.8138,1.1136],[3.0741,3.079,3.2326,3.0838,3.1129,2.7911,3.1654,2.99,3.2465,3.0249,2.9783,2.9547,3.1401,3.5749,3.3181,3.1448,3.1544,3.043,2.7749,3.0166,2.7386,2.9631,3.5791,2.6814,2.6944,2.8723,2.8373,2.9648,3.0414,2.9665,2.9292,2.8601,3.1559,3.2125,2.99,3.245,3.1145,3.1702,3.3317,2.9682,3.1559,3.3392,3.3377,2.8036,2.6325,3.0757,2.9597,3.1765,2.99,3.0692,1.4213,0.8426,1.4248,0.7616,0.9644,0.3742,0.9274,1.3601,0.995,0.6856,1.4213,0.3606,0.9,0.6782,0.6245,1.044,0.4359,0.3873,1.0344,0.6,0.8944,0.5,1.0909,0.6708,0.7211,0.9434,1.2845,1.3748,0.5292,0.8307,0.755,0.8307,0.4359,1.0724,0.5196,0.7071,1.1619,0.9487,0.1732,0.5831,0.4899,0.6,0.4583,1.3528,0.3317,0,0.1414,0.5292,1.4353,0.2449,2.3195,1.1832,2.3791,1.6401,2.0494,3.1906,1.1091,2.7092,2.0421,2.8125,1.4595,1.51,1.9261,1.2369,1.5166,1.7176,1.6401,3.4482,3.5581,1.2083,2.2226,1.0863,3.3061,1.1402,2.0372,2.4269,1.005,1.005,1.8166,2.2293,2.6514,3.3106,1.8682,1.1402,1.5232,2.9698,1.9799,1.5969,0.9,1.9235,2.1,1.8628,1.1832,2.313,2.2428,1.7916,1.3191,1.51,1.7493,1.1],[3.1257,3.1145,3.2726,3.1225,3.167,2.8548,3.2094,3.0397,3.2772,3.0676,3.0381,3.005,3.178,3.6083,3.3808,3.2171,3.2109,3.0919,2.839,3.0757,2.7928,3.0166,3.6263,2.7221,2.7495,2.9103,2.8827,3.0183,3.0903,3.01,2.9698,2.9052,3.228,3.2833,3.0299,3.2848,3.1654,3.2265,3.3645,3.0183,3.2031,3.3481,3.3764,2.846,2.6963,3.1081,3.0232,3.2171,3.0496,3.1145,1.4283,0.8426,1.4177,0.6633,0.922,0.3162,0.9274,1.3379,0.9849,0.6245,1.3711,0.3,0.8426,0.6481,0.6083,1.044,0.3873,0.3873,0.9327,0.5477,0.8602,0.4583,1.0247,0.6557,0.7071,0.9327,1.261,1.3454,0.469,0.8185,0.7,0.7937,0.3873,1.0149,0.4796,0.7211,1.1533,0.8718,0.1732,0.4899,0.4243,0.5831,0.3873,1.3229,0.2236,0.1414,0,0.5099,1.4142,0.1414,2.2804,1.1045,2.3452,1.6031,2.005,3.1654,1.0247,2.687,1.9925,2.7911,1.4248,1.4491,1.8841,1.1358,1.4283,1.6703,1.6093,3.4453,3.5185,1.1225,2.1863,1,3.2787,1.0677,2.0125,2.4145,0.9327,0.9539,1.7607,2.2159,2.6211,3.3136,1.8083,1.1045,1.49,2.936,1.9442,1.5716,0.8426,1.8868,2.0518,1.8138,1.1045,2.2782,2.2023,1.7349,1.2329,1.4629,1.7146,1.0536],[3.3451,3.3645,3.5426,3.4132,3.3985,3.0348,3.4957,3.2772,3.5861,3.3181,3.214,3.2726,3.438,3.9115,3.4914,3.3392,3.3838,3.3136,2.9698,3.2955,2.9766,3.2404,3.8923,2.9614,3.0299,3.1544,3.1289,3.2265,3.297,3.2924,3.2404,3.0887,3.4234,3.4351,3.2833,3.5143,3.3257,3.4684,3.6688,3.2419,3.4351,3.6401,3.6797,3.0952,2.9309,3.3734,3.2435,3.5029,3.2404,3.3496,0.9487,0.4583,0.9644,0.9695,0.4796,0.5477,0.6481,1.7407,0.5,1.1,1.7263,0.3873,0.8426,0.4243,0.922,0.5568,0.6708,0.5745,0.755,0.8485,0.8246,0.3317,0.755,0.4359,0.2,0.4359,0.7937,0.9539,0.3464,1.0344,1.0149,1.0909,0.6083,0.9,0.8544,0.6481,0.7,0.6164,0.6403,0.8602,0.7746,0.3464,0.5916,1.7,0.6403,0.5292,0.5099,0,1.7607,0.5477,2.1213,1.0954,2.005,1.3964,1.7776,2.8107,1.4318,2.3367,1.7059,2.4839,1.1446,1.2,1.5652,1.179,1.4213,1.4595,1.3379,3.1032,3.178,1.0296,1.8815,1.1045,2.9172,0.8124,1.7349,2.0567,0.7141,0.7937,1.5427,1.8303,2.2472,2.9326,1.5969,0.8367,1.3416,2.5495,1.7776,1.3304,0.7416,1.5427,1.7861,1.4731,1.0954,2.0025,1.9519,1.4387,1.01,1.1832,1.5684,0.995],[2.0905,1.9131,2.0857,1.9157,2.1424,2.0567,2.064,1.9698,2.005,1.9105,2.1424,1.9157,1.9748,2.3452,2.6058,2.5904,2.3302,2.0494,2.0928,2.1401,1.8439,2.0445,2.504,1.6401,1.7088,1.7407,1.8083,2.0174,2.0469,1.8493,1.7944,1.9079,2.4125,2.5338,1.8601,2.1331,2.2045,2.1932,2.1071,1.9672,2.1307,1.9824,2.1633,1.7944,1.8412,1.8815,2.1119,2.0273,2.1307,2.005,2.6608,2.1424,2.7148,1.1136,2.184,1.6553,2.2847,0.3873,2.2383,0.9747,0.7211,1.578,1.382,2.0347,0.9,2.2293,1.7059,1.3229,1.9261,1.0296,2.2045,1.4595,2.2825,1.9975,1.8921,2.1331,2.512,2.6777,1.8385,0.7937,0.9,0.8185,1.1619,2.3473,1.6583,2.0298,2.4434,1.8655,1.3229,1.0954,1.4629,1.9748,1.2288,0.3873,1.3304,1.4353,1.4142,1.7607,0,1.3038,3.6111,2.3622,3.6959,2.9749,3.3556,4.5233,1.6279,4.0472,3.3,4.1461,2.7695,2.7677,3.2234,2.2738,2.5846,2.985,2.9917,4.8322,4.8394,2.2494,3.5299,2.1817,4.6206,2.3622,3.3897,3.7934,2.2428,2.313,3.0887,3.5707,3.9535,4.6797,3.1225,2.4698,2.8036,4.2497,3.2711,2.9648,2.1886,3.2187,3.3719,3.0741,2.3622,3.6373,3.5285,3.015,2.4658,2.8036,3.0364,2.4062],[3.0578,3.0299,3.1953,3.0447,3.1032,2.8054,3.1401,2.9698,3.1937,2.9883,2.9783,2.9377,3.0952,3.527,3.3272,3.1828,3.1544,3.0232,2.7857,3.0199,2.724,2.9563,3.5595,2.6476,2.687,2.8267,2.8125,2.9513,3.0183,2.936,2.8914,2.832,3.1843,3.2404,2.9496,3.2047,3.0952,3.1639,3.2833,2.9479,3.1337,3.245,3.3015,2.7785,2.6476,3.0232,2.9698,3.1417,2.99,3.0397,1.49,0.922,1.4866,0.5477,0.9644,0.4,1.0296,1.2369,1.0344,0.5568,1.257,0.3606,0.7416,0.7348,0.5196,1.0909,0.5,0.3317,0.9,0.4243,0.9695,0.4123,1.063,0.728,0.7348,0.9747,1.3077,1.4177,0.5477,0.7,0.5745,0.6708,0.2646,1.0909,0.5745,0.8367,1.2207,0.8367,0.2236,0.3742,0.4243,0.6782,0.2646,1.2124,0.1732,0.2449,0.1414,0.5477,1.3038,0,2.3791,1.1747,2.4249,1.6941,2.0928,3.2465,1.0247,2.7677,2.0567,2.8862,1.5133,1.5166,1.9621,1.179,1.49,1.7578,1.7,3.5454,3.5889,1.1402,2.2716,1.0677,3.3541,1.1225,2.1095,2.504,0.995,1.044,1.8385,2.2956,2.6926,3.4088,1.8841,1.1832,1.5684,3.0067,2.0445,1.6703,0.9327,1.9647,2.1331,1.8788,1.1747,2.3685,2.2913,1.8028,1.2728,1.5427,1.8166,1.1533],[5.2849,5.3385,5.4727,5.3357,5.3132,4.9061,5.3759,5.2192,5.4973,5.2924,5.1488,5.1875,5.4093,5.8189,5.3917,5.1215,5.2602,5.2421,4.8929,5.1749,4.9598,5.1245,5.768,4.8918,4.9356,5.141,5.0468,5.1759,5.2602,5.2173,5.1904,5.0478,5.2783,5.282,5.2479,5.48,5.2972,5.3824,5.5749,5.1952,5.3535,5.583,5.5678,4.9699,4.7864,5.3235,5.1323,5.4176,5.1672,5.3047,1.8439,1.8083,1.6155,2.6608,1.8028,2.0736,1.5811,3.5086,1.9105,2.6814,3.4467,2.119,2.7477,1.7607,2.8018,1.9925,1.957,2.5436,2.1142,2.7386,1.4491,2.3937,1.6882,1.9157,2.1213,1.9875,1.7748,1.3748,1.8708,3.0578,2.8723,2.9983,2.5904,1.4387,2.0372,1.7776,1.7,2.2361,2.3728,2.5923,2.3195,1.8166,2.5357,3.4971,2.3516,2.3195,2.2804,2.1213,3.6111,2.3791,0,1.3342,0.9487,0.9,0.5099,1.5166,2.3431,1.3191,1.1533,0.9539,1.0536,1.1045,0.866,1.5,1.1489,0.7416,0.9327,1.6703,1.8166,1.8166,0.7071,1.4832,1.7176,1.4353,0.6403,1.1446,1.4799,1.3528,0.7616,1.3229,1.3528,1.7944,0.7141,1.4353,1.3784,1.4491,0.4243,0.8888,1.4526,0.9592,0.6083,1.118,1.3342,0.5568,0.5,0.9644,1.4142,1.01,0.6481,1.245],[4.2083,4.1809,4.3347,4.1773,4.2462,3.9256,4.2638,4.1207,4.3105,4.1437,4.1243,4.078,4.245,4.6454,4.4486,4.2556,4.2767,4.1689,3.9166,4.1497,3.8859,4.0866,4.6851,3.7908,3.8236,3.9837,3.9535,4.1049,4.1749,4.0743,4.0373,3.9825,4.3035,4.3497,4.1012,4.3578,4.2497,4.307,4.4023,4.1024,4.2755,4.3417,4.4204,3.9013,3.767,4.1641,4.1037,4.2743,4.1352,4.1929,1.4491,1.063,1.253,1.3491,0.9539,0.8602,0.9274,2.2249,1.1358,1.4318,2.1213,1.0344,1.5199,0.7348,1.6401,1.3077,0.8062,1.3454,0.9644,1.4697,0.6,1.2923,0.7,0.866,1.1832,1.2124,1.1619,0.9747,0.7746,1.8412,1.5843,1.7176,1.3892,0.3606,0.8775,0.9899,1.1358,1.1225,1.2207,1.3038,1.0392,0.8246,1.3077,2.2023,1.1,1.1832,1.1045,1.0954,2.3622,1.1747,1.3342,0,1.5684,0.7416,1.077,2.3707,1.118,1.9339,1.1619,2.0322,0.866,0.6325,1.1358,0.2646,0.5099,0.9,0.866,2.7331,2.6495,0.6782,1.4071,0.3162,2.488,0.5477,1.253,1.7407,0.5196,0.4796,0.8124,1.6217,1.8894,2.7055,0.8426,0.6481,0.7746,2.2045,1.1136,0.8307,0.4796,1.2247,1.2124,1.2369,0,1.4318,1.3748,1.0344,0.5477,0.7746,0.9487,0.3317],[5.3019,5.3572,5.529,5.4065,5.3507,4.9224,5.4681,5.2479,5.5821,5.3113,5.1332,5.2488,5.4351,5.9059,5.3282,5.1157,5.2678,5.2669,4.8456,5.2192,4.9295,5.1711,5.8506,4.9285,5.006,5.1488,5.0941,5.1798,5.2564,5.282,5.2345,5.0299,5.3085,5.2783,5.2745,5.4909,5.2517,5.4268,5.6622,5.2086,5.3907,5.6258,5.6657,5.0398,4.8508,5.3647,5.1711,5.4909,5.1672,5.3254,1.4071,1.6882,1.1874,2.7019,1.5652,2.1448,1.5556,3.629,1.6093,2.8618,3.5185,2.1656,2.5826,1.7146,2.8618,1.7059,2.1378,2.496,1.9416,2.7386,1.6673,2.3,1.5,1.8138,1.9235,1.7292,1.3528,1.063,1.8815,3.015,2.8862,2.995,2.5671,1.4799,2.2825,1.8921,1.4036,2.005,2.4759,2.6571,2.4042,1.7833,2.504,3.5875,2.4228,2.3791,2.3452,2.005,3.6959,2.4249,0.9487,1.5684,0,0.911,0.6164,0.8602,2.6851,0.5477,0.7141,0.755,1.0247,0.9899,0.5,1.7407,1.5684,0.9644,0.781,1.2845,1.249,1.7378,0.4,1.8166,1.0247,1.3491,0.5385,0.3873,1.4663,1.4457,0.7874,0.5196,0.4583,1.241,0.7937,1.2961,1.3191,0.6633,0.9899,0.866,1.5843,0.5477,0.5916,0.8544,1.5684,0.4123,0.6708,0.8307,1.3191,0.9274,1.1225,1.4731],[4.6904,4.7085,4.8683,4.7223,4.7308,4.3566,4.799,4.6163,4.8795,4.6583,4.5629,4.5891,4.7739,5.2106,4.8353,4.6239,4.7181,4.6573,4.3162,4.6163,4.3394,4.5662,5.2058,4.3012,4.3301,4.5011,4.4609,4.576,4.654,4.6054,4.5662,4.4531,4.7276,4.7466,4.6228,4.8683,4.6957,4.7937,4.9669,4.5891,4.7739,4.9336,4.9749,4.4147,4.2308,4.7064,4.5618,4.8146,4.5837,4.6957,1.245,1.1832,0.9899,1.9519,1.0677,1.3528,1.005,2.8531,1.1576,2.0736,2.7477,1.49,1.9442,1.005,2.1772,1.3416,1.3416,1.7833,1.3416,2.0075,0.9434,1.6912,0.8602,1.1045,1.3964,1.3038,1.0296,0.7348,1.179,2.3452,2.1494,2.2672,1.8815,0.6481,1.456,1.261,1.0488,1.4318,1.7321,1.9,1.5906,1.1,1.8055,2.8249,1.6553,1.6401,1.6031,1.3964,2.9749,1.6941,0.9,0.7416,0.911,0,0.5,1.6703,1.8276,1.2207,0.6,1.4283,0.6481,0.3873,0.6,0.9592,0.9327,0.6633,0.2449,2.0347,1.9975,1.0149,0.8426,1.0149,1.7944,0.728,0.6481,1.0296,0.8124,0.7348,0.3317,0.9487,1.2166,2.0125,0.4243,0.5916,0.5385,1.5716,0.781,0.2449,0.8602,0.728,0.7483,0.9487,0.7416,0.8246,0.9055,0.7616,0.728,0.5,0.7416,0.6481],[5.0567,5.0912,5.2469,5.1098,5.0961,4.6979,5.1711,4.99,5.2707,5.0468,4.9183,4.9689,5.1633,5.5982,5.1624,4.9325,5.0507,5.018,4.6583,4.9699,4.7096,4.9173,5.5687,4.6637,4.7181,4.8877,4.826,4.9427,5.021,4.992,4.9538,4.8062,5.0794,5.0794,5.006,5.2393,5.0498,5.1662,5.3535,4.9608,5.1342,5.3245,5.3572,4.7645,4.588,5.0853,4.9234,5.1971,4.9417,5.0695,1.4629,1.4933,1.2124,2.3537,1.4036,1.7833,1.3038,3.2573,1.5067,2.4556,3.1591,1.8466,2.3601,1.4213,2.5436,1.6279,1.7292,2.2159,1.7059,2.4249,1.249,2.0616,1.261,1.5524,1.755,1.6155,1.3304,0.9644,1.562,2.7441,2.5632,2.6851,2.2782,1.0909,1.8412,1.5684,1.3229,1.8166,2.1237,2.3022,2.0298,1.4967,2.2113,3.2296,2.0664,2.0494,2.005,1.7776,3.3556,2.0928,0.5099,1.077,0.6164,0.5,0,1.3638,2.1794,1.0296,0.6708,1.0149,0.755,0.6633,0.4359,1.253,1.0296,0.5568,0.5,1.7,1.6793,1.4213,0.469,1.3038,1.5264,1.0488,0.3873,0.8544,1.1358,1.063,0.3162,0.922,1.0149,1.7321,0.3,1.0296,1,1.241,0.5292,0.5196,1.1874,0.5831,0.3606,0.8185,1.077,0.3873,0.4796,0.6403,1.01,0.6325,0.6481,1.005],[6.0951,6.1595,6.3364,6.2153,6.1457,5.7053,6.2801,6.0448,6.3953,6.1082,5.9119,6.0506,6.2354,6.7186,6.0836,5.8711,6.0523,6.0647,5.6125,6.0117,5.7114,5.9699,6.6581,5.7367,5.8052,5.9473,5.9,5.9691,6.0473,6.0877,6.0382,5.8224,6.0811,6.0415,6.0762,6.2905,6.0299,6.2201,6.4761,6.0025,6.1919,6.4366,6.4792,5.8532,5.6454,6.1741,5.9582,6.3,5.9498,6.1237,2.1213,2.5,1.9365,3.5071,2.3685,2.9496,2.3749,4.4441,2.377,3.6919,4.3105,3.0017,3.3422,2.5219,3.6946,2.4799,2.9614,3.2848,2.7148,3.5412,2.502,3.1129,2.2782,2.5904,2.7166,2.5159,2.1,1.8788,2.7092,3.8197,3.6892,3.7934,3.3808,2.2694,3.1,2.7166,2.1886,2.7677,3.3,3.4728,3.1969,2.5962,3.3121,4.3989,3.2388,3.1906,3.1654,2.8107,4.5233,3.2465,1.5166,2.3707,0.8602,1.6703,1.3638,0,3.4799,0.5292,1.3379,0.9644,1.8735,1.8055,1.3601,2.5357,2.3707,1.7916,1.5843,0.8185,0.5477,2.4739,1.1747,2.6344,0.2646,2.1817,1.3077,0.8062,2.3087,2.2869,1.5748,1.0247,0.6083,0.8832,1.578,2.0833,1.9748,0.5477,1.7146,1.6583,2.4269,1.3928,1.382,1.6703,2.3707,1.1,1.3675,1.6763,2.1307,1.7833,1.8974,2.2869],[3.5917,3.4799,3.6083,3.4205,3.6166,3.4264,3.5313,3.4742,3.5029,3.4525,3.5972,3.3882,3.5256,3.838,4.0249,3.8652,3.7603,3.5511,3.4828,3.5623,3.3392,3.4886,3.9749,3.1559,3.1353,3.3045,3.3045,3.5128,3.5721,3.3451,3.3211,3.4278,3.7696,3.8872,3.4073,3.6932,3.7216,3.6579,3.6042,3.4785,3.6346,3.5214,3.6373,3.2604,3.1906,3.4395,3.5199,3.527,3.5847,3.5369,2.2428,1.6673,2.1354,0.9,1.6432,0.9434,1.6279,1.3928,1.7944,0.7616,1.3229,1.1747,1.4283,1.3153,1.2728,1.9235,0.8832,1.2247,1.3491,1.1,1.261,1.3928,1.4697,1.3491,1.6155,1.8,1.9698,1.9339,1.1874,1.4629,1.1045,1.2247,1.2083,1.2728,0.7348,1.4248,1.9183,1.4731,1.0296,0.8775,0.7937,1.3379,1.1489,1.4071,0.8832,1.1091,1.0247,1.4318,1.6279,1.0247,2.3431,1.118,2.6851,1.8276,2.1794,3.4799,0,3.0282,2.2226,3.1145,1.8708,1.7234,2.2405,0.9899,1.3229,1.9339,1.9545,3.8236,3.7376,1.261,2.508,0.911,3.5861,1.4731,2.3409,2.8355,1.3711,1.3638,1.9261,2.6907,2.99,3.7934,1.9494,1.5652,1.6583,3.3181,2.1142,1.9026,1.249,2.3087,2.3022,2.2539,1.118,2.5338,2.4413,2.0833,1.5,1.8412,1.9157,1.2728],[5.6365,5.6868,5.866,5.7385,5.6877,5.2659,5.8138,5.5803,5.9144,5.6329,5.4635,5.5812,5.7585,6.2402,5.6595,5.4599,5.6187,5.6089,5.1749,5.5624,5.2517,5.5209,6.1992,5.2773,5.331,5.4727,5.4397,5.5109,5.5884,5.6125,5.5624,5.3722,5.6374,5.6125,5.6036,5.8267,5.5821,5.7576,5.9983,5.5399,5.7359,5.954,6.005,5.4019,5.1933,5.7026,5.5045,5.8267,5.4991,5.6586,1.7029,2.0567,1.5,3.0232,1.9053,2.4617,1.9391,3.956,1.9053,3.2202,3.8184,2.5436,2.8478,2.0396,3.2296,2.0421,2.496,2.7875,2.2428,3.0496,2.0736,2.6439,1.7916,2.0905,2.2494,2.0664,1.634,1.4387,2.2405,3.3362,3.1984,3.3,2.9,1.7916,2.6363,2.2847,1.7464,2.2847,2.8267,2.99,2.7019,2.1213,2.8267,3.9102,2.755,2.7092,2.687,2.3367,4.0472,2.7677,1.3191,1.9339,0.5477,1.2207,1.0296,0.5292,3.0282,0,0.8775,1.0149,1.4866,1.3638,0.995,2.1095,2.0149,1.4663,1.1358,1.1358,0.9274,1.99,0.9274,2.2136,0.6083,1.7321,0.9849,0.4359,1.8628,1.8466,1.1832,0.5568,0.2646,1.1045,1.2124,1.5937,1.4765,0.6782,1.4491,1.2207,1.9875,1.0488,1.118,1.3748,1.9339,0.866,1.1705,1.3528,1.6912,1.3784,1.5875,1.8466],[5.0478,5.0408,5.2249,5.0813,5.101,4.735,5.1798,4.9749,5.2316,4.998,4.9173,4.9619,5.1098,5.5669,5.1749,5.006,5.0853,5.017,4.6637,4.999,4.6765,4.9447,5.5875,4.6583,4.7106,4.8311,4.827,4.9295,4.998,4.9689,4.9163,4.7906,5.1176,5.1235,4.9649,5.2058,5.0249,5.1672,5.3245,4.9417,5.1371,5.2326,5.347,4.7927,4.6282,5.0468,4.9447,5.1788,4.9447,5.0448,1.3964,1.5362,1.1402,2.2293,1.2884,1.7407,1.4318,3.1843,1.3638,2.4617,3.0116,1.8815,2.1119,1.3748,2.5417,1.5748,1.8,2.0928,1.456,2.3043,1.4595,1.9849,1.0296,1.4213,1.6583,1.5427,1.1225,0.9487,1.5588,2.6344,2.4372,2.5495,2.1954,1.0296,1.9287,1.7407,1.2884,1.5524,2.1448,2.2204,1.9416,1.4866,2.1024,3.1337,2.0149,2.0421,1.9925,1.7059,3.3,2.0567,1.1533,1.1619,0.7141,0.6,0.6708,1.3379,2.2226,0.8775,0,1.4283,1.0296,0.6245,0.6633,1.2961,1.3229,1.0392,0.6164,1.9131,1.5716,1.1446,0.8888,1.4663,1.3928,1.005,0.8602,0.8832,1.1576,1.1916,0.5568,0.7348,0.8246,1.8788,0.6164,0.911,0.755,1.261,1.1705,0.7348,1.3191,0.8062,0.8718,1.0677,1.1619,0.8718,1.0677,0.9274,0.9,0.8307,1.2124,1.1747],[5.6391,5.7472,5.8941,5.7845,5.6763,5.2058,5.8078,5.5973,5.9758,5.6974,5.4498,5.5982,5.8284,6.2873,5.6054,5.3348,5.548,5.5991,5.1468,5.5182,5.2849,5.4763,6.1693,5.2783,5.36,5.5444,5.4351,5.5191,5.6054,5.6524,5.6169,5.3712,5.583,5.5344,5.656,5.8566,5.5884,5.7567,6.044,5.5588,5.721,6.0712,6.0274,5.3582,5.1478,5.7489,5.4763,5.8566,5.4836,5.6842,1.8358,2.0881,1.6673,3.2296,2.0928,2.6249,1.9157,4.1012,2.1307,3.2955,4.0509,2.5807,3.1718,2.2068,3.2772,2.1448,2.5456,3.0033,2.5534,3.2512,2.0075,2.7749,2.1119,2.3452,2.4104,2.1954,1.9235,1.5684,2.3431,3.5014,3.4029,3.5128,3.0496,2.0149,2.6758,2.2023,1.8601,2.6134,2.8914,3.1544,2.9103,2.2428,3.01,4.0768,2.9017,2.8125,2.7911,2.4839,4.1461,2.8862,0.9539,2.0322,0.755,1.4283,1.0149,0.9644,3.1145,1.0149,1.4283,0,1.3784,1.5652,1.0198,2.2181,1.9,1.2166,1.3038,0.8602,1.3892,2.3685,0.6708,2.2113,1.2247,1.8841,0.8124,0.8124,1.9545,1.8708,1.3,1.1225,1.0198,0.9327,1.2728,1.8574,1.9157,0.8062,1.0536,1.3191,1.995,0.995,0.8718,1.1747,2.0322,0.6325,0.7071,1.2083,1.8947,1.382,1.253,1.8815],[4.3566,4.4193,4.5738,4.452,4.3977,3.9774,4.4978,4.3,4.6293,4.3749,4.2024,4.2919,4.4978,4.9487,4.4249,4.1952,4.3243,4.3162,3.9306,4.2626,4.0062,4.2107,4.8806,3.9724,4.0509,4.2166,4.1352,4.2403,4.3197,4.3278,4.2884,4.0951,4.3669,4.3509,4.3324,4.5497,4.3324,4.4744,4.7043,4.2661,4.4351,4.7053,4.7,4.0682,3.8884,4.417,4.2202,4.5321,4.2297,4.3806,0.8775,0.7874,0.6782,1.8735,0.8124,1.2845,0.6083,2.7276,0.9165,1.9339,2.6926,1.2083,1.8601,0.8775,1.9079,0.9487,1.2083,1.6553,1.3038,1.8841,0.7,1.4213,0.9055,1.0583,1.1091,0.9487,0.8367,0.4243,0.9747,2.1354,2.0347,2.1448,1.6793,0.8124,1.3638,0.9,0.6782,1.3528,1.5297,1.7861,1.578,0.9,1.6432,2.7019,1.5362,1.4595,1.4248,1.1446,2.7695,1.5133,1.0536,0.866,1.0247,0.6481,0.755,1.8735,1.8708,1.4866,1.0296,1.3784,0,0.5568,0.5477,1.0677,0.9,0.3742,0.4899,2.0976,2.265,1.2288,0.781,1.005,2.0396,0.6083,0.6481,1.1576,0.6164,0.5292,0.6557,1.0863,1.4071,2.0025,0.6782,0.6708,1.063,1.6031,0.7,0.469,0.6481,0.5196,0.6782,0.5099,0.866,0.9055,0.8124,0.4243,0.7416,0.2236,0.5568,0.6633],[4.52,4.5211,4.6936,4.553,4.5684,4.2012,4.6368,4.4475,4.7053,4.4822,4.3966,4.4306,4.5935,5.0379,4.6637,4.48,4.5486,4.4833,4.1497,4.4609,4.1641,4.4023,5.0428,4.1195,4.1833,4.3162,4.2884,4.4057,4.4755,4.4407,4.3932,4.2638,4.5913,4.6,4.443,4.6808,4.51,4.6379,4.7937,4.417,4.6,4.7255,4.8104,4.2403,4.0878,4.5188,4.4136,4.6465,4.4204,4.5188,1.1045,1.0247,0.8544,1.7378,0.8185,1.2247,0.9055,2.6739,0.9644,1.9105,2.5495,1.3077,1.7059,0.8602,1.9824,1.1446,1.2369,1.6155,1.044,1.8111,0.8718,1.4663,0.6083,0.9747,1.1832,1.0909,0.8185,0.5568,1,2.1331,1.9468,2.0664,1.6763,0.5385,1.3748,1.1747,0.8775,1.1576,1.5906,1.7029,1.456,0.9592,1.5969,2.6325,1.4866,1.51,1.4491,1.2,2.7677,1.5166,1.1045,0.6325,0.9899,0.3873,0.6633,1.8055,1.7234,1.3638,0.6245,1.5652,0.5568,0,0.5745,0.7937,0.8124,0.6403,0.3873,2.2249,2.1024,0.8124,0.9055,0.9055,1.9157,0.4243,0.8062,1.179,0.5568,0.5916,0.3742,1.0344,1.2845,2.1633,0.4359,0.469,0.6633,1.6062,0.9165,0.4583,0.7141,0.6782,0.7681,0.781,0.6325,0.9644,0.9849,0.5916,0.3742,0.3464,0.8367,0.6245],[4.8539,4.902,5.0695,4.9457,4.901,4.4833,5.005,4.7969,5.1176,4.86,4.6968,4.7937,4.981,5.4415,4.9092,4.6968,4.827,4.8156,4.4193,4.7718,4.4911,4.7191,5.3907,4.4699,4.553,4.6968,4.6368,4.735,4.8104,4.8239,4.7781,4.5837,4.8754,4.8528,4.8198,5.0379,4.8156,4.978,5.1971,4.7603,4.9366,5.1633,5.201,4.5771,4.4023,4.9041,4.7276,5.0299,4.7276,4.8734,1.1,1.249,0.8602,2.2517,1.1402,1.7,1.1091,3.1654,1.2247,2.3875,3.0741,1.6912,2.1772,1.2767,2.3875,1.3115,1.6733,2.064,1.5362,2.2913,1.1958,1.8493,1.1045,1.4071,1.5,1.3191,1.01,0.6481,1.4177,2.5652,2.4372,2.5495,2.1119,1.0677,1.8221,1.4318,1.01,1.6093,2.01,2.1977,1.9672,1.3379,2.0543,3.1273,1.9647,1.9261,1.8841,1.5652,3.2234,1.9621,0.866,1.1358,0.5,0.6,0.4359,1.3601,2.2405,0.995,0.6633,1.0198,0.5477,0.5745,0,1.3115,1.1358,0.5292,0.4243,1.7029,1.7234,1.3748,0.3606,1.3601,1.5166,0.8888,0.3742,0.7348,0.9899,0.9695,0.4583,0.7071,0.8944,1.634,0.469,0.9,1.0724,1.1,0.7141,0.5099,1.1045,0.1732,0.3464,0.469,1.1358,0.4899,0.5477,0.3742,0.8888,0.4359,0.755,1.0296],[4.1905,4.134,4.2919,4.1304,4.2308,3.937,4.2273,4.0976,4.2485,4.1061,4.1255,4.0522,4.1988,4.5858,4.4654,4.2919,4.2778,4.1485,3.9332,4.1461,3.8769,4.0755,4.654,3.7603,3.8039,3.9421,3.9268,4.0915,4.1545,4.0361,3.9962,3.9636,4.3209,4.3738,4.0608,4.3197,4.2391,4.2919,4.344,4.0817,4.2509,4.2497,4.3715,3.8743,3.7709,4.1122,4.1049,4.2308,4.134,4.1629,1.6217,1.2166,1.4353,1.253,1.0677,0.911,1.118,2.1307,1.2728,1.3638,1.9975,1.0863,1.4765,0.8775,1.6186,1.4422,0.8718,1.3638,0.9165,1.4248,0.781,1.3191,0.7874,0.9899,1.2767,1.3342,1.3038,1.1576,0.866,1.8055,1.5166,1.6553,1.3784,0.5477,0.9165,1.1446,1.3038,1.118,1.249,1.2369,1.0247,0.9644,1.2884,2.1024,1.0863,1.2369,1.1358,1.179,2.2738,1.179,1.5,0.2646,1.7407,0.9592,1.253,2.5357,0.9899,2.1095,1.2961,2.2181,1.0677,0.7937,1.3115,0,0.5196,1.077,1.0863,2.936,2.7767,0.6557,1.5843,0.3317,2.642,0.6708,1.4629,1.9442,0.6481,0.6782,0.9747,1.8166,2.0494,2.9138,0.9899,0.8426,0.9434,2.3558,1.3,1.0677,0.6481,1.4036,1.3711,1.3784,0.2646,1.6125,1.5427,1.1747,0.6083,0.9644,1.1446,0.5831],[4.417,4.4023,4.5442,4.3966,4.4508,4.1146,4.4609,4.3359,4.5277,4.3761,4.3324,4.2953,4.4744,4.8559,4.6357,4.4193,4.4508,4.3681,4.1207,4.3428,4.1134,4.2732,4.8713,3.9887,4.0546,4.2154,4.1533,4.3186,4.3875,4.2965,4.2638,4.1809,4.5056,4.5365,4.3243,4.5662,4.4565,4.52,4.613,4.3186,4.4699,4.5596,4.626,4.0768,3.9661,4.3749,4.3105,4.4866,4.3428,4.4068,1.6613,1.3,1.4663,1.6613,1.245,1.257,1.1402,2.4839,1.4526,1.6763,2.4083,1.2923,1.8894,1.1225,1.8735,1.546,1.118,1.7234,1.3,1.8055,0.7874,1.5843,1.0909,1.3,1.49,1.4731,1.4457,1.1619,1.1045,2.1378,1.9053,2.0421,1.7,0.8307,1.1705,1.1832,1.3675,1.4832,1.5133,1.6125,1.4353,1.1747,1.6401,2.4678,1.4387,1.5166,1.4283,1.4213,2.5846,1.49,1.1489,0.5099,1.5684,0.9327,1.0296,2.3707,1.3229,2.0149,1.3229,1.9,0.9,0.8124,1.1358,0.5196,0,0.755,1.0247,2.6851,2.6268,1.1045,1.3191,0.4899,2.5159,0.8124,1.2288,1.8138,0.781,0.728,0.8367,1.7692,1.9519,2.6944,0.8062,1.0296,1.1747,2.1587,0.9274,0.9849,0.728,1.2166,1.0724,1.1446,0.5099,1.3454,1.1958,0.9327,0.7746,0.8367,0.7874,0.6403],[4.626,4.6808,4.827,4.7011,4.6626,4.2497,4.7424,4.5662,4.8693,4.6411,4.4833,4.5497,4.7592,5.1894,4.7138,4.4699,4.5935,4.5815,4.2202,4.5266,4.2907,4.471,5.1284,4.2308,4.3093,4.4833,4.3932,4.5144,4.5935,4.5815,4.5464,4.3692,4.64,4.6293,4.5946,4.8146,4.6163,4.7392,4.9447,4.5365,4.6957,4.9417,4.9406,4.3162,4.1497,4.6701,4.4889,4.7812,4.5067,4.6465,1.2369,1.1314,1.0296,2.0761,1.1402,1.5133,0.9327,2.9292,1.2728,2.1119,2.8862,1.4629,2.1307,1.1619,2.1494,1.3115,1.4,1.9339,1.5232,2.1284,0.866,1.7146,1.1402,1.3491,1.4457,1.3038,1.1747,0.7616,1.2369,2.4042,2.2672,2.3875,1.9442,0.9695,1.5232,1.1533,1.0488,1.6217,1.7664,1.9975,1.7861,1.1958,1.9026,2.9086,1.7607,1.7176,1.6703,1.4595,2.985,1.7578,0.7416,0.9,0.9644,0.6633,0.5568,1.7916,1.9339,1.4663,1.0392,1.2166,0.3742,0.6403,0.5292,1.077,0.755,0,0.5831,2.005,2.1471,1.3748,0.6403,1.0247,1.9748,0.8185,0.5477,1.1747,0.8367,0.7348,0.5385,1.1916,1.4,1.9774,0.5099,0.922,1.1619,1.5395,0.3873,0.5477,0.8367,0.5568,0.4472,0.5477,0.9,0.7211,0.5477,0.3742,0.866,0.3873,0.3,0.7616],[4.6454,4.6829,4.8456,4.7096,4.6883,4.2919,4.7781,4.5793,4.8775,4.6325,4.5011,4.5629,4.7529,5.2048,4.7476,4.5343,4.6497,4.6119,4.2391,4.5662,4.286,4.5177,5.1749,4.2638,4.3093,4.4744,4.4249,4.5277,4.6065,4.588,4.5464,4.3966,4.668,4.6701,4.5967,4.8311,4.6314,4.756,4.9608,4.5475,4.7318,4.9376,4.9649,4.3761,4.1857,4.6851,4.5133,4.7979,4.5266,4.6594,1.044,1.0677,0.7874,1.9975,0.9695,1.3892,0.9,2.8983,1.0392,2.1213,2.8089,1.4629,1.9442,0.9849,2.1633,1.1916,1.3784,1.7833,1.3491,2.0273,0.9434,1.6432,0.8602,1.0954,1.3077,1.1747,0.8832,0.5477,1.1619,2.3324,2.1772,2.2891,1.8708,0.7348,1.5166,1.2042,0.8832,1.4107,1.7378,1.9365,1.6523,1.063,1.8055,2.8671,1.6852,1.6401,1.6093,1.3379,2.9917,1.7,0.9327,0.866,0.781,0.2449,0.5,1.5843,1.9545,1.1358,0.6164,1.3038,0.4899,0.3873,0.4243,1.0863,1.0247,0.5831,0,1.9183,1.9519,1.1091,0.7,1.118,1.7205,0.7,0.5099,0.8832,0.7874,0.7211,0.3873,0.7874,1.1045,1.8574,0.469,0.5745,0.7,1.4318,0.755,0.1414,0.8602,0.5196,0.6481,0.7616,0.866,0.7348,0.8124,0.6164,0.7416,0.3606,0.7141,0.7211],[6.2402,6.3695,6.5207,6.414,6.2785,5.7914,6.4397,6.204,6.6174,6.3071,6.0283,6.2113,6.4459,6.926,6.1563,5.8856,6.14,6.2089,5.7105,6.1164,5.8694,6.0869,6.7926,5.9076,5.9674,6.1595,6.0581,6.1139,6.2048,6.2746,6.2378,5.9775,6.1474,6.0902,6.2746,6.473,6.1717,6.3545,6.6851,6.1612,6.3364,6.7276,6.6641,5.9958,5.748,6.3836,6.0638,6.4854,6.0671,6.2952,2.3431,2.7166,2.2045,3.8974,2.7092,3.2634,2.5632,4.7749,2.6907,3.9925,4.7127,3.2588,3.7656,2.8302,3.9547,2.724,3.2218,3.6083,3.1843,3.8923,2.7148,3.4147,2.7166,2.9257,3.0116,2.7893,2.4617,2.1863,3.005,4.1376,4.0522,4.1521,3.6959,2.6495,3.3556,2.8723,2.4454,3.2109,3.5525,3.8249,3.5454,2.8723,3.6524,4.7476,3.5609,3.4482,3.4453,3.1032,4.8322,3.5454,1.6703,2.7331,1.2845,2.0347,1.7,0.8185,3.8236,1.1358,1.9131,0.8602,2.0976,2.2249,1.7029,2.936,2.6851,2.005,1.9183,0,1.2207,2.9715,1.4177,2.9479,1.0198,2.5632,1.5033,1.1225,2.6495,2.569,1.9774,1.4353,1.241,0.4123,1.9748,2.4515,2.4187,1.005,1.8358,1.9442,2.7019,1.6823,1.6553,1.9235,2.7331,1.3491,1.5297,1.9748,2.5749,2.0905,2.0273,2.569],[6.4985,6.5315,6.7179,6.5901,6.5536,6.1343,6.6708,6.442,6.7557,6.4877,6.3301,6.4459,6.6076,7.0852,6.5169,6.3253,6.4769,6.4668,6.0399,6.4312,6.1139,6.3828,7.059,6.1262,6.2016,6.3206,6.2952,6.3742,6.4459,6.4699,6.4156,6.2209,6.5192,6.4854,6.4545,6.6746,6.4358,6.628,6.8425,6.4008,6.5924,6.7594,6.8571,6.2514,6.0671,6.5437,6.3797,6.6806,6.3671,6.5146,2.5495,2.9069,2.3516,3.7868,2.7221,3.2863,2.7893,4.7466,2.755,4.0087,4.5717,3.366,3.6263,2.881,4.0485,2.8827,3.3121,3.6263,2.9682,3.8549,2.874,3.4655,2.571,2.9411,3.0887,2.9034,2.4637,2.265,3.0627,4.1533,3.9912,4.1,3.7189,2.5749,3.4424,3.1273,2.5942,3.0496,3.662,3.7762,3.5071,2.9698,3.6373,4.6936,3.5651,3.5581,3.5185,3.178,4.8394,3.5889,1.8166,2.6495,1.249,1.9975,1.6793,0.5477,3.7376,0.9274,1.5716,1.3892,2.265,2.1024,1.7234,2.7767,2.6268,2.1471,1.9519,1.2207,0,2.7019,1.562,2.9223,0.4123,2.494,1.7234,1.2923,2.6363,2.6401,1.8601,1.4526,0.9644,1.3491,1.852,2.4249,2.2494,0.8944,2.0736,2.0372,2.7767,1.7833,1.7176,2.0322,2.6495,1.4731,1.7234,2.0125,2.3958,2.1401,2.2672,2.6249],[4.1413,4.062,4.2509,4.0878,4.1964,3.9179,4.219,4.0472,4.2071,4.0286,4.0682,4.0162,4.1231,4.5497,4.4057,4.2884,4.2603,4.111,3.8704,4.1304,3.7921,4.0645,4.6487,3.7296,3.7656,3.8588,3.9,4.0336,4.0902,3.9925,3.937,3.9064,4.2965,4.3474,3.995,4.2579,4.1617,4.2532,4.3105,4.0237,4.2214,4.1701,4.352,3.8807,3.767,4.0596,4.0768,4.1964,4.0841,4.1061,1.4491,1.1874,1.2767,1.1402,0.8775,0.8602,1.1832,2.0952,1.0247,1.4526,1.8815,1.1358,1.118,0.7746,1.6279,1.2923,1.0247,1.1619,0.5385,1.2728,1.0677,1.1874,0.4359,0.7416,1.0863,1.1705,1.0247,1.0817,0.8602,1.6583,1.3748,1.4933,1.261,0.5196,1.118,1.3038,1.179,0.7071,1.2845,1.1747,0.9274,0.9055,1.1358,2.0372,1.044,1.2083,1.1225,1.0296,2.2494,1.1402,1.8166,0.6782,1.7378,1.0149,1.4213,2.4739,1.261,1.99,1.1446,2.3685,1.2288,0.8124,1.3748,0.6557,1.1045,1.3748,1.1091,2.9715,2.7019,0,1.7146,0.8832,2.5278,0.6633,1.5969,1.8788,0.728,0.866,1.1136,1.6523,1.9209,2.8948,1.1705,0.6782,0.7348,2.3195,1.6432,1.1446,0.8775,1.4629,1.5716,1.5067,0.6782,1.7578,1.7861,1.3454,0.5831,1.0863,1.51,0.866],[5.1215,5.1904,5.3488,5.2297,5.1643,4.7276,5.2745,5.0695,5.4074,5.1468,4.9548,5.0666,5.2707,5.7271,5.1488,4.9122,5.0705,5.0813,4.669,5.0239,4.7645,4.9739,5.6524,4.7424,4.827,4.987,4.9061,5.003,5.0823,5.1049,5.0636,4.8518,5.1166,5.0853,5.1049,5.317,5.0813,5.2431,5.4827,5.0329,5.2019,5.4708,5.4791,4.8374,4.653,5.1904,4.982,5.3094,4.986,5.1498,1.3491,1.5264,1.1358,2.5807,1.4731,2.01,1.3638,3.4771,1.546,2.6814,3.4029,1.9824,2.5278,1.5937,2.6814,1.5969,1.9519,2.3896,1.8894,2.6192,1.4353,2.1656,1.4595,1.7349,1.8166,1.6217,1.3379,0.9644,1.7263,2.8862,2.7659,2.8792,2.431,1.382,2.0905,1.6673,1.3,1.9647,2.3,2.5179,2.2847,1.6432,2.3812,3.4453,2.2782,2.2226,2.1863,1.8815,3.5299,2.2716,0.7071,1.4071,0.4,0.8426,0.469,1.1747,2.508,0.9274,0.8888,0.6708,0.781,0.9055,0.3606,1.5843,1.3191,0.6403,0.7,1.4177,1.562,1.7146,0,1.6062,1.3748,1.2247,0.3,0.6557,1.3077,1.253,0.6782,0.7937,0.8544,1.3928,0.6557,1.2329,1.3491,0.9165,0.6481,0.7416,1.382,0.3742,0.2646,0.6083,1.4071,0.2236,0.3,0.5745,1.2247,0.7348,0.7874,1.2845],[4.0286,4.0025,4.1437,3.9862,4.0608,3.7483,4.062,3.9395,4.1158,3.9686,3.956,3.8897,4.0669,4.4475,4.2907,4.0853,4.0951,3.985,3.7603,3.9623,3.7256,3.8962,4.4822,3.6042,3.6387,3.8118,3.7643,3.9306,4.0012,3.8859,3.8549,3.8105,4.1255,4.1785,3.9217,4.1773,4.0866,4.1219,4.2048,3.9256,4.0866,4.1605,4.219,3.7014,3.5791,3.9774,3.9217,4.0804,3.9623,4.0125,1.5875,1.1,1.4248,1.249,1.0724,0.8124,0.9695,2.0518,1.261,1.2369,1.99,0.9327,1.5264,0.8124,1.4799,1.382,0.6708,1.3,1.063,1.3784,0.5477,1.245,0.911,0.9644,1.2247,1.2845,1.3454,1.1619,0.7616,1.7349,1.4799,1.6155,1.3,0.6083,0.7,0.9165,1.261,1.2166,1.0817,1.1832,0.9695,0.8602,1.2369,2.0421,0.995,1.0863,1,1.1045,2.1817,1.0677,1.4832,0.3162,1.8166,1.0149,1.3038,2.6344,0.911,2.2136,1.4663,2.2113,1.005,0.9055,1.3601,0.3317,0.4899,1.0247,1.118,2.9479,2.9223,0.8832,1.6062,0,2.7659,0.7348,1.4526,1.9925,0.6403,0.5745,1.0677,1.8894,2.1656,2.9223,1.0817,0.8832,1.0677,2.4454,1.2247,1.063,0.5,1.4283,1.3964,1.382,0.3162,1.6401,1.533,1.1958,0.7746,0.9695,1.0296,0.4583],[6.2113,6.2618,6.4467,6.323,6.2658,5.8361,6.3992,6.1587,6.4985,6.2113,6.0316,6.166,6.3364,6.8242,6.2081,6.0133,6.1822,6.183,5.735,6.1392,5.8215,6.0967,6.7809,5.8532,5.9203,6.0481,6.0183,6.0844,6.1595,6.1976,6.1441,5.9372,6.2121,6.1749,6.1814,6.3984,6.1425,6.3388,6.5826,6.1156,6.3111,6.5223,6.5917,5.9791,5.7758,6.2793,6.0836,6.4109,6.0704,6.2346,2.2383,2.6344,2.0543,3.5875,2.4698,3.0545,2.5239,4.5343,2.4739,3.8026,4.3784,3.1273,3.3971,2.6325,3.8105,2.5962,3.0887,3.3734,2.7749,3.6263,2.6552,3.2156,2.3537,2.6833,2.8196,2.6268,2.1863,2.005,2.8267,3.909,3.7709,3.873,3.4785,2.3707,3.228,2.8723,2.3108,2.8267,3.4205,3.5651,3.2879,2.7148,3.4029,4.4833,3.3407,3.3061,3.2787,2.9172,4.6206,3.3541,1.7176,2.488,1.0247,1.7944,1.5264,0.2646,3.5861,0.6083,1.3928,1.2247,2.0396,1.9157,1.5166,2.642,2.5159,1.9748,1.7205,1.0198,0.4123,2.5278,1.3748,2.7659,0,2.2913,1.5033,0.9695,2.429,2.4249,1.7059,1.1225,0.6782,1.063,1.7146,2.184,2.0421,0.7,1.9209,1.8055,2.5652,1.5588,1.5684,1.8385,2.488,1.3038,1.5811,1.8385,2.2249,1.9313,2.0952,2.4249],[4.1097,4.1061,4.2814,4.1437,4.1605,3.8013,4.2285,4.0373,4.2965,4.0706,3.9912,4.0237,4.1809,4.6282,4.265,4.0951,4.1437,4.0719,3.7497,4.0571,3.755,3.995,4.6336,3.7054,3.7815,3.9026,3.8769,3.9962,4.0632,4.0324,3.9825,3.8497,4.1976,4.2071,4.0299,4.265,4.0988,4.232,4.3841,4.0062,4.1881,4.3139,4.4023,3.8288,3.6892,4.1037,4.0125,4.2367,4.015,4.1061,0.9695,0.7141,0.781,1.3638,0.4796,0.8832,0.6633,2.2913,0.6856,1.5395,2.1863,0.911,1.3379,0.5292,1.5716,0.8544,0.911,1.2369,0.7141,1.4213,0.6481,1.0536,0.3606,0.6708,0.8124,0.7681,0.6557,0.5196,0.6164,1.7234,1.5588,1.6763,1.2689,0.4123,1.0724,0.8832,0.6708,0.8124,1.2124,1.3191,1.1225,0.6164,1.1958,2.2472,1.1091,1.1402,1.0677,0.8124,2.3622,1.1225,1.4353,0.5477,1.3491,0.728,1.0488,2.1817,1.4731,1.7321,1.005,1.8841,0.6083,0.4243,0.8888,0.6708,0.8124,0.8185,0.7,2.5632,2.494,0.6633,1.2247,0.7348,2.2913,0,1.118,1.5067,0.1732,0.3606,0.7746,1.3229,1.634,2.4617,0.8185,0.3742,0.8367,1.9339,1.1576,0.728,0.4359,0.9274,1.0817,0.9,0.5477,1.3229,1.2845,0.7681,0.2449,0.5099,1,0.5385],[4.9699,5.0428,5.1942,5.0695,5.008,4.576,5.1137,4.9143,5.2488,4.992,4.8062,4.9031,5.1176,5.5687,5.016,4.7686,4.9295,4.9325,4.5266,4.8672,4.6163,4.8218,5.4955,4.5957,4.6551,4.8374,4.7539,4.8518,4.9356,4.9427,4.9061,4.7149,4.9528,4.9346,4.9528,5.173,4.9447,5.0813,5.3245,4.8806,5.0527,5.3329,5.317,4.6893,4.4878,5.0428,4.8198,5.1498,4.8343,4.999,1.261,1.3784,1.0392,2.4434,1.3638,1.8248,1.1874,3.3196,1.4213,2.5179,3.2604,1.8276,2.4083,1.4177,2.5338,1.49,1.7607,2.2226,1.8055,2.4678,1.245,2.0347,1.3416,1.5556,1.6882,1.51,1.249,0.8602,1.5652,2.7459,2.6192,2.7313,2.2847,1.2083,1.8921,1.4799,1.1832,1.8682,2.1213,2.3685,2.1048,1.4663,2.2361,3.2955,2.1119,2.0372,2.0125,1.7349,3.3897,2.1095,0.6403,1.253,0.5385,0.6481,0.3873,1.3077,2.3409,0.9849,0.8602,0.8124,0.6481,0.8062,0.3742,1.4629,1.2288,0.5477,0.5099,1.5033,1.7234,1.5969,0.3,1.4526,1.5033,1.118,0,0.6633,1.1832,1.0863,0.5916,0.7746,0.9695,1.4799,0.6,1.063,1.1619,1.1358,0.5196,0.5099,1.2166,0.4123,0.3742,0.6928,1.253,0.3162,0.4,0.6164,1.1533,0.6245,0.6245,1.0863],[5.3122,5.3898,5.5588,5.4387,5.3591,4.9173,5.4964,5.2621,5.6258,5.3329,5.1284,5.265,5.4635,5.9456,5.3104,5.0892,5.2707,5.283,4.8322,5.2221,4.9325,5.1836,5.872,4.9598,5.017,5.1769,5.1186,5.1865,5.2688,5.3075,5.2621,5.0488,5.2868,5.2545,5.3019,5.5172,5.2564,5.4314,5.7035,5.2211,5.4102,5.6956,5.7,5.0725,4.8518,5.4046,5.1662,5.5209,5.1643,5.3451,1.3748,1.7263,1.1832,2.8196,1.6432,2.2159,1.5969,3.7229,1.631,2.9698,3.629,2.2494,2.6608,1.7748,2.9428,1.7263,2.2226,2.5417,2.0833,2.8196,1.7692,2.3707,1.6125,1.8493,1.9672,1.7664,1.3856,1.1402,1.9672,3.0822,2.9766,3.0757,2.642,1.5937,2.3707,1.9416,1.4283,2.1048,2.5417,2.7622,2.4839,1.8358,2.5846,3.6851,2.51,2.4269,2.4145,2.0567,3.7934,2.504,1.1446,1.7407,0.3873,1.0296,0.8544,0.8062,2.8355,0.4359,0.8832,0.8124,1.1576,1.179,0.7348,1.9442,1.8138,1.1747,0.8832,1.1225,1.2923,1.8788,0.6557,1.9925,0.9695,1.5067,0.6633,0,1.6125,1.5684,1.0247,0.3464,0.469,1.0247,1.0583,1.3675,1.3748,0.7416,1.1705,0.9487,1.7088,0.7416,0.8832,1.077,1.7407,0.6481,0.9165,1.0863,1.5199,1.1,1.2845,1.5937],[3.9774,3.9812,4.1497,4.0125,4.0249,3.6633,4.0902,3.9051,4.1677,3.9446,3.8601,3.8884,4.0559,4.4978,4.1376,3.9573,4.0075,3.9383,3.6208,3.9179,3.629,3.8562,4.4944,3.5721,3.6455,3.7789,3.7417,3.8652,3.9345,3.9,3.8536,3.7216,4.0583,4.0706,3.9026,4.1376,3.9737,4.0963,4.2532,3.8756,4.0534,4.2,4.2673,3.6892,3.5468,3.9762,3.8743,4.1037,3.882,3.9762,0.9849,0.6164,0.8246,1.2767,0.469,0.7681,0.5568,2.1772,0.6782,1.4071,2.1,0.7616,1.2961,0.4359,1.4353,0.8124,0.7616,1.1402,0.7348,1.3229,0.5,0.9487,0.4472,0.6164,0.7416,0.7211,0.7211,0.5831,0.4796,1.6186,1.4629,1.5811,1.1576,0.4243,0.9274,0.728,0.6633,0.8185,1.0677,1.2124,1.0247,0.5,1.0954,2.1401,0.9899,1.005,0.9327,0.7141,2.2428,0.995,1.4799,0.5196,1.4663,0.8124,1.1358,2.3087,1.3711,1.8628,1.1576,1.9545,0.6164,0.5568,0.9899,0.6481,0.781,0.8367,0.7874,2.6495,2.6363,0.728,1.3077,0.6403,2.429,0.1732,1.1832,1.6125,0,0.2449,0.8775,1.4422,1.772,2.5475,0.9165,0.4359,0.922,2.0567,1.1705,0.7874,0.2828,1.0149,1.1576,0.9592,0.5196,1.4071,1.3416,0.8367,0.3873,0.5745,0.9849,0.469],[4.0075,4.0311,4.1857,4.0472,4.0472,3.6742,4.1122,3.9357,4.2083,3.9875,3.8859,3.9115,4.1024,4.5354,4.1641,3.9547,4.0274,3.9686,3.6455,3.9306,3.6674,3.8743,4.5144,3.6083,3.662,3.8288,3.7709,3.8962,3.9724,3.9306,3.8923,3.7643,4.0583,4.0755,3.9459,4.1833,4.0162,4.1158,4.2907,3.909,4.0829,4.2732,4.2953,3.7135,3.5496,4.0237,3.8846,4.1352,3.9051,4.0137,1.0247,0.6164,0.8602,1.382,0.6164,0.781,0.4583,2.2361,0.7746,1.4353,2.1932,0.7874,1.4491,0.4583,1.4832,0.8832,0.7071,1.2083,0.9487,1.4107,0.3,1.0488,0.6164,0.6633,0.8426,0.8124,0.8367,0.6164,0.5196,1.7088,1.5556,1.6733,1.241,0.4243,0.8602,0.6083,0.7071,1.0149,1.0677,1.2923,1.063,0.5,1.1916,2.2136,1.0392,1.005,0.9539,0.7937,2.313,1.044,1.3528,0.4796,1.4457,0.7348,1.063,2.2869,1.3638,1.8466,1.1916,1.8708,0.5292,0.5916,0.9695,0.6782,0.728,0.7348,0.7211,2.569,2.6401,0.866,1.253,0.5745,2.4249,0.3606,1.0863,1.5684,0.2449,0,0.8426,1.4353,1.7833,2.4839,0.8832,0.4583,0.9,2.0616,1.0247,0.6782,0.1414,0.995,1.1045,0.9695,0.4796,1.3342,1.257,0.8367,0.5568,0.5385,0.8185,0.2828],[4.8405,4.8518,5.015,4.8734,4.8836,4.5067,4.9477,4.7686,5.0259,4.8114,4.7149,4.7466,4.9234,5.3572,4.9769,4.7697,4.857,4.8021,4.4654,4.7686,4.4922,4.7117,5.3526,4.4396,4.4967,4.6487,4.6054,4.7276,4.801,4.7603,4.7181,4.5891,4.8929,4.901,4.7707,5.009,4.8374,4.9528,5.1127,4.7403,4.9173,5.0587,5.1245,4.5497,4.3898,4.8456,4.7223,4.9649,4.7371,4.8436,1.3491,1.3153,1.0909,2.064,1.1705,1.5297,1.1489,2.985,1.3,2.1977,2.8671,1.6155,2.0712,1.1832,2.3,1.4526,1.5,1.957,1.4036,2.1494,1.0677,1.8138,0.9747,1.3077,1.5297,1.4177,1.1358,0.8062,1.3191,2.4799,2.2825,2.4062,2.0174,0.8185,1.6155,1.4071,1.1619,1.5297,1.8894,2.0248,1.7607,1.2728,1.9416,2.9513,1.8028,1.8166,1.7607,1.5427,3.0887,1.8385,0.7616,0.8124,0.7874,0.3317,0.3162,1.5748,1.9261,1.1832,0.5568,1.3,0.6557,0.3742,0.4583,0.9747,0.8367,0.5385,0.3873,1.9774,1.8601,1.1136,0.6782,1.0677,1.7059,0.7746,0.5916,1.0247,0.8775,0.8426,0,0.9849,1.1358,1.9748,0.1,0.7874,0.7874,1.4213,0.6782,0.4359,0.9644,0.6164,0.5196,0.7937,0.8124,0.6708,0.7141,0.5745,0.7071,0.469,0.6928,0.7937],[5.0971,5.1585,5.3385,5.2173,5.1498,4.7223,5.2887,5.0448,5.4009,5.1029,4.9173,5.0517,5.2316,5.7228,5.1069,4.9132,5.0735,5.0705,4.6249,5.0229,4.7085,4.983,5.6675,4.7455,4.8052,4.9437,4.9071,4.9699,5.0478,5.0882,5.0369,4.8301,5.0941,5.0646,5.0744,5.2915,5.0349,5.2211,5.4818,5.002,5.199,5.4516,5.4854,4.8713,4.6583,5.1778,4.9649,5.3028,4.9548,5.1235,1.1533,1.5427,0.9592,2.5904,1.4071,2.0174,1.4526,3.5014,1.3784,2.7821,3.3897,2.064,2.3833,1.5716,2.7386,1.5033,2.064,2.3022,1.8276,2.5826,1.6643,2.1401,1.3711,1.6186,1.7292,1.5362,1.1136,0.9487,1.7748,2.839,2.7386,2.832,2.4125,1.4213,2.2226,1.8138,1.2166,1.8303,2.3537,2.5436,2.2738,1.6401,2.3495,3.4554,2.3022,2.2293,2.2159,1.8303,3.5707,2.2956,1.3229,1.6217,0.5196,0.9487,0.922,1.0247,2.6907,0.5568,0.7348,1.1225,1.0863,1.0344,0.7071,1.8166,1.7692,1.1916,0.7874,1.4353,1.4526,1.6523,0.7937,1.8894,1.1225,1.3229,0.7746,0.3464,1.4422,1.4353,0.9849,0,0.5099,1.2845,1.0392,1.1619,1.2042,0.911,1.2845,0.8832,1.5748,0.7141,0.9695,1.0392,1.6217,0.8367,1.077,1.0488,1.3379,1.005,1.3454,1.49],[5.5462,5.592,5.7775,5.6551,5.6018,5.1788,5.7315,5.4927,5.8301,5.5444,5.3722,5.5009,5.6683,6.1555,5.5588,5.3722,5.5227,5.5163,5.0804,5.4781,5.1585,5.4323,6.1139,5.1827,5.2583,5.3796,5.3498,5.4203,5.4936,5.5308,5.4763,5.2697,5.5615,5.5272,5.5127,5.7289,5.48,5.6763,5.9135,5.4498,5.6436,5.8532,5.9237,5.3094,5.1166,5.608,5.4249,5.7428,5.4102,5.5669,1.5906,1.9698,1.3928,2.9377,1.7944,2.4104,1.8735,3.8807,1.8055,3.1528,3.7376,2.4617,2.7459,1.9774,3.1401,1.9287,2.4495,2.7166,2.126,2.9682,2.0273,2.5417,1.7029,2.0347,2.1471,1.9545,1.5166,1.3342,2.1656,3.2404,3.1145,3.2156,2.8107,1.7493,2.6,2.2293,1.6432,2.1703,2.7641,2.9103,2.6514,2.0567,2.7386,3.8288,2.687,2.6514,2.6211,2.2472,3.9535,2.6926,1.3528,1.8894,0.4583,1.2166,1.0149,0.6083,2.99,0.2646,0.8246,1.0198,1.4071,1.2845,0.8944,2.0494,1.9519,1.4,1.1045,1.241,0.9644,1.9209,0.8544,2.1656,0.6782,1.634,0.9695,0.469,1.772,1.7833,1.1358,0.5099,0,1.1619,1.1576,1.5395,1.4933,0.5385,1.4387,1.2083,1.9235,0.9327,1.0392,1.2247,1.8894,0.8485,1.1225,1.2247,1.5843,1.2923,1.5652,1.8166],[6.0141,6.1547,6.3127,6.2153,6.0572,5.5597,6.2402,5.985,6.4265,6.0918,5.7888,6.0042,6.2338,6.7305,5.8932,5.6365,5.9017,5.985,5.4608,5.8941,5.6338,5.8669,6.5826,5.6947,5.7671,5.9439,5.8455,5.8847,5.9741,6.0729,6.0316,5.7428,5.9161,5.8447,6.0614,6.249,5.9245,6.136,6.4915,5.9372,6.1156,6.5353,6.4699,5.7879,5.5362,6.1758,5.8412,6.2841,5.8327,6.0745,2.1024,2.5436,1.9975,3.7762,2.5397,3.1528,2.4207,4.6444,2.496,3.8872,4.5891,3.1193,3.5958,2.7019,3.7987,2.508,3.1289,3.4511,3.0512,3.747,2.6382,3.2388,2.5981,2.7875,2.8213,2.5865,2.265,2.0322,2.8775,3.9611,3.9102,4.0012,3.5369,2.5826,3.2787,2.7459,2.2517,3.0496,3.422,3.7014,3.4409,2.735,3.5,4.6119,3.4395,3.3106,3.3136,2.9326,4.6797,3.4088,1.7944,2.7055,1.241,2.0125,1.7321,0.8832,3.7934,1.1045,1.8788,0.9327,2.0025,2.1633,1.634,2.9138,2.6944,1.9774,1.8574,0.4123,1.3491,2.8948,1.3928,2.9223,1.063,2.4617,1.4799,1.0247,2.5475,2.4839,1.9748,1.2845,1.1619,0,1.9824,2.3452,2.3833,0.9274,1.8762,1.8947,2.6173,1.5811,1.6523,1.8083,2.7055,1.382,1.5588,1.9,2.494,2.01,2.0347,2.5239],[4.8806,4.8918,5.0537,4.9132,4.9234,4.5453,4.985,4.8094,5.0646,4.8539,4.756,4.7875,4.9649,5.3954,5.016,4.8062,4.8929,4.8405,4.5067,4.8073,4.5354,4.7487,5.3889,4.4766,4.5398,4.6904,4.6433,4.7686,4.8415,4.801,4.7592,4.6271,4.9346,4.9406,4.8114,5.0478,4.8775,4.994,5.1507,4.7812,4.9548,5.0951,5.1624,4.5837,4.4294,4.8836,4.7634,5.004,4.7781,4.8836,1.4036,1.3638,1.1489,2.1048,1.2247,1.5843,1.1958,3.0232,1.3638,2.2316,2.9069,1.6553,2.126,1.245,2.3367,1.5033,1.5427,2.0149,1.4491,2.1977,1.1,1.8601,1.0392,1.3784,1.5843,1.4697,1.2,0.8602,1.3675,2.5259,2.3281,2.4536,2.064,0.8832,1.6553,1.4457,1.2166,1.5843,1.9339,2.0664,1.8138,1.3304,1.99,2.99,1.8493,1.8682,1.8083,1.5969,3.1225,1.8841,0.7141,0.8426,0.7937,0.4243,0.3,1.578,1.9494,1.2124,0.6164,1.2728,0.6782,0.4359,0.469,0.9899,0.8062,0.5099,0.469,1.9748,1.852,1.1705,0.6557,1.0817,1.7146,0.8185,0.6,1.0583,0.9165,0.8832,0.1,1.0392,1.1576,1.9824,0,0.866,0.8775,1.4107,0.6403,0.5099,1,0.6245,0.469,0.7746,0.8426,0.6481,0.6633,0.5477,0.7416,0.5,0.6708,0.8367],[4.1605,4.1689,4.3417,4.1988,4.2083,3.8458,4.2872,4.0866,4.3589,4.1195,4.0336,4.0682,4.2356,4.6904,4.3116,4.134,4.2036,4.1304,3.7895,4.1037,3.7974,4.0522,4.6936,3.7749,3.8131,3.9585,3.9383,4.0435,4.117,4.0817,4.0348,3.9166,4.2214,4.2403,4.0866,4.3301,4.1545,4.272,4.4475,4.0559,4.2497,4.4011,4.4609,3.9038,3.7269,4.1737,4.0472,4.293,4.0571,4.1617,0.9055,0.728,0.7,1.4629,0.5385,0.8718,0.6481,2.3685,0.6245,1.634,2.2672,1.005,1.382,0.469,1.6703,0.866,0.9434,1.2288,0.8544,1.4765,0.7071,1.1358,0.3606,0.5385,0.8367,0.7937,0.5916,0.5,0.6782,1.7916,1.6279,1.7349,1.3379,0.3317,1.1,0.9055,0.6403,0.8832,1.253,1.4071,1.1225,0.5831,1.261,2.3302,1.1619,1.1402,1.1045,0.8367,2.4698,1.1832,1.4353,0.6481,1.2961,0.5916,1.0296,2.0833,1.5652,1.5937,0.911,1.8574,0.6708,0.469,0.9,0.8426,1.0296,0.922,0.5745,2.4515,2.4249,0.6782,1.2329,0.8832,2.184,0.3742,1.063,1.3675,0.4359,0.4583,0.7874,1.1619,1.5395,2.3452,0.866,0,0.5831,1.9079,1.1916,0.5916,0.5568,0.9487,1.1446,1.044,0.6481,1.3,1.3304,0.922,0.5099,0.5831,1.0488,0.5385],[4.5706,4.5475,4.717,4.5552,4.6141,4.2884,4.6626,4.4833,4.6968,4.4933,4.4665,4.4463,4.6022,5.0339,4.7802,4.6054,4.6551,4.5453,4.245,4.5233,4.2166,4.4744,5.0843,4.1845,4.1785,4.337,4.3417,4.4576,4.531,4.4452,4.4023,4.352,4.6433,4.6904,4.4654,4.7297,4.5935,4.6658,4.7937,4.4598,4.6605,4.7276,4.8146,4.3197,4.1388,4.5497,4.4587,4.6573,4.4833,4.5585,1.4071,1.2923,1.179,1.7378,1.1,1.1916,1.1747,2.6325,1.1619,1.9261,2.4779,1.4731,1.7,0.9487,2.0857,1.4318,1.2767,1.5843,1.179,1.8,1.0954,1.6155,0.7416,0.9434,1.3711,1.3601,1.0817,0.9849,1.1489,2.1749,1.9313,2.0421,1.7407,0.5568,1.3675,1.3784,1.1958,1.257,1.634,1.7146,1.3565,1.077,1.6401,2.5981,1.4933,1.5232,1.49,1.3416,2.8036,1.5684,1.3784,0.7746,1.3191,0.5385,1,1.9748,1.6583,1.4765,0.755,1.9157,1.063,0.6633,1.0724,0.9434,1.1747,1.1619,0.7,2.4187,2.2494,0.7348,1.3491,1.0677,2.0421,0.8367,1.1619,1.3748,0.922,0.9,0.7874,1.2042,1.4933,2.3833,0.8775,0.5831,0,1.9442,1.2961,0.7141,0.9849,1.1916,1.2689,1.3964,0.7746,1.3229,1.4387,1.2207,0.8124,0.9165,1.2247,0.781],[5.7888,5.86,6.0407,5.9321,5.8438,5.3917,5.9883,5.7463,6.1156,5.8181,5.5991,5.7645,5.9447,6.4343,5.7472,5.5435,5.7228,5.7533,5.2915,5.7061,5.4056,5.6586,6.3553,5.4268,5.5335,5.6524,5.5955,5.663,5.7367,5.8052,5.7515,5.4973,5.7845,5.7254,5.781,5.9791,5.7044,5.9271,6.1919,5.7,5.8805,6.1457,6.1952,5.539,5.3526,5.8737,5.6622,6.0125,5.6409,5.8207,1.8166,2.2204,1.6523,3.2772,2.0905,2.7568,2.1213,4.2107,2.1142,3.4627,4.0915,2.7368,3.1032,2.3108,3.4161,2.1703,2.7586,3.0643,2.4678,3.3076,2.2847,2.8302,2.0712,2.4021,2.4372,2.2159,1.8303,1.6031,2.4698,3.5511,3.454,3.5567,3.1225,2.1142,2.9138,2.4698,1.9,2.5179,3.0676,3.2404,3.0166,2.3707,3.0643,4.1605,3.0183,2.9698,2.936,2.5495,4.2497,3.0067,1.4491,2.2045,0.6633,1.5716,1.241,0.5477,3.3181,0.6782,1.261,0.8062,1.6031,1.6062,1.1,2.3558,2.1587,1.5395,1.4318,1.005,0.8944,2.3195,0.9165,2.4454,0.7,1.9339,1.1358,0.7416,2.0567,2.0616,1.4213,0.911,0.5385,0.9274,1.4107,1.9079,1.9442,0,1.5427,1.5199,2.1977,1.0863,1.1269,1.2845,2.2045,0.9434,1.1358,1.3454,1.8921,1.5297,1.7029,2.119],[4.8918,4.9598,5.0922,4.9629,4.9204,4.5022,4.994,4.8311,5.1323,4.9143,4.7487,4.8052,5.0339,5.4498,4.981,4.7085,4.8528,4.8477,4.4878,4.777,4.5673,4.7265,5.3787,4.5022,4.5585,4.7634,4.6573,4.7823,4.8672,4.8415,4.8146,4.6497,4.8785,4.8744,4.8683,5.0922,4.8969,4.993,5.2058,4.8052,4.9598,5.2297,5.1942,4.576,4.392,4.9457,4.7371,5.0408,4.7686,4.9173,1.5297,1.4387,1.3229,2.3707,1.4866,1.772,1.2083,3.1953,1.5969,2.3643,3.1654,1.7578,2.4597,1.4491,2.4393,1.6401,1.634,2.2249,1.8628,2.4249,1.0954,2.0421,1.4526,1.6279,1.7776,1.6401,1.5,1.0817,1.5362,2.7148,2.5632,2.6851,2.2517,1.2124,1.7292,1.3928,1.3675,1.9647,2.0273,2.2847,2.0396,1.4832,2.2113,3.1859,2.0372,1.9799,1.9442,1.7776,3.2711,2.0445,0.4243,1.1136,0.9899,0.781,0.5292,1.7146,2.1142,1.4491,1.1705,1.0536,0.7,0.9165,0.7141,1.3,0.9274,0.3873,0.755,1.8358,2.0736,1.6432,0.6481,1.2247,1.9209,1.1576,0.5196,1.1705,1.1705,1.0247,0.6782,1.2845,1.4387,1.8762,0.6403,1.1916,1.2961,1.5427,0,0.6856,1.118,0.7616,0.5,0.8426,1.1136,0.6245,0.4359,0.7,1.1916,0.7211,0.2449,0.9644],[4.6065,4.6508,4.8062,4.669,4.6454,4.2474,4.7318,4.5398,4.8384,4.5978,4.4632,4.5188,4.7191,5.1643,4.7138,4.4878,4.6087,4.5727,4.2036,4.52,4.2532,4.4733,5.1284,4.2261,4.2626,4.443,4.3841,4.49,4.5717,4.5464,4.5089,4.3646,4.6184,4.6249,4.5618,4.7979,4.6011,4.7117,4.9204,4.51,4.6915,4.9132,4.9204,4.3324,4.1352,4.6508,4.4665,4.756,4.4866,4.6228,1.0817,1.0488,0.8367,1.9875,1,1.3528,0.8544,2.8671,1.0677,2.0785,2.7946,1.4283,1.9647,0.9644,2.1307,1.2083,1.3191,1.7664,1.3928,2.0125,0.866,1.6371,0.9055,1.0863,1.3153,1.1916,0.9487,0.6,1.1358,2.3195,2.1633,2.276,1.8547,0.7211,1.4491,1.1358,0.9055,1.4526,1.6912,1.9157,1.6217,1.0344,1.7944,2.8425,1.6553,1.5969,1.5716,1.3304,2.9648,1.6703,0.8888,0.8307,0.866,0.2449,0.5196,1.6583,1.9026,1.2207,0.7348,1.3191,0.469,0.4583,0.5099,1.0677,0.9849,0.5477,0.1414,1.9442,2.0372,1.1446,0.7416,1.063,1.8055,0.728,0.5099,0.9487,0.7874,0.6782,0.4359,0.8832,1.2083,1.8947,0.5099,0.5916,0.7141,1.5199,0.6856,0,0.8124,0.5916,0.6782,0.8124,0.8307,0.7616,0.8124,0.6633,0.7937,0.3873,0.6245,0.6481],[3.8962,3.9154,4.0669,3.9268,3.9345,3.5693,3.9912,3.8223,4.0853,3.873,3.7815,3.7947,3.9862,4.4125,4.0694,3.8601,3.9217,3.8562,3.5482,3.8197,3.5623,3.7616,4.3955,3.4928,3.5454,3.7148,3.6551,3.7868,3.8626,3.8118,3.7749,3.6565,3.9535,3.9762,3.8301,4.0694,3.9128,4.0025,4.1677,3.7974,3.9686,4.1521,4.1725,3.5958,3.438,3.9051,3.7749,4.015,3.7987,3.9,1.1,0.6164,0.9592,1.2767,0.6481,0.6856,0.4796,2.1119,0.8124,1.3038,2.0809,0.6782,1.3856,0.4359,1.3638,0.9055,0.5831,1.1225,0.9274,1.3077,0.2236,0.9695,0.6633,0.6481,0.8185,0.8246,0.9165,0.7348,0.4359,1.6062,1.4491,1.5684,1.1402,0.469,0.7348,0.5385,0.7746,0.995,0.9487,1.179,0.9644,0.4583,1.0954,2.0928,0.9274,0.9,0.8426,0.7416,2.1886,0.9327,1.4526,0.4796,1.5843,0.8602,1.1874,2.4269,1.249,1.9875,1.3191,1.995,0.6481,0.7141,1.1045,0.6481,0.728,0.8367,0.8602,2.7019,2.7767,0.8775,1.382,0.5,2.5652,0.4359,1.2166,1.7088,0.2828,0.1414,0.9644,1.5748,1.9235,2.6173,1,0.5568,0.9849,2.1977,1.118,0.8124,0,1.1269,1.2247,1.077,0.4796,1.4629,1.3711,0.9487,0.6245,0.6708,0.9,0.3162],[4.7969,4.86,5.0269,4.9102,4.8446,4.4125,4.9619,4.7455,5.0892,4.8177,4.6293,4.7487,4.9417,5.4093,4.8239,4.6076,4.7529,4.7582,4.3428,4.7096,4.4317,4.6583,5.3395,4.4193,4.5122,4.6551,4.5858,4.6765,4.7529,4.7854,4.7392,4.5211,4.8062,4.7728,4.777,4.987,4.7476,4.9244,5.1653,4.7064,4.8806,5.143,5.1653,4.5233,4.344,4.8642,4.6669,4.991,4.6626,4.8229,1,1.1958,0.781,2.2804,1.118,1.7263,1.0677,3.1796,1.1874,2.4062,3.1048,1.6763,2.1886,1.2884,2.3685,1.2369,1.6941,2.0664,1.5716,2.3022,1.2083,1.8248,1.1533,1.4248,1.4629,1.261,0.9747,0.6083,1.4213,2.5515,2.4515,2.5593,2.1048,1.1446,1.852,1.4,0.9434,1.6248,2.0075,2.2181,2.005,1.3342,2.0567,3.1417,1.9824,1.9235,1.8868,1.5427,3.2187,1.9647,0.9592,1.2247,0.5477,0.728,0.5831,1.3928,2.3087,1.0488,0.8062,0.995,0.5196,0.6782,0.1732,1.4036,1.2166,0.5568,0.5196,1.6823,1.7833,1.4629,0.3742,1.4283,1.5588,0.9274,0.4123,0.7416,1.0149,0.995,0.6164,0.7141,0.9327,1.5811,0.6245,0.9487,1.1916,1.0863,0.7616,0.5916,1.1269,0,0.4123,0.3606,1.2247,0.5568,0.5745,0.3606,0.9592,0.469,0.7874,1.0909],[5.02,5.0725,5.2288,5.1049,5.0616,4.6411,5.1527,4.9629,5.2735,5.0339,4.8683,4.9538,5.1527,5.5955,5.0813,4.8477,4.982,4.9769,4.5946,4.9265,4.6723,4.8713,5.5371,4.6282,4.7149,4.8724,4.7937,4.9051,4.982,4.985,4.9447,4.7529,5.0349,5.013,4.989,5.2058,4.993,5.14,5.3507,4.9295,5.0941,5.3273,5.3507,4.7212,4.5541,5.0666,4.8877,5.1865,4.8959,5.0408,1.382,1.456,1.1576,2.4187,1.3928,1.8735,1.2845,3.3136,1.5033,2.51,3.2357,1.8493,2.4125,1.4866,2.5417,1.562,1.8,2.276,1.755,2.4799,1.2845,2.0543,1.3491,1.6432,1.7407,1.5684,1.3191,0.9274,1.5969,2.7604,2.6192,2.7386,2.3022,1.241,1.9287,1.5588,1.2728,1.8574,2.1633,2.3601,2.1378,1.5395,2.2494,3.2833,2.1307,2.1,2.0518,1.7861,3.3719,2.1331,0.6083,1.2124,0.5916,0.7483,0.3606,1.382,2.3022,1.118,0.8718,0.8718,0.6782,0.7681,0.3464,1.3711,1.0724,0.4472,0.6481,1.6553,1.7176,1.5716,0.2646,1.3964,1.5684,1.0817,0.3742,0.8832,1.1576,1.1045,0.5196,0.9695,1.0392,1.6523,0.469,1.1446,1.2689,1.1269,0.5,0.6782,1.2247,0.4123,0,0.5477,1.2124,0.3464,0.2449,0.4243,1.063,0.6083,0.6245,1.1225],[4.6368,4.7021,4.8683,4.7603,4.6861,4.2497,4.8031,4.5902,4.9386,4.669,4.4699,4.6,4.7906,5.2545,4.6519,4.4385,4.576,4.5924,4.1821,4.5486,4.279,4.4911,5.173,4.2521,4.3761,4.5033,4.4227,4.5188,4.5913,4.6379,4.5902,4.3486,4.6573,4.6119,4.6228,4.8208,4.5793,4.7728,5.011,4.5497,4.7127,4.984,5.011,4.3486,4.1929,4.7021,4.5155,4.8374,4.5044,4.6637,0.995,1.1225,0.8246,2.1932,1.0677,1.7,1.0247,3.0692,1.1747,2.3022,3.0116,1.5684,2.126,1.2845,2.2316,1.1576,1.6432,2.0149,1.5166,2.2204,1.1619,1.7146,1.1832,1.4491,1.3892,1.1832,1,0.6481,1.3601,2.4372,2.3622,2.4698,2.005,1.2083,1.8055,1.3229,0.9165,1.578,1.9235,2.1284,1.9774,1.3077,1.9698,3.0299,1.9131,1.8628,1.8138,1.4731,3.0741,1.8788,1.118,1.2369,0.8544,0.9487,0.8185,1.6703,2.2539,1.3748,1.0677,1.1747,0.5099,0.781,0.469,1.3784,1.1446,0.5477,0.7616,1.9235,2.0322,1.5067,0.6083,1.382,1.8385,0.9,0.6928,1.077,0.9592,0.9695,0.7937,1.0392,1.2247,1.8083,0.7746,1.044,1.3964,1.2845,0.8426,0.8124,1.077,0.3606,0.5477,0,1.2369,0.8124,0.6928,0.2449,0.9434,0.5196,0.8185,1.1225],[4.2083,4.1809,4.3347,4.1773,4.2462,3.9256,4.2638,4.1207,4.3105,4.1437,4.1243,4.078,4.245,4.6454,4.4486,4.2556,4.2767,4.1689,3.9166,4.1497,3.8859,4.0866,4.6851,3.7908,3.8236,3.9837,3.9535,4.1049,4.1749,4.0743,4.0373,3.9825,4.3035,4.3497,4.1012,4.3578,4.2497,4.307,4.4023,4.1024,4.2755,4.3417,4.4204,3.9013,3.767,4.1641,4.1037,4.2743,4.1352,4.1929,1.4491,1.063,1.253,1.3491,0.9539,0.8602,0.9274,2.2249,1.1358,1.4318,2.1213,1.0344,1.5199,0.7348,1.6401,1.3077,0.8062,1.3454,0.9644,1.4697,0.6,1.2923,0.7,0.866,1.1832,1.2124,1.1619,0.9747,0.7746,1.8412,1.5843,1.7176,1.3892,0.3606,0.8775,0.9899,1.1358,1.1225,1.2207,1.3038,1.0392,0.8246,1.3077,2.2023,1.1,1.1832,1.1045,1.0954,2.3622,1.1747,1.3342,0,1.5684,0.7416,1.077,2.3707,1.118,1.9339,1.1619,2.0322,0.866,0.6325,1.1358,0.2646,0.5099,0.9,0.866,2.7331,2.6495,0.6782,1.4071,0.3162,2.488,0.5477,1.253,1.7407,0.5196,0.4796,0.8124,1.6217,1.8894,2.7055,0.8426,0.6481,0.7746,2.2045,1.1136,0.8307,0.4796,1.2247,1.2124,1.2369,0,1.4318,1.3748,1.0344,0.5477,0.7746,0.9487,0.3317],[5.2574,5.3207,5.4754,5.3498,5.2972,4.8683,5.3972,5.201,5.5236,5.2745,5.0971,5.1904,5.3972,5.8455,5.3047,5.0616,5.2173,5.2182,4.8177,5.1585,4.9041,5.1098,5.781,4.8765,4.9447,5.1166,5.0379,5.14,5.2211,5.2259,5.1875,4.997,5.2507,5.2297,5.2335,5.4534,5.2297,5.3722,5.6009,5.1672,5.3376,5.5911,5.5973,4.9709,4.7812,5.3188,5.1137,5.4314,5.1254,5.283,1.5133,1.6613,1.2884,2.6665,1.6062,2.0809,1.4799,3.5637,1.6793,2.7604,3.4828,2.0928,2.6344,1.6823,2.7964,1.755,2.0199,2.486,1.99,2.7148,1.5067,2.2935,1.5427,1.8166,1.9519,1.772,1.4765,1.1045,1.8248,3.0033,2.8601,2.9766,2.5417,1.4213,2.1448,1.7692,1.4491,2.0761,2.3917,2.6058,2.3473,1.7407,2.486,3.5355,2.3622,2.313,2.2782,2.0025,3.6373,2.3685,0.5568,1.4318,0.4123,0.8246,0.3873,1.1,2.5338,0.866,0.8718,0.6325,0.9055,0.9644,0.4899,1.6125,1.3454,0.7211,0.7348,1.3491,1.4731,1.7578,0.2236,1.6401,1.3038,1.3229,0.3162,0.6481,1.4071,1.3342,0.6708,0.8367,0.8485,1.382,0.6481,1.3,1.3229,0.9434,0.6245,0.7616,1.4629,0.5568,0.3464,0.8124,1.4318,0,0.3162,0.7348,1.3077,0.8426,0.8062,1.3191],[5.1361,5.2067,5.3535,5.2326,5.173,4.7392,5.2678,5.0823,5.4065,5.1653,4.978,5.0715,5.2868,5.7245,5.1807,4.9254,5.0813,5.0922,4.7,5.0289,4.7948,4.9769,5.6462,4.7497,4.8322,5.008,4.9112,5.022,5.1029,5.1098,5.0744,4.8734,5.1274,5.102,5.1196,5.3329,5.1118,5.2517,5.48,5.0498,5.2086,5.4809,5.4727,4.8322,4.654,5.199,4.991,5.3104,5.005,5.1643,1.5199,1.5937,1.3115,2.6019,1.5811,2.0322,1.4036,3.4728,1.6793,2.6571,3.4161,1.995,2.6153,1.6523,2.687,1.7146,1.9339,2.4454,1.9748,2.6552,1.3964,2.2226,1.562,1.8166,1.9105,1.7321,1.51,1.1045,1.7578,2.9292,2.7964,2.9155,2.4698,1.4213,2.0543,1.6583,1.4283,2.0712,2.3022,2.5318,2.3043,1.6941,2.4249,3.4496,2.2935,2.2428,2.2023,1.9519,3.5285,2.2913,0.5,1.3748,0.6708,0.9055,0.4796,1.3675,2.4413,1.1705,1.0677,0.7071,0.8124,0.9849,0.5477,1.5427,1.1958,0.5477,0.8124,1.5297,1.7234,1.7861,0.3,1.533,1.5811,1.2845,0.4,0.9165,1.3416,1.257,0.7141,1.077,1.1225,1.5588,0.6633,1.3304,1.4387,1.1358,0.4359,0.8124,1.3711,0.5745,0.2449,0.6928,1.3748,0.3162,0,0.6164,1.2845,0.7937,0.6245,1.257],[4.654,4.7,4.8642,4.7455,4.7011,4.2849,4.7969,4.5989,4.9143,4.6669,4.5033,4.5978,4.7843,5.2355,4.7138,4.5011,4.6174,4.6098,4.2297,4.5706,4.3023,4.5111,5.1788,4.2591,4.3669,4.5011,4.4294,4.5387,4.6109,4.6271,4.5815,4.3761,4.6893,4.6615,4.6206,4.8311,4.6163,4.7833,4.991,4.5629,4.7276,4.9538,4.995,4.3578,4.2071,4.6957,4.5354,4.827,4.5332,4.6723,1.0909,1.1225,0.8832,2.0905,1.0392,1.5906,0.995,2.9833,1.1747,2.2,2.9103,1.51,2.064,1.1958,2.1863,1.2083,1.5297,1.9494,1.4213,2.1424,1.044,1.6852,1.0677,1.3638,1.382,1.2083,1.01,0.6325,1.2767,2.3958,2.2804,2.3958,1.9494,1.0392,1.6793,1.2767,0.9487,1.5133,1.8493,2.0322,1.8574,1.2369,1.9026,2.9462,1.8166,1.7916,1.7349,1.4387,3.015,1.8028,0.9644,1.0344,0.8307,0.7616,0.6403,1.6763,2.0833,1.3528,0.9274,1.2083,0.4243,0.5916,0.3742,1.1747,0.9327,0.3742,0.6164,1.9748,2.0125,1.3454,0.5745,1.1958,1.8385,0.7681,0.6164,1.0863,0.8367,0.8367,0.5745,1.0488,1.2247,1.9,0.5477,0.922,1.2207,1.3454,0.7,0.6633,0.9487,0.3606,0.4243,0.2449,1.0344,0.7348,0.6164,0,0.781,0.3606,0.6708,0.9487],[4.2767,4.2497,4.4306,4.2884,4.3301,3.9887,4.3841,4.2,4.4294,4.2202,4.1701,4.1845,4.3243,4.7645,4.4531,4.2977,4.3255,4.2379,3.937,4.2356,3.9243,4.1689,4.7948,3.8639,3.9446,4.0485,4.0386,4.1653,4.2273,4.1833,4.1304,4.015,4.3886,4.4023,4.1785,4.417,4.2685,4.4011,4.5211,4.1701,4.352,4.4193,4.5475,3.9925,3.8717,4.245,4.1929,4.3852,4.1929,4.2638,1.1489,0.9539,0.9434,1.4283,0.6708,1.0296,0.9055,2.3812,0.8775,1.6462,2.2361,1.1,1.4107,0.7348,1.7234,1.063,1.0724,1.382,0.7141,1.5297,0.8367,1.2207,0.4123,0.8426,1.01,0.9747,0.7937,0.6708,0.8124,1.852,1.6523,1.7748,1.4107,0.4796,1.2124,1.1136,0.8775,0.8718,1.382,1.4142,1.2247,0.8367,1.3229,2.3302,1.2369,1.3191,1.2329,1.01,2.4658,1.2728,1.4142,0.5477,1.3191,0.728,1.01,2.1307,1.5,1.6912,0.9,1.8947,0.7416,0.3742,0.8888,0.6083,0.7746,0.866,0.7416,2.5749,2.3958,0.5831,1.2247,0.7746,2.2249,0.2449,1.1533,1.5199,0.3873,0.5568,0.7071,1.3379,1.5843,2.494,0.7416,0.5099,0.8124,1.8921,1.1916,0.7937,0.6245,0.9592,1.063,0.9434,0.5477,1.3077,1.2845,0.781,0,0.5831,1.0677,0.6557],[4.4598,4.4989,4.6615,4.5332,4.5044,4.1024,4.5935,4.3977,4.7011,4.4576,4.3162,4.3875,4.576,5.0259,4.553,4.3417,4.4486,4.4204,4.0522,4.3795,4.1061,4.3243,4.985,4.0682,4.1449,4.2953,4.2344,4.344,4.4193,4.4136,4.3704,4.1976,4.4944,4.4855,4.4159,4.64,4.4385,4.5793,4.7812,4.3646,4.5387,4.7529,4.7854,4.1737,4.0062,4.4967,4.3359,4.6184,4.3428,4.4744,0.9487,0.8888,0.7141,1.8493,0.8062,1.2884,0.7348,2.7441,0.9327,1.957,2.6721,1.2689,1.8248,0.8832,1.9672,1.0247,1.245,1.6703,1.2124,1.8868,0.7746,1.4595,0.7937,1.044,1.1489,1.005,0.8062,0.4123,1,2.1656,2.0322,2.1471,1.7059,0.7141,1.3964,1.0296,0.7416,1.2884,1.5843,1.7833,1.562,0.9381,1.6523,2.7111,1.546,1.51,1.4629,1.1832,2.8036,1.5427,1.01,0.7746,0.9274,0.5,0.6325,1.7833,1.8412,1.3784,0.8307,1.382,0.2236,0.3464,0.4359,0.9644,0.8367,0.3873,0.3606,2.0905,2.1401,1.0863,0.7348,0.9695,1.9313,0.5099,0.6245,1.1,0.5745,0.5385,0.469,1.005,1.2923,2.01,0.5,0.5831,0.9165,1.5297,0.7211,0.3873,0.6708,0.469,0.6083,0.5196,0.7746,0.8426,0.7937,0.3606,0.5831,0,0.6164,0.6403],[4.6508,4.7181,4.8487,4.7191,4.6787,4.265,4.7497,4.5891,4.8888,4.6723,4.5111,4.5618,4.7917,5.2058,4.7508,4.48,4.6163,4.6065,4.2544,4.5365,4.329,4.4855,5.1352,4.2603,4.3151,4.5222,4.4147,4.542,4.6271,4.5978,4.5717,4.4113,4.6411,4.6411,4.626,4.8508,4.6605,4.7508,4.9619,4.564,4.7181,4.991,4.9497,4.3336,4.1509,4.7032,4.4967,4.7969,4.5299,4.6755,1.4071,1.2369,1.2124,2.1587,1.3153,1.5556,1,2.9648,1.4318,2.1331,2.9496,1.5264,2.265,1.249,2.2023,1.4663,1.4036,2.0075,1.7,2.2045,0.8602,1.8248,1.3077,1.4387,1.5811,1.4595,1.3748,0.9644,1.3191,2.488,2.3431,2.4637,2.0273,1.0536,1.5,1.1576,1.2124,1.7944,1.7916,2.064,1.8276,1.2728,1.9925,2.958,1.8138,1.7493,1.7146,1.5684,3.0364,1.8166,0.6481,0.9487,1.1225,0.7416,0.6481,1.8974,1.9157,1.5875,1.2124,1.253,0.5568,0.8367,0.755,1.1446,0.7874,0.3,0.7141,2.0273,2.2672,1.51,0.7874,1.0296,2.0952,1,0.6245,1.2845,0.9849,0.8185,0.6928,1.3454,1.5652,2.0347,0.6708,1.0488,1.2247,1.7029,0.2449,0.6245,0.9,0.7874,0.6245,0.8185,0.9487,0.8062,0.6245,0.6708,1.0677,0.6164,0,0.7681],[4.14,4.1533,4.2988,4.1497,4.1737,3.8184,4.2178,4.0608,4.3023,4.1061,4.0324,4.0224,4.2178,4.6314,4.3336,4.1134,4.1785,4.1024,3.8066,4.0608,3.8118,4.0062,4.6282,3.739,3.7643,3.9522,3.8962,4.0324,4.111,4.0361,4.0037,3.9154,4.1893,4.2249,4.0657,4.3151,4.1725,4.2356,4.3875,4.0398,4.2131,4.3749,4.392,3.8406,3.6715,4.1413,4.0112,4.2403,4.046,4.1413,1.253,0.8602,1.0677,1.4526,0.8602,0.8307,0.6708,2.2891,1,1.4765,2.2383,0.9487,1.5811,0.6083,1.6125,1.1402,0.7348,1.3191,1.0863,1.5067,0.3606,1.241,0.7348,0.7746,1.0724,1.0677,1.0488,0.8124,0.6856,1.8439,1.6432,1.7664,1.3784,0.3742,0.8367,0.755,0.9487,1.179,1.1576,1.3675,1.0817,0.6708,1.3191,2.276,1.1136,1.1,1.0536,0.995,2.4062,1.1533,1.245,0.3317,1.4731,0.6481,1.005,2.2869,1.2728,1.8466,1.1747,1.8815,0.6633,0.6245,1.0296,0.5831,0.6403,0.7616,0.7211,2.569,2.6249,0.866,1.2845,0.4583,2.4249,0.5385,1.0863,1.5937,0.469,0.2828,0.7937,1.49,1.8166,2.5239,0.8367,0.5385,0.781,2.119,0.9644,0.6481,0.3162,1.0909,1.1225,1.1225,0.3317,1.3191,1.257,0.9487,0.6557,0.6403,0.7681,0]],"ids":["setosa1","setosa2","setosa3","setosa4","setosa5","setosa6","setosa7","setosa8","setosa9","setosa10","setosa11","setosa12","setosa13","setosa14","setosa15","setosa16","setosa17","setosa18","setosa19","setosa20","setosa21","setosa22","setosa23","setosa24","setosa25","setosa26","setosa27","setosa28","setosa29","setosa30","setosa31","setosa32","setosa33","setosa34","setosa35","setosa36","setosa37","setosa38","setosa39","setosa40","setosa41","setosa42","setosa43","setosa44","setosa45","setosa46","setosa47","setosa48","setosa49","setosa50","versicolor1","versicolor2","versicolor3","versicolor4","versicolor5","versicolor6","versicolor7","versicolor8","versicolor9","versicolor10","versicolor11","versicolor12","versicolor13","versicolor14","versicolor15","versicolor16","versicolor17","versicolor18","versicolor19","versicolor20","versicolor21","versicolor22","versicolor23","versicolor24","versicolor25","versicolor26","versicolor27","versicolor28","versicolor29","versicolor30","versicolor31","versicolor32","versicolor33","versicolor34","versicolor35","versicolor36","versicolor37","versicolor38","versicolor39","versicolor40","versicolor41","versicolor42","versicolor43","versicolor44","versicolor45","versicolor46","versicolor47","versicolor48","versicolor49","versicolor50","virginica1","virginica2","virginica3","virginica4","virginica5","virginica6","virginica7","virginica8","virginica9","virginica10","virginica11","virginica12","virginica13","virginica14","virginica15","virginica16","virginica17","virginica18","virginica19","virginica20","virginica21","virginica22","virginica23","virginica24","virginica25","virginica26","virginica27","virginica28","virginica29","virginica30","virginica31","virginica32","virginica33","virginica34","virginica35","virginica36","virginica37","virginica38","virginica39","virginica40","virginica41","virginica42","virginica43","virginica44","virginica45","virginica46","virginica47","virginica48","virginica49","virginica50"],"colors":["rgb(217,0,0)","rgb(217,9,0)","rgb(217,17,0)","rgb(217,26,0)","rgb(217,35,0)","rgb(217,43,0)","rgb(217,52,0)","rgb(217,61,0)","rgb(217,69,0)","rgb(217,78,0)","rgb(217,87,0)","rgb(217,95,0)","rgb(217,104,0)","rgb(217,113,0)","rgb(217,121,0)","rgb(217,130,0)","rgb(217,139,0)","rgb(217,147,0)","rgb(217,156,0)","rgb(217,165,0)","rgb(217,173,0)","rgb(217,182,0)","rgb(217,191,0)","rgb(217,199,0)","rgb(217,208,0)","rgb(217,217,0)","rgb(208,217,0)","rgb(199,217,0)","rgb(191,217,0)","rgb(182,217,0)","rgb(173,217,0)","rgb(165,217,0)","rgb(156,217,0)","rgb(147,217,0)","rgb(139,217,0)","rgb(130,217,0)","rgb(121,217,0)","rgb(113,217,0)","rgb(104,217,0)","rgb(95,217,0)","rgb(87,217,0)","rgb(78,217,0)","rgb(69,217,0)","rgb(61,217,0)","rgb(52,217,0)","rgb(43,217,0)","rgb(35,217,0)","rgb(26,217,0)","rgb(17,217,0)","rgb(9,217,0)","rgb(0,217,0)","rgb(0,217,9)","rgb(0,217,17)","rgb(0,217,26)","rgb(0,217,35)","rgb(0,217,43)","rgb(0,217,52)","rgb(0,217,61)","rgb(0,217,69)","rgb(0,217,78)","rgb(0,217,87)","rgb(0,217,95)","rgb(0,217,104)","rgb(0,217,113)","rgb(0,217,121)","rgb(0,217,130)","rgb(0,217,139)","rgb(0,217,147)","rgb(0,217,156)","rgb(0,217,165)","rgb(0,217,173)","rgb(0,217,182)","rgb(0,217,191)","rgb(0,217,199)","rgb(0,217,208)","rgb(0,217,217)","rgb(0,208,217)","rgb(0,199,217)","rgb(0,191,217)","rgb(0,182,217)","rgb(0,173,217)","rgb(0,165,217)","rgb(0,156,217)","rgb(0,147,217)","rgb(0,139,217)","rgb(0,130,217)","rgb(0,121,217)","rgb(0,113,217)","rgb(0,104,217)","rgb(0,95,217)","rgb(0,87,217)","rgb(0,78,217)","rgb(0,69,217)","rgb(0,61,217)","rgb(0,52,217)","rgb(0,43,217)","rgb(0,35,217)","rgb(0,26,217)","rgb(0,17,217)","rgb(0,9,217)","rgb(0,0,217)","rgb(9,0,217)","rgb(17,0,217)","rgb(26,0,217)","rgb(35,0,217)","rgb(43,0,217)","rgb(52,0,217)","rgb(61,0,217)","rgb(69,0,217)","rgb(78,0,217)","rgb(87,0,217)","rgb(95,0,217)","rgb(104,0,217)","rgb(113,0,217)","rgb(121,0,217)","rgb(130,0,217)","rgb(139,0,217)","rgb(147,0,217)","rgb(156,0,217)","rgb(165,0,217)","rgb(173,0,217)","rgb(182,0,217)","rgb(191,0,217)","rgb(199,0,217)","rgb(208,0,217)","rgb(217,0,217)","rgb(217,0,208)","rgb(217,0,199)","rgb(217,0,191)","rgb(217,0,182)","rgb(217,0,173)","rgb(217,0,165)","rgb(217,0,156)","rgb(217,0,147)","rgb(217,0,139)","rgb(217,0,130)","rgb(217,0,121)","rgb(217,0,113)","rgb(217,0,104)","rgb(217,0,95)","rgb(217,0,87)","rgb(217,0,78)","rgb(217,0,69)","rgb(217,0,61)","rgb(217,0,52)","rgb(217,0,43)","rgb(217,0,35)","rgb(217,0,26)","rgb(217,0,17)","rgb(217,0,9)"],"tol":[0.001],"focus_point":["setosa1"],"graph":[true],"circles":[14],"subsampling":[false],"legend_data":{"categories":["__nolegend__","__nolegend__","__nolegend__"],"colors":["__nolegend__","__nolegend__","__nolegend__"],"categoryvector":["__nolegend__","__nolegend__","__nolegend__"]},"title":["Iris dataset"]}
[truncated: 156,448 more chars]
