# Supplementary material for: Focused multidimensional scaling: interactive visualization for exploration of high-dimensional data
Source: BMC Bioinformatics. 2019 May 2;20:221. doi: 10.1186/s12859-019-2780-y (PMC6498510; doi:10.1186/s12859-019-2780-y)
Supplement: Supplementary file 1 — HTML file corresponding to https://lea-urpa.github.io/PaperSupplement.html. To view the file, download the zip file, unzip, and double click the HTML file to open in any browser with Javascript enabled. (ZIP 2891 kb) [file 12859_2019_2780_MOESM1_ESM.zip › urpa_focusedMDS_supplement/lib/linked-charts/style.css]

text.plainText{
	fill: #555;
	font-family: Consolas, courier;
}

text.label{
	fill: #aaa;
}

text.hover{
	fill: red;
	font-weight: bold;
}

text.selected{
	fill: black;
	font-weight: bold;
}

rect.selected{
	stroke-width: 2px;
	stroke: #ccc;
}

circle.selected{
	stroke-width: 2px;
	stroke: #ccc;	
}

circle.clicked {
	stroke-width: 2px;
	stroke: #123;
}

rect.hover{
	stroke: #aaa;
	stroke-width: 0.75px;
}

rect.selection {
	stroke: #333;
	stroke-dasharray: 4px;
	stroke-opacity: 0.5;
	fill: transparent;
}
rect.highlighter {
	stroke: #a33;
	stroke-dasharray: 4px;
	stroke-opacity: 0.7;
	fill: transparent;
}

.inform {
	position: absolute;
	width: 170px;
	height: auto;
	padding: 10px;
	background-color: white;
	-webkit-border-radius: 10px;
	-moz-border-radius: 10px;
	border-radius: 10px;
	-webkit-box-shadow: 4px 4px 10px rgba(0, 0, 0, 0.4);
	-moz-box-shadow: 4px 4px 10px rgba(0, 0, 0, 0.4);
	box-shadow: 4px 4px 10px rgba(0, 0, 0, 0.4);
	pointer-events: none;
	opacity: 0.7;
}

.hidden {
	display: none;
}
.blocked {
	display: none;
}

text{
	-webkit-touch-callout: none; /* iOS Safari */
	-webkit-user-select: none;   /* Chrome/Safari/Opera */
	-khtml-user-select: none;    /* Konqueror */
	-moz-user-select: none;      /* Firefox */
	-ms-user-select: none;       /* Internet Explorer/Edge */
}
