# Supplementary material for: Focused multidimensional scaling: interactive visualization for exploration of high-dimensional data
Source: BMC Bioinformatics. 2019 May 2;20:221. doi: 10.1186/s12859-019-2780-y (PMC6498510; doi:10.1186/s12859-019-2780-y)
Supplement: Supplementary file 1 — HTML file corresponding to https://lea-urpa.github.io/PaperSupplement.html. To view the file, download the zip file, unzip, and double click the HTML file to open in any browser with Javascript enabled. (ZIP 2891 kb) [file 12859_2019_2780_MOESM1_ESM.zip › urpa_focusedMDS_supplement/lib/distnet/distnet.css]

.tick text {
	font-size: 150%;
}

p#info {
	font-size: 22px;
}
