# Supplementary material for: Focused multidimensional scaling: interactive visualization for exploration of high-dimensional data
Source: BMC Bioinformatics. 2019 May 2;20:221. doi: 10.1186/s12859-019-2780-y (PMC6498510; doi:10.1186/s12859-019-2780-y)
Supplement: Supplementary file 1 — HTML file corresponding to https://lea-urpa.github.io/PaperSupplement.html. To view the file, download the zip file, unzip, and double click the HTML file to open in any browser with Javascript enabled. (ZIP 2891 kb) [file 12859_2019_2780_MOESM1_ESM.zip › urpa_focusedMDS_supplement/lib/majumderdata.js]

var majumderdata = {"distances":[[0,761.3975,495.8041,1480.8673,608.7751,812.2324,714.3847,1403.9429,947.6652,618.4032,774.8306,575.1769,586.7463,501.0158,622.469,631.6948,888.8686,1027.3601,767.609,959.7338,860.0119,944.5015,947.229,659.6717,357.2871,663.3855,852.7884,1133.1057,633.1414,1073.9997,1822.5289,661.7004,627.3224,1279.7716,1221.2852,2270.4437,478.4236,689.3226,647.4644,792.3938,615.2868,1936.3271,1450.8986,851.5157,490.0243,493.8339,846.7834,783.2536,675.2081,1139.6704,1697.2275,951.5258,961.4782,533.7139,476.16,434.9636,1171.5075,1225.3367],[761.3975,0,646.9375,1159.9364,613.7559,687.9229,631.316,1085.5433,980.4981,649.2417,570.567,1148.3384,1150.1252,850.8496,817.1051,750.3907,799.7372,908.2837,771.7742,931.7376,823.792,843.9787,858.9538,868.6385,836.4611,643.7662,730.4338,938.886,1183.2349,766.1285,1286.2552,634.3158,571.8434,889.7054,841.4815,1740.5027,669.772,801.5978,561.1018,611.268,519.5897,1409.5574,1012.3096,597.4786,567.4585,668.3954,626.7887,544.6906,677.6694,747.1739,1245.2332,721.8047,763.8625,727.1688,746.4128,653.916,854.3843,980.8519],[495.8041,646.9375,0,1488.684,571.8687,765.0042,633.5737,1287.8077,795.4518,621.2704,664.8018,738.8378,746.4126,542.9965,720.9911,738.3962,869.9158,955.141,787.7727,964.7547,843.0767,961.1021,901.1509,745.6739,515.2712,558.8458,749.4025,1124.419,783.8327,1002.8441,1734.2823,748.7045,620.5522,1169.9698,1100.916,2093.1794,386.5132,755.3742,588.2144,695.4634,532.2639,1800.5741,1341.9622,757.8486,437.9563,573.7407,766.7141,656.3084,592.4946,1034.4301,1611.248,978.1661,874.6783,476.6363,652.2019,367.1201,1056.7267,1191.6255],[1480.8673,1159.9364,1488.684,0,1331.7326,1223.055,1319.8026,1409.9052,1552.8234,1236.5368,1230.288,1834.2006,1849.7602,1479.576,1305.8198,1148.9652,1270.1927,1378.8204,1301.9794,1288.3288,1274.5202,1255.8938,1267.1955,1345.7728,1480.643,1337.2581,1254.5741,1143.6762,1920.9996,1123.5105,1331.6552,1099.4554,1230.2875,1232.615,1181.1761,1607.1047,1498.6943,1342.6568,1257.0335,1265.4491,1269.7778,1211.1451,1231.9197,1209.971,1309.6476,1387.3912,1184.6954,1248.1029,1375.7155,1194.814,1158.4752,1121.2146,1105.4809,1568.1092,1330.2973,1428.6043,1336.7268,1516.0199],[608.7751,613.7559,571.8687,1331.7326,0,783.0121,682.6107,1124.9068,980.8461,639.5476,564.185,1029.9002,1033.1007,693.1979,667.9034,652.4918,878.3916,1004.5604,808.9959,944.6333,853.924,924.9282,903.4173,811.9564,706.8506,532.2415,639.3414,1087.0983,1059.4519,862.4905,1545.9222,706.5908,659.562,960.0249,981.8058,2018.2216,551.4342,808.1252,523.9503,614.9384,494.9442,1616.6318,1189.5282,737.4848,568.8635,670.957,672.2567,626.9172,653.1629,816.6051,1407.6753,793.1298,899.7503,580.7732,659.2596,584.1833,933.6812,964.4997],[812.2324,687.9229,765.0042,1223.055,783.0121,0,828.7175,1310.4616,974.5461,840.9379,816.1859,1138.2197,1139.0705,857.1393,932.7573,830.6059,741.9134,881.3845,723.1669,831.7956,735.5616,767.3239,763.9386,769.1782,852.0447,748.4248,774.0099,1127.184,1211.3927,990.862,1507.3285,715.879,672.153,1084.1298,1018.0447,1854.6551,755.4247,901.7095,719.1077,881.0955,761.7971,1495.484,1269.4719,533.6579,575.8822,732.1473,794.3584,740.1559,747.4455,1029.4631,1416.0297,938.2391,894.551,784.0318,803.3214,702.4116,1099.4995,1224.2622],[714.3847,631.316,633.5737,1319.8026,682.6107,828.7175,0,983.7304,928.2837,518.6603,455.0551,1100.6031,1087.7582,730.9883,770.0025,740.7509,858.3916,952.0786,862.7506,943.9185,846.1497,943.2868,882.3252,903.9402,744.6913,447.7487,778.8459,1161.4186,1147.4476,737.389,1376.3539,731.1389,666.5886,889.753,812.3067,1786.935,707.5133,773.5109,568.7866,699.0179,654.3545,1478.1041,1101.2005,786.7258,688.466,754.4068,635.1777,546.9712,675.5579,869.4335,1332.3227,848.0505,799.1381,709.0438,727.2674,588.6842,722.3027,980.9098],[1403.9429,1085.5433,1287.8077,1409.9052,1124.9068,1310.4616,983.7304,0,1255.2733,1028.5357,889.5662,1892.0887,1887.8779,1311.721,1231.2481,1201.3155,1206.1225,1318.0105,1299.6854,1312.3464,1196.121,1287.7864,1208.4207,1390.6857,1392.3542,1053.2594,1193.0728,1384.7775,1942.5388,857.0881,1199.4445,1189.1858,1150.0387,760.3828,879.4418,1351.1605,1364.0534,1297.3726,1184.6746,992.0073,1121.802,1103.4007,1062.0954,1181.2379,1329.4608,1368.5946,1042.0588,961.2262,1197.5967,873.8156,1102.094,895.489,1052.1423,1379.385,1390.4858,1298.5149,682.0758,1130.637],[947.6652,980.4981,795.4518,1552.8234,980.8461,974.5461,928.2837,1255.2733,0,986.1695,998.7405,1235.5392,1215.8585,869.2224,963.2849,1004.0205,1035.9193,1197.4961,1031.6917,1112.2872,991.7772,1135.3814,1028.2834,985.5921,905.9479,803.4345,956.2809,1234.7973,1284.0027,1162.2648,1729.9111,1015.9828,914.0307,1174.1167,1129.8175,1957.5374,833.5716,979.6404,974.2501,926.7307,923.3644,1638.331,1468.3608,972.4105,880.8263,889.6126,1038.0371,917.8668,823.1228,1133.1968,1526.0378,1095.9208,972.9835,857.968,1023.7864,863.591,1061.9808,1360.9616],[618.4032,649.2417,621.2704,1236.5368,639.5476,840.9379,518.6603,1028.5357,986.1695,0,537.8111,1003.8063,1008.3736,641.1187,684.5435,617.0233,895.6226,989.0995,874.7666,986.4787,831.6691,978.1393,870.3021,805.2162,616.3711,504.8124,712.5601,1162.6693,1071.3571,723.3257,1469.8291,693.0939,637.4274,991.0837,927.61,1873.7761,665.3103,711.5803,542.0265,704.2702,639.4736,1553.4896,1122.6434,813.5153,608.749,696.6543,585.2539,543.8331,684.2435,913.2101,1404.6682,768.4705,831.3611,686.6983,616.6187,586.2657,825.4272,1022.9225],[774.8306,570.567,664.8018,1230.288,564.185,816.1859,455.0551,889.5662,998.7405,537.8111,0,1223.4373,1217.2318,820.2415,705.0985,707.0322,877.4458,990.4014,903.7536,1006.3466,844.9675,986.3154,886.3751,914.8565,770.6088,490.7238,750.6522,1086.3882,1295.6156,686.3725,1349.8268,726.2404,697.5554,779.9371,769.8299,1720.9131,720.9394,849.3214,618.4932,584.0209,597.6537,1377.5538,1079.4819,735.6769,680.5987,731.1549,571.277,455.1387,735.0521,802.8553,1213.7005,729.3389,784.4456,769.7286,784.2247,698.9649,649.8119,913.649],[575.1769,1148.3384,738.8378,1834.2006,1029.9002,1138.2197,1100.6031,1892.0887,1235.5392,1003.8063,1223.4373,0,113.5092,730.3087,924.4606,977.4275,1237.9985,1349.9385,1090.979,1350.8694,1225.4491,1309.5748,1302.1435,935.0168,644.7616,1015.4407,1153.5418,1539.4382,158.5873,1493.5615,2226.8758,1050.712,940.9134,1801.4256,1703.9418,2686.2662,725.8431,978.0633,978.9951,1260.2188,1046.7375,2407.1345,1880.8793,1195.0169,797.4577,755.6304,1236.486,1204.3366,964.9194,1600.1369,2171.9826,1406.8965,1408.9326,808.7329,719.1052,723.7051,1670.8191,1656.187],[586.7463,1150.1252,746.4126,1849.7602,1033.1007,1139.0705,1087.7582,1887.8779,1215.8585,1008.3736,1217.2318,113.5092,0,737.6882,914.1476,971.7898,1244.8084,1353.6375,1104.0018,1355.2572,1221.4555,1324.1815,1293.9597,939.7613,637.84,1003.7397,1153.3824,1534.2387,183.7667,1475.5818,2229.4939,1052.6139,952.9592,1793.5309,1699.543,2672.8267,728.943,961.5482,986.9485,1252.4519,1038.372,2397.9157,1878.9839,1192.0855,806.2729,755.8669,1232.1558,1200.3582,955.7828,1608.6058,2166.9718,1405.2957,1400.8952,803.9696,713.9661,721.0435,1658.9491,1645.6808],[501.0158,850.8496,542.9965,1479.576,693.1979,857.1393,730.9883,1311.721,869.2224,641.1187,820.2415,730.3087,737.6882,0,688.0367,684.4234,920.2746,1077.8894,879.1895,1032.4399,866.9542,1014.006,920.3964,771.3871,467.5925,662.3548,815.4785,1180.3387,804.8951,1072.9436,1828.2917,761.7869,678.5226,1206.1452,1167.8529,2134.9586,600.2712,680.1808,736.4165,755.4074,669.3301,1879.5471,1466.9856,864.0915,627.7885,653.9884,883.3837,799.4205,644.3712,1095.8681,1689.0121,945.2192,972.7912,646.6364,591.1444,606.7775,1116.5454,1337.5396],[622.469,817.1051,720.9911,1305.8198,667.9034,932.7573,770.0025,1231.2481,963.2849,684.5435,705.0985,924.4606,914.1476,688.0367,0,642.1471,975.4199,1131.1057,944.0928,1051.2304,933.789,1027.0561,962.509,845.0633,618.448,643.9004,727.0228,1009.0541,999.0915,971.1705,1682.2595,753.8905,651.0021,1114.0042,1103.837,2086.1991,754.3962,733.5834,783.5355,739.4036,654.0413,1655.5594,1305.7222,888.0444,793.9438,723.0031,674.8488,735.2259,649.633,1049.9536,1457.1172,901.2932,865.1713,801.0943,592.4536,759.8901,1078.293,1232.8177],[631.6948,750.3907,738.3962,1148.9652,652.4918,830.6059,740.7509,1201.3155,1004.0205,617.0233,707.0322,977.4275,971.7898,684.4234,642.1471,0,862.8838,1016.0132,813.8785,934.0986,778.7297,906.8876,829.2145,678.8733,626.386,658.2251,662.26,985.7052,1058.0143,830.0801,1585.337,540.7399,609.8435,1024.8369,979.5182,1911.3902,742.5299,672.2173,689.252,808.558,708.4488,1522.1942,1192.9468,794.8379,660.5189,650.3372,635.6056,699.4753,686.4677,1032.8698,1322.6773,730.5261,760.075,807.4267,480.7081,694.9744,994.6176,1159.6939],[888.8686,799.7372,869.9158,1270.1927,878.3916,741.9134,858.3916,1206.1225,1035.9193,895.6226,877.4458,1237.9985,1244.8084,920.2746,975.4199,862.8838,0,467.881,375.2574,435.673,447.0241,433.7624,481.6496,568.4856,950.7275,793.5398,923.4857,1112.4685,1290.6724,947.3312,1252.154,806.8482,613.9011,1091.4253,1039.1257,1779.6095,790.1172,979.7782,845.179,793.2257,725.6335,1469.6323,1123.6921,626.7776,677.443,761.9391,825.3541,741.112,843.8668,1056.5418,1229.7454,946.1989,953.4874,803.0117,884.3823,814.1709,1135.9609,1262.885],[1027.3601,908.2837,955.141,1378.8204,1004.5604,881.3845,952.0786,1318.0105,1197.4961,989.0995,990.4014,1349.9385,1353.6375,1077.8894,1131.1057,1016.0132,467.881,0,471.1095,462.6173,559.2292,489.3632,559.1184,705.0071,1052.5798,881.9269,1105.9172,1291.2969,1397.6894,1030.6695,1251.5048,939.2019,781.9055,1223.2023,1169.3401,1838.1832,883.8912,1128.4197,968.3232,911.1095,833.0059,1534.371,1143.8962,756.4945,778.6383,862.8413,967.551,866.7572,1004.2229,1086.0063,1310.3114,1066.955,1087.5925,889.9703,1058.6085,904.2993,1221.9,1279.9242],[767.609,771.7742,787.7727,1301.9794,808.9959,723.1669,862.7506,1299.6854,1031.6917,874.7666,903.7536,1090.979,1104.0018,879.1895,944.0928,813.8785,375.2574,471.1095,0,446.9914,437.206,411.4379,496.5094,423.5487,835.94,768.2757,875.908,1113.1221,1138.2012,1006.9018,1369.8555,805.3988,554.0836,1189.5565,1144.0328,1902.4931,673.19,932.7666,796.0675,811.3119,695.2702,1564.1649,1189.8513,637.6288,562.8551,611.9406,813.1728,749.9093,791.5256,1064.467,1318.7043,996.6402,955.7438,704.8073,782.6986,733.2479,1204.5146,1247.7718],[959.7338,931.7376,964.7547,1288.3288,944.6333,831.7956,943.9185,1312.3464,1112.2872,986.4787,1006.3466,1350.8694,1355.2572,1032.4399,1051.2304,934.0986,435.673,462.6173,446.9914,0,506.1194,358.4793,554.3924,668.1765,1024.4734,854.3335,1007.7639,1197.687,1405.2431,1021.6138,1307.1661,891.9039,734.1086,1182.6412,1150.8208,1776.9681,887.7744,1045.9354,900.6684,920.2418,852.3351,1501.0077,1127.7237,744.4026,745.8805,835.5666,894.0422,836.3907,951.4375,1128.3766,1246.9537,1022.7936,1037.2923,911.6007,961.5633,895.3399,1245.6011,1330.3566],[860.0119,823.792,843.0767,1274.5202,853.924,735.5616,846.1497,1196.121,991.7772,831.6691,844.9675,1225.4491,1221.4555,866.9542,933.789,778.7297,447.0241,559.2292,437.206,506.1194,0,503.872,246.9045,461.2061,849.804,743.9625,842.0393,1115.5339,1300.2014,880.9782,1333.5818,754.6749,647.2659,1088.4019,994.5962,1804.904,737.8606,961.0359,853.0216,790.0276,747.9034,1493.4343,1148.9295,651.6315,667.9555,690.3818,811.1721,712.1124,824.4721,1040.856,1197.9803,902.8044,926.3865,814.0715,833.0145,813.5832,1113.2381,1244.2317],[944.5015,843.9787,961.1021,1255.8938,924.9282,767.3239,943.2868,1287.7864,1135.3814,978.1393,986.3154,1309.5748,1324.1815,1014.006,1027.0561,906.8876,433.7624,489.3632,411.4379,358.4793,503.872,0,567.416,643.6578,1006.6861,873.4041,981.1819,1123.549,1364.6469,1014.6582,1312.8404,845.4889,701.4655,1202.492,1154.6765,1778.5686,897.2102,1022.7453,877.9185,886.471,816.7065,1415.8779,1164.3078,686.4992,716.3831,784.4982,868.1693,825.9531,924.3911,1078.8768,1238.7282,967.5445,1001.6815,911.8011,939.3272,876.4842,1236.1998,1325.278],[947.229,858.9538,901.1509,1267.1955,903.4173,763.9386,882.3252,1208.4207,1028.2834,870.3021,886.3751,1302.1435,1293.9597,920.3964,962.509,829.2145,481.6496,559.1184,496.5094,554.3924,246.9045,567.416,0,514.4745,941.6576,744.3991,864.3315,1144.2706,1375.7115,869.2964,1302.9715,808.349,679.5003,1088.8744,1003.2556,1762.3897,799.628,1031.5662,908.6233,781.7649,772.9708,1453.0189,1136.6466,685.0514,744.4208,758.8881,844.2704,754.6174,864.0897,1049.2275,1178.8345,942.6871,925.0643,881.7488,887.2379,886.2396,1128.3028,1276.2091],[659.6717,868.6385,745.6739,1345.7728,811.9564,769.1782,903.9402,1390.6857,985.5921,805.2162,914.8565,935.0168,939.7613,771.3871,845.0633,678.8733,568.4856,705.0071,423.5487,668.1765,461.2061,643.6578,514.4745,0,679.13,761.3299,830.9781,1134.7591,1014.7841,1018.7823,1567.9175,781.8443,600.1875,1250.4404,1176.0845,2043.7881,627.2441,831.3712,822.7555,857.916,750.3768,1695.234,1334.2121,700.0338,584.053,548.7458,823.9617,791.9726,788.0914,1161.4541,1420.6006,991.2085,960.1902,720.0704,629.1596,709.7349,1264.6399,1335.0526],[357.2871,836.4611,515.2712,1480.643,706.8506,852.0447,744.6913,1392.3542,905.9479,616.3711,770.6088,644.7616,637.84,467.5925,618.448,626.386,950.7275,1052.5798,835.94,1024.4734,849.804,1006.6861,941.6576,679.13,0,693.9719,792.61,1191.0492,711.224,1131.4095,1860.1394,710.3236,617.9158,1273.476,1204.7306,2247.7418,554.9487,632.7836,688.9498,787.8149,655.0076,1909.4992,1466.0497,874.1571,582.3055,531.5081,836.2644,748.9172,650.2355,1122.2221,1713.058,967.9589,1006.0045,598.091,502.1256,536.0323,1149.8907,1276.9541],[663.3855,643.7662,558.8458,1337.2581,532.2415,748.4248,447.7487,1053.2594,803.4345,504.8124,490.7238,1015.4407,1003.7397,662.3548,643.9004,658.2251,793.5398,881.9269,768.2757,854.3335,743.9625,873.4041,744.3991,761.3299,693.9719,0,638.2233,1123.5015,1075.9201,757.27,1422.4919,719.1141,580.0852,920.5993,868.4765,1823.3849,516.8348,797.1267,581.9047,590.0828,571.2811,1539.5199,1127.2927,743.7629,600.8933,644.6077,625.0376,504.6119,641.8095,885.1013,1337.6636,815.6003,753.8914,590.6653,668.5785,555.2933,808.1294,1002.3487],[852.7884,730.4338,749.4025,1254.5741,639.3414,774.0099,778.8459,1193.0728,956.2809,712.5601,750.6522,1153.5418,1153.3824,815.4785,727.0228,662.26,923.4857,1105.9172,875.908,1007.7639,842.0393,981.1819,864.3315,830.9781,792.61,638.2233,0,878.9965,1230.3228,890.9395,1587.6419,863.1364,663.6125,1056.35,1049.7691,1949.0081,724.6982,769.2061,689.7219,813.5334,760.0211,1412.9898,1236.5625,816.4688,775.6007,798.0308,596.4732,636.3739,637.0621,1042.9248,1260.4251,913.8816,718.9472,784.6342,596.152,780.3613,1078.176,1187.1607],[1133.1057,938.886,1124.419,1143.6762,1087.0983,1127.184,1161.4186,1384.7775,1234.7973,1162.6693,1086.3882,1539.4382,1534.2387,1180.3387,1009.0541,985.7052,1112.4685,1291.2969,1113.1221,1197.687,1115.5339,1123.549,1144.2706,1134.7591,1191.0492,1123.5015,878.9965,0,1635.7834,1071.0678,1568.6035,1033.6765,985.1669,1259.5523,1301.8478,1830.0776,1115.4481,1151.1925,1149.2946,1044.4571,1044.9246,1238.2556,1358.9169,1078.8706,1116.0804,1080.847,934.1916,1029.4987,1022.9424,1136.6319,1223.1299,1030.8535,847.2399,1156.272,986.3582,1128.2559,1279.8966,1425.4535],[633.1414,1183.2349,783.8327,1920.9996,1059.4519,1211.3927,1147.4476,1942.5388,1284.0027,1071.3571,1295.6156,158.5873,183.7667,804.8951,999.0915,1058.0143,1290.6724,1397.6894,1138.2012,1405.2431,1300.2014,1364.6469,1375.7115,1014.7841,711.224,1075.9201,1230.3228,1635.7834,0,1566.8468,2266.9287,1104.1502,992.9571,1866.5191,1771.2996,2733.4108,761.763,1032.7261,1038.035,1290.9339,1078.8097,2468.9456,1908.5746,1230.1163,834.0327,801.2844,1322.2109,1269.1226,1019.7613,1631.7298,2248.6121,1447.5629,1486.3945,869.4033,819.1534,755.8371,1712.4958,1705.956],[1073.9997,766.1285,1002.8441,1123.5105,862.4905,990.862,737.389,857.0881,1162.2648,723.3257,686.3725,1493.5615,1475.5818,1072.9436,971.1705,830.0801,947.3312,1030.6695,1006.9018,1021.6138,880.9782,1014.6582,869.2964,1018.7823,1131.4095,757.27,890.9395,1071.0678,1566.8468,0,1137.6094,850.632,901.5642,713.4366,684.6981,1484.1116,1028.2836,1065.9417,854.6467,801.3289,864.7203,1157.6229,887.0232,944.8759,975.0246,1007.9176,725.3894,698.5056,947.1967,901.6952,974.7067,754.755,786.2575,1052.8197,997.9559,974.4765,752.0832,999.0233],[1822.5289,1286.2552,1734.2823,1331.6552,1545.9222,1507.3285,1376.3539,1199.4445,1729.9111,1469.8291,1349.8268,2226.8758,2229.4939,1828.2917,1682.2595,1585.337,1252.154,1251.5048,1369.8555,1307.1661,1333.5818,1312.8404,1302.9715,1567.9175,1860.1394,1422.4919,1587.6419,1568.6035,2266.9287,1137.6094,0,1458.1731,1399.9307,1195.2867,1147.5515,1262.0353,1689.672,1758.6942,1517.6539,1383.7269,1436.3733,1081.2472,950.9607,1387.7242,1613.2156,1630.9432,1366.965,1356.6707,1656.2495,1122.6982,869.6899,1238.1688,1520.6784,1674.4611,1762.9004,1663.3744,1203.5427,1260.085],[661.7004,634.3158,748.7045,1099.4554,706.5908,715.879,731.1389,1189.1858,1015.9828,693.0939,726.2404,1050.712,1052.6139,761.7869,753.8905,540.7399,806.8482,939.2019,805.3988,891.9039,754.6749,845.4889,808.349,781.8443,710.3236,719.1141,863.1364,1033.6765,1104.1502,850.632,1458.1731,0,646.7757,976.7493,894.3811,1828.7872,766.6741,788.6961,729.349,732.7744,601.6372,1536.2316,1134.5347,704.7831,606.1393,619.505,795.3419,773.9568,769.0965,934.4785,1347.0393,716.1739,740.2791,837.7621,722.8747,685.2039,941.7279,1156.7662],[627.3224,571.8434,620.5522,1230.2875,659.562,672.153,666.5886,1150.0387,914.0307,637.4274,697.5554,940.9134,952.9592,678.5226,651.0021,609.8435,613.9011,781.9055,554.0836,734.1086,647.2659,701.4655,679.5003,600.1875,617.9158,580.0852,663.6125,985.1669,992.9571,901.5642,1399.9307,646.7757,0,1032.0713,971.0891,1902.1983,569.4758,696.2429,617.9647,638.9313,539.4474,1552.6134,1140.2839,585.7171,535.9677,488.7923,617.2482,571.4888,618.2873,907.2315,1330.1994,812.9558,796.0714,631.465,541.2603,608.7063,1014.7313,1082.1798],[1279.7716,889.7054,1169.9698,1232.615,960.0249,1084.1298,889.753,760.3828,1174.1167,991.0837,779.9371,1801.4256,1793.5309,1206.1452,1114.0042,1024.8369,1091.4253,1223.2023,1189.5565,1182.6412,1088.4019,1202.492,1088.8744,1250.4404,1273.476,920.5993,1056.35,1259.5523,1866.5191,713.4366,1195.2867,976.7493,1032.0713,0,487.1617,1360.035,1226.2205,1191.0058,1035.4629,863.2332,944.4811,1122.1627,1012.1181,1002.8222,1177.8732,1182.7315,920.0307,841.984,1084.6382,896.8797,1025.2562,871.5494,853.2777,1188.4634,1260.3147,1193.791,643.8737,1057.7187],[1221.2852,841.4815,1100.916,1181.1761,981.8058,1018.0447,812.3067,879.4418,1129.8175,927.61,769.8299,1703.9418,1699.543,1167.8529,1103.837,979.5182,1039.1257,1169.3401,1144.0328,1150.8208,994.5962,1154.6765,1003.2556,1176.0845,1204.7306,868.4765,1049.7691,1301.8478,1771.2996,684.6981,1147.5515,894.3811,971.0891,487.1617,0,1334.0878,1167.7727,1119.1602,952.8846,840.9566,900.6354,1119.4309,993.4932,926.8663,1090.6138,1124.9936,895.8832,802.2235,1061.1965,917.6818,988.0671,883.9018,902.1981,1147.4949,1195.0877,1109.6779,647.2758,1024.6061],[2270.4437,1740.5027,2093.1794,1607.1047,2018.2216,1854.6551,1786.935,1351.1605,1957.5374,1873.7761,1720.9131,2686.2662,2672.8267,2134.9586,2086.1991,1911.3902,1779.6095,1838.1832,1902.4931,1776.9681,1804.904,1778.5686,1762.3897,2043.7881,2247.7418,1823.3849,1949.0081,1830.0776,2733.4108,1484.1116,1262.0353,1828.7872,1902.1983,1360.035,1334.0878,0,2126.2058,2033.0863,1913.5474,1709.5702,1891.4059,1115.0932,1296.4568,1719.1801,2036.6879,2067.0743,1753.3442,1721.5901,1959.9495,1498.3527,1311.1341,1595.8277,1678.5836,2128.8679,2156.7506,2072.8935,1483.0815,1768.5244],[478.4236,669.772,386.5132,1498.6943,551.4342,755.4247,707.5133,1364.0534,833.5716,665.3103,720.9394,725.8431,728.943,600.2712,754.3962,742.5299,790.1172,883.8912,673.19,887.7744,737.8606,897.2102,799.628,627.2441,554.9487,516.8348,724.6982,1115.4481,761.763,1028.2836,1689.672,766.6741,569.4758,1226.2205,1167.7727,2126.2058,0,758.7565,604.2971,679.3311,526.2214,1831.1991,1348.6661,702.9899,405.4758,490.0875,807.4095,650.4573,668.8838,1066.5536,1624.6859,1020.1609,914.3692,392.4917,581.2235,401.3636,1158.3306,1174.9942],[689.3226,801.5978,755.3742,1342.6568,808.1252,901.7095,773.5109,1297.3726,979.6404,711.5803,849.3214,978.0633,961.5482,680.1808,733.5834,672.2173,979.7782,1128.4197,932.7666,1045.9354,961.0359,1022.7453,1031.5662,831.3712,632.7836,797.1267,769.2061,1151.1925,1032.7261,1065.9417,1758.6942,788.6961,696.2429,1191.0058,1119.1602,2033.0863,758.7565,0,593.4309,926.1298,824.109,1699.1554,1393.5104,857.1728,692.5717,737.977,760.006,726.9962,687.5241,1144.1919,1529.4676,918.6547,978.2379,773.7592,604.6936,675.8406,1121.971,1322.1173],[647.4644,561.1018,588.2144,1257.0335,523.9503,719.1077,568.7866,1184.6746,974.2501,542.0265,618.4932,978.9951,986.9485,736.4165,783.5355,689.252,845.179,968.3232,796.0675,900.6684,853.0216,877.9185,908.6233,822.7555,688.9498,581.9047,689.7219,1149.2946,1038.035,854.6467,1517.6539,729.349,617.9647,1035.4629,952.8846,1913.5474,604.2971,593.4309,0,789.4592,636.7739,1500.8354,1071.6661,732.6867,552.9557,691.3328,599.324,502.0831,662.9129,894.3909,1361.5484,861.7415,896.9728,570.3299,634.7434,528.7459,964.9359,958.9227],[792.3938,611.268,695.4634,1265.4491,614.9384,881.0955,699.0179,992.0073,926.7307,704.2702,584.0209,1260.2188,1252.4519,755.4074,739.4036,808.558,793.2257,911.1095,811.3119,920.2418,790.0276,886.471,781.7649,857.916,787.8149,590.0828,813.5334,1044.4571,1290.9339,801.3289,1383.7269,732.7744,638.9313,863.2332,840.9566,1709.5702,679.3311,926.1298,789.4592,0,304.3561,1410.4459,1089.9029,742.216,719.7904,750.3974,717.7584,564.1368,711.8941,791.9423,1211.4554,744.8774,774.1273,803.153,865.55,786.2944,788.4607,1087.8546],[615.2868,519.5897,532.2639,1269.7778,494.9442,761.7971,654.3545,1121.802,923.3644,639.4736,597.6537,1046.7375,1038.372,669.3301,654.0413,708.4488,725.6335,833.0059,695.2702,852.3351,747.9034,816.7065,772.9708,750.3768,655.0076,571.2811,760.0211,1044.9246,1078.8097,864.7203,1436.3733,601.6372,539.4474,944.4811,900.6354,1891.4059,526.2214,824.109,636.7739,304.3561,0,1578.5211,1092.5855,664.1473,536.7323,624.8609,701.4461,567.6822,653.597,793.3929,1362.2717,773.0526,800.3781,637.3517,736.0161,582.1078,892.1245,1023.6558],[1936.3271,1409.5574,1800.5741,1211.1451,1616.6318,1495.484,1478.1041,1103.4007,1638.331,1553.4896,1377.5538,2407.1345,2397.9157,1879.5471,1655.5594,1522.1942,1469.6323,1534.371,1564.1649,1501.0077,1493.4343,1415.8779,1453.0189,1695.234,1909.4992,1539.5199,1412.9898,1238.2556,2468.9456,1157.6229,1081.2472,1536.2316,1552.6134,1122.1627,1119.4309,1115.0932,1831.1991,1699.1554,1500.8354,1410.4459,1578.5211,0,1095.8161,1414.5501,1722.7378,1763.5049,1320.0498,1365.5018,1635.3671,1230.2383,841.2343,1281.8435,1269.2226,1799.8132,1720.7339,1791.7653,1206.7061,1428.3404],[1450.8986,1012.3096,1341.9622,1231.9197,1189.5282,1269.4719,1101.2005,1062.0954,1468.3608,1122.6434,1079.4819,1880.8793,1878.9839,1466.9856,1305.7222,1192.9468,1123.6921,1143.8962,1189.8513,1127.7237,1148.9295,1164.3078,1136.6466,1334.2121,1466.0497,1127.2927,1236.5625,1358.9169,1908.5746,887.0232,950.9607,1134.5347,1140.2839,1012.1181,993.4932,1296.4568,1348.6661,1393.5104,1071.6661,1089.9029,1092.5855,1095.8161,0,1129.297,1258.7247,1252.2856,1084.1852,1053.2742,1259.6275,958.4343,1005.1291,1053.9583,1157.0198,1351.0501,1379.6381,1299.2502,1006.4466,1025.9765],[851.5157,597.4786,757.8486,1209.971,737.4848,533.6579,786.7258,1181.2379,972.4105,813.5153,735.6769,1195.0169,1192.0855,864.0915,888.0444,794.8379,626.7776,756.4945,637.6288,744.4026,651.6315,686.4992,685.0514,700.0338,874.1571,743.7629,816.4688,1078.8706,1230.1163,944.8759,1387.7242,704.7831,585.7171,1002.8222,926.8663,1719.1801,702.9899,857.1728,732.6867,742.216,664.1473,1414.5501,1129.297,0,570.9167,647.0434,724.9296,665.6044,808.8642,922.7177,1310.3051,870.3938,886.2878,785.5454,817.8665,732.4912,1041.3883,1197.1297],[490.0243,567.4585,437.9563,1309.6476,568.8635,575.8822,688.466,1329.4608,880.8263,608.749,680.5987,797.4577,806.2729,627.7885,793.9438,660.5189,677.443,778.6383,562.8551,745.8805,667.9555,716.3831,744.4208,584.053,582.3055,600.8933,775.6007,1116.0804,834.0327,975.0246,1613.2156,606.1393,535.9677,1177.8732,1090.6138,2036.6879,405.4758,692.5717,552.9557,719.7904,536.7323,1722.7378,1258.7247,570.9167,0,453.8638,741.8967,661.6754,636.9071,1007.9339,1532.5915,909.8507,904.2385,468.5398,559.3761,337.5325,1097.0399,1172.2435],[493.8339,668.3954,573.7407,1387.3912,670.957,732.1473,754.4068,1368.5946,889.6126,696.6543,731.1549,755.6304,755.8669,653.9884,723.0031,650.3372,761.9391,862.8413,611.9406,835.5666,690.3818,784.4982,758.8881,548.7458,531.5081,644.6077,798.0308,1080.847,801.2844,1007.9176,1630.9432,619.505,488.7923,1182.7315,1124.9936,2067.0743,490.0875,737.977,691.3328,750.3974,624.8609,1763.5049,1252.2856,647.0434,453.8638,0,761.6089,714.2548,688.7101,1045.2695,1506.5366,977.2652,868.4084,605.3587,556.109,509.4707,1150.754,1194.5509],[846.7834,626.7887,766.7141,1184.6954,672.2567,794.3584,635.1777,1042.0588,1038.0371,585.2539,571.277,1236.486,1232.1558,883.3837,674.8488,635.6056,825.3541,967.551,813.1728,894.0422,811.1721,868.1693,844.2704,823.9617,836.2644,625.0376,596.4732,934.1916,1322.2109,725.3894,1366.965,795.3419,617.2482,920.0307,895.8832,1753.3442,807.4095,760.006,599.324,717.7584,701.4461,1320.0498,1084.1852,724.9296,741.8967,761.6089,0,402.7173,623.4352,944.6642,1108.7322,806.1659,816.0524,796.5605,648.0977,766.5451,892.9118,1066.9386],[783.2536,544.6906,656.3084,1248.1029,626.9172,740.1559,546.9712,961.2262,917.8668,543.8331,455.1387,1204.3366,1200.3582,799.4205,735.2259,699.4753,741.112,866.7572,749.9093,836.3907,712.1124,825.9531,754.6174,791.9726,748.9172,504.6119,636.3739,1029.4987,1269.1226,698.5056,1356.6707,773.9568,571.4888,841.984,802.2235,1721.5901,650.4573,726.9962,502.0831,564.1368,567.6822,1365.5018,1053.2742,665.6044,661.6754,714.2548,402.7173,0,637.7916,873.0976,1182.3004,773.3718,783.5969,669.0954,715.1628,666.9504,776.2133,979.1174],[675.2081,677.6694,592.4946,1375.7155,653.1629,747.4455,675.5579,1197.5967,823.1228,684.2435,735.0521,964.9194,955.7828,644.3712,649.633,686.4677,843.8668,1004.2229,791.5256,951.4375,824.4721,924.3911,864.0897,788.0914,650.2355,641.8095,637.0621,1022.9424,1019.7613,947.1967,1656.2495,769.0965,618.2873,1084.6382,1061.1965,1959.9495,668.8838,687.5241,662.9129,711.8941,653.597,1635.3671,1259.6275,808.8642,636.9071,688.7101,623.4352,637.7916,0,1028.025,1460.5844,886.3226,803.3434,712.2513,611.4677,583.1608,1008.8805,1229.1793],[1139.6704,747.1739,1034.4301,1194.814,816.6051,1029.4631,869.4335,873.8156,1133.1968,913.2101,802.8553,1600.1369,1608.6058,1095.8681,1049.9536,1032.8698,1056.5418,1086.0063,1064.467,1128.3766,1040.856,1078.8768,1049.2275,1161.4541,1122.2221,885.1013,1042.9248,1136.6319,1631.7298,901.6952,1122.6982,934.4785,907.2315,896.8797,917.6818,1498.3527,1066.5536,1144.1919,894.3909,791.9423,793.3929,1230.2383,958.4343,922.7177,1007.9339,1045.2695,944.6642,873.0976,1028.025,0,1115.6125,672.0926,1033.6468,1063.5097,1174.8654,1056.078,830.2915,889.3897],[1697.2275,1245.2332,1611.248,1158.4752,1407.6753,1416.0297,1332.3227,1102.094,1526.0378,1404.6682,1213.7005,2171.9826,2166.9718,1689.0121,1457.1172,1322.6773,1229.7454,1310.3114,1318.7043,1246.9537,1197.9803,1238.7282,1178.8345,1420.6006,1713.058,1337.6636,1260.4251,1223.1299,2248.6121,974.7067,869.6899,1347.0393,1330.1994,1025.2562,988.0671,1311.1341,1624.6859,1529.4676,1361.5484,1211.4554,1362.2717,841.2343,1005.1291,1310.3051,1532.5915,1506.5366,1108.7322,1182.3004,1460.5844,1115.6125,0,1039.0401,1217.4223,1614.3864,1508.1855,1607.7459,1114.5126,1258.6418],[951.5258,721.8047,978.1661,1121.2146,793.1298,938.2391,848.0505,895.489,1095.9208,768.4705,729.3389,1406.8965,1405.2957,945.2192,901.2932,730.5261,946.1989,1066.955,996.6402,1022.7936,902.8044,967.5445,942.6871,991.2085,967.9589,815.6003,913.8816,1030.8535,1447.5629,754.755,1238.1688,716.1739,812.9558,871.5494,883.9018,1595.8277,1020.1609,918.6547,861.7415,744.8774,773.0526,1281.8435,1053.9583,870.3938,909.8507,977.2652,806.1659,773.3718,886.3226,672.0926,1039.0401,0,888.2535,1060.5209,949.3832,981.8515,793.8212,1096.9421],[961.4782,763.8625,874.6783,1105.4809,899.7503,894.551,799.1381,1052.1423,972.9835,831.3611,784.4456,1408.9326,1400.8952,972.7912,865.1713,760.075,953.4874,1087.5925,955.7438,1037.2923,926.3865,1001.6815,925.0643,960.1902,1006.0045,753.8914,718.9472,847.2399,1486.3945,786.2575,1520.6784,740.2791,796.0714,853.2777,902.1981,1678.5836,914.3692,978.2379,896.9728,774.1273,800.3781,1269.2226,1157.0198,886.2878,904.2385,868.4084,816.0524,783.5969,803.3434,1033.6468,1217.4223,888.2535,0,1034.6973,851.3982,897.3061,897.3986,1288.6201],[533.7139,727.1688,476.6363,1568.1092,580.7732,784.0318,709.0438,1379.385,857.968,686.6983,769.7286,808.7329,803.9696,646.6364,801.0943,807.4267,803.0117,889.9703,704.8073,911.6007,814.0715,911.8011,881.7488,720.0704,598.091,590.6653,784.6342,1156.272,869.4033,1052.8197,1674.4611,837.7621,631.465,1188.4634,1147.4949,2128.8679,392.4917,773.7592,570.3299,803.153,637.3517,1799.8132,1351.0501,785.5454,468.5398,605.3587,796.5605,669.0954,712.2513,1063.5097,1614.3864,1060.5209,1034.6973,0,655.3117,455.6809,1137.6254,1089.7447],[476.16,746.4128,652.2019,1330.2973,659.2596,803.3214,727.2674,1390.4858,1023.7864,616.6187,784.2247,719.1052,713.9661,591.1444,592.4536,480.7081,884.3823,1058.6085,782.6986,961.5633,833.0145,939.3272,887.2379,629.1596,502.1256,668.5785,596.152,986.3582,819.1534,997.9559,1762.9004,722.8747,541.2603,1260.3147,1195.0877,2156.7506,581.2235,604.6936,634.7434,865.55,736.0161,1720.7339,1379.6381,817.8665,559.3761,556.109,648.0977,715.1628,611.4677,1174.8654,1508.1855,949.3832,851.3982,655.3117,0,577.3824,1202.4056,1242.0651],[434.9636,653.916,367.1201,1428.6043,584.1833,702.4116,588.6842,1298.5149,863.591,586.2657,698.9649,723.7051,721.0435,606.7775,759.8901,694.9744,814.1709,904.2993,733.2479,895.3399,813.5832,876.4842,886.2396,709.7349,536.0323,555.2933,780.3613,1128.2559,755.8371,974.4765,1663.3744,685.2039,608.7063,1193.791,1109.6779,2072.8935,401.3636,675.8406,528.7459,786.2944,582.1078,1791.7653,1299.2502,732.4912,337.5325,509.4707,766.5451,666.9504,583.1608,1056.078,1607.7459,981.8515,897.3061,455.6809,577.3824,0,1055.989,1183.0964],[1171.5075,854.3843,1056.7267,1336.7268,933.6812,1099.4995,722.3027,682.0758,1061.9808,825.4272,649.8119,1670.8191,1658.9491,1116.5454,1078.293,994.6176,1135.9609,1221.9,1204.5146,1245.6011,1113.2381,1236.1998,1128.3028,1264.6399,1149.8907,808.1294,1078.176,1279.8966,1712.4958,752.0832,1203.5427,941.7279,1014.7313,643.8737,647.2758,1483.0815,1158.3306,1121.971,964.9359,788.4607,892.1245,1206.7061,1006.4466,1041.3883,1097.0399,1150.754,892.9118,776.2133,1008.8805,830.2915,1114.5126,793.8212,897.3986,1137.6254,1202.4056,1055.989,0,925.9458],[1225.3367,980.8519,1191.6255,1516.0199,964.4997,1224.2622,980.9098,1130.637,1360.9616,1022.9225,913.649,1656.187,1645.6808,1337.5396,1232.8177,1159.6939,1262.885,1279.9242,1247.7718,1330.3566,1244.2317,1325.278,1276.2091,1335.0526,1276.9541,1002.3487,1187.1607,1425.4535,1705.956,999.0233,1260.085,1156.7662,1082.1798,1057.7187,1024.6061,1768.5244,1174.9942,1322.1173,958.9227,1087.8546,1023.6558,1428.3404,1025.9765,1197.1297,1172.2435,1194.5509,1066.9386,979.1174,1229.1793,889.3897,1258.6418,1096.9421,1288.6201,1089.7447,1242.0651,1183.0964,925.9458,0]],"ids":["MM_1631","MM_2801","MM_2235","MM_1654","MM_2043","MM_2756","MM_2073","MM_1608","MM_2800","MM_1866","MM_1910","MM_2721","MM_2207","MM_1970","MM_1309","MM_2552","H_2023","H_1559","H_2892","H_2628","H_1850","H_2915","H_1057","H_2045","MM_1369","MM_2965","MM_1913","MM_2380","MM_2509","MM_1332","MM_2510","MM_2453","MM_2525","MM_1484","MM_1075","MM_1073","MM_2188","MM_2063","MM_1705","MM_1589","MM_1208","MM_1235","MM_2111","MM_1690","MM_1574","MM_1091","MM_1247","MM_2697","MM_2981","MM_2788","MM_2550","MM_1667","MM_1848","MM_1566","MM_2882","MM_2031","MM_1000","MM_1933"],"colors":["forestgreen","orange","forestgreen","firebrick","orange","forestgreen","orange","firebrick","forestgreen","orange","orange","cornflowerblue","cornflowerblue","forestgreen","forestgreen","forestgreen","slategrey","slategrey","slategrey","slategrey","slategrey","slategrey","slategrey","slategrey","forestgreen","orange","orange","firebrick","cornflowerblue","firebrick","firebrick","forestgreen","forestgreen","firebrick","firebrick","firebrick","forestgreen","forestgreen","orange","orange","orange","firebrick","firebrick","forestgreen","forestgreen","forestgreen","orange","orange","orange","firebrick","firebrick","firebrick","firebrick","forestgreen","forestgreen","forestgreen","firebrick","firebrick"],"tol":[0.001],"focus_point":["MM_2525"],"graph":[true],"circles":[14],"subsampling":[false],"legend_data":{"categories":["GrIII","GrII","GrI","GrIV","Healthy"],"colors":["rgb(34,139,34)","rgb(255,165,0)","rgb(178,34,34)","rgb(100,149,237)","rgb(112,128,144)"],"categoryvector":["GrIII","GrII","GrIII","GrI","GrII","GrIII","GrII","GrI","GrIII","GrII","GrII","GrIV","GrIV","GrIII","GrIII","GrIII","Healthy","Healthy","Healthy","Healthy","Healthy","Healthy","Healthy","Healthy","GrIII","GrII","GrII","GrI","GrIV","GrI","GrI","GrIII","GrIII","GrI","GrI","GrI","GrIII","GrIII","GrII","GrII","GrII","GrI","GrI","GrIII","GrIII","GrIII","GrII","GrII","GrII","GrI","GrI","GrI","GrI","GrIII","GrIII","GrIII","GrI","GrI"]},"title":["__notitle__"]}
