# Supplementary material for: Focused multidimensional scaling: interactive visualization for exploration of high-dimensional data
Source: BMC Bioinformatics. 2019 May 2;20:221. doi: 10.1186/s12859-019-2780-y (PMC6498510; doi:10.1186/s12859-019-2780-y)
Supplement: Supplementary file 1 — HTML file corresponding to https://lea-urpa.github.io/PaperSupplement.html. To view the file, download the zip file, unzip, and double click the HTML file to open in any browser with Javascript enabled. (ZIP 2891 kb) [file 12859_2019_2780_MOESM1_ESM.zip › urpa_focusedMDS_supplement/lib/optimize_js/optimize_README.txt]

Univariate optimization, identical to the R function optimize(). 
Uses a combination of golden section search and successive parabolic
interpolation to find a local minimum.

Translated from Fortran to JS from here :
http://www.netlib.org/fmm/fmin.f (author(s) unstated) 
based on the Algol 60 procedure localmin given in the reference.
Brent, R. (1973) Algorithms for Minimization without Derivatives. 
Englewood Cliffs N.J.: Prentice-Hall.


Usage:
optimize_js(ax, bx, f, tol)

ax: beginning of range to search for a minimum
bx: end of range to search for a minimum
f: your function to optimize
tol: the desired tolerance level

example:

func = function(x, a, b) {
	var result = ax* Math.cos(b);
	return result;
	};

optimize_js(0, Math.PI*2, func, 0.001)
